# Supplementary material for: Integrating omics reveals that miRNA-guided genetic regulation on plant hormone level and defense response pathways shape resistance to Cladosporium fulvum in the tomato Cf-10-gene-carrying line
Source: Front Genet. 2023 May 25;14:1158631. doi: 10.3389/fgene.2023.1158631 (PMC10248068; doi:10.3389/fgene.2023.1158631)
Supplement: Supplementary file 1 [file Table2.XLSX]

## Sheet: Sheet1
Table S2 Family classification of miRNAs
miRNA ID	Family
novel_miR_136	MIR8007
novel_miR_278	MIR444
sly-miR156e-3p	MIR156
sly-miR10533	MIR5067
novel_miR_237	MIR2863
novel_miR_184	MIR5568
novel_miR_309	MIR5067
novel_miR_186	MIR1314
novel_miR_231	MIR474
sly-miR398a	MIR398
novel_miR_124	MIR5303
novel_miR_241	MIR474
novel_miR_244	MIR167_1
novel_miR_105	MIR7510
novel_miR_91	MIR162_1
novel_miR_202	MIR6459
novel_miR_72	MIR5157
sly-miR172d	MIR172
novel_miR_34	MIR398
novel_miR_133	MIR5303
sly-miR156d-3p	MIR156
sly-miR156b	MIR156
sly-miR10539	MIR439
sly-miR166b	MIR166
sly-miR408	MIR408
novel_miR_247	MIR6288
sly-miR10531	MIR3704
novel_miR_163	MIR2590
sly-miR160a	MIR160
novel_miR_86	MIR8639
novel_miR_115	MIR2871
novel_miR_106	MIR7997
sly-miR167b-3p	MIR167_1
sly-miR172a	MIR172
novel_miR_50	MIR2590
novel_miR_11	MIR390
sly-miR169a	MIR169_2
novel_miR_274	MIR7504
novel_miR_284	MIR8005
sly-miR394-5p	MIR394
novel_miR_77	MIR9746
sly-miR394-3p	MIR394
sly-miR482a	MIR482
sly-miR9471a-3p	MIR9471
novel_miR_102	MIR5208
novel_miR_265	MIR166
novel_miR_256	MIR8709
novel_miR_264	MIR2655
sly-miR390b-3p	MIR390
novel_miR_296	MIR5303
novel_miR_127	MIR2610
sly-miR530	MIR530
sly-miR167b-5p	MIR167_1
sly-miR403-5p	MIR403
sly-miR10528	MIR530
sly-miR396a-5p	MIR396
novel_miR_74	MIR167_1
novel_miR_4	MIR837
sly-miR482d-5p	MIR482
sly-miR396a-3p	MIR396
sly-miR5304	MIR5304
sly-miR482c	MIR482
novel_miR_69	MIR1314
sly-miR1916	MIR395
sly-miR477-3p	MIR1120
sly-miR393	MIR393
novel_miR_243	MIR2873
sly-miR6024	MIR6024
novel_miR_107	MIR398
novel_miR_273	MIR6158
novel_miR_236	MIR8552
novel_miR_213	MIR1513
novel_miR_1	MIR833
sly-miR6023	MIR6023
novel_miR_203	MIR7492
sly-miR1919c-5p	MIR1919
sly-miR172b	MIR172
novel_miR_98	MIR4221
novel_miR_289	MIR396
sly-miR9475-3p	MIR8167
novel_miR_298	MIR398
novel_miR_88	MIR5285
novel_miR_268	MIR5157
sly-miR397-5p	MIR397
novel_miR_239	MIR398
sly-miR156a	MIR156
sly-miR403-3p	MIR403
novel_miR_60	MIR5752
novel_miR_180	MIR833
sly-miR10538	MIR6161
sly-miR477-5p	MIR477
sly-miR164a-5p	MIR164
novel_miR_310	MIR2592
sly-miR168b-3p	MIR168
sly-miR164a-3p	MIR164
sly-miR1919a	MIR1919
novel_miR_222	MIR3434
novel_miR_160	MIR5067
sly-miR169c	MIR169_2
sly-miR171e	MIR171_1
sly-miR6026	MIR6026
novel_miR_204	MIR7729
sly-miR168a-5p	MIR168
novel_miR_270	MIR5185
sly-miR169e-3p	MIR169_1
novel_miR_14	MIR2590
novel_miR_220	MIR397
sly-miR171a	MIR171_1
sly-miR164b-3p	MIR164
sly-miR10534	MIR2629
novel_miR_276	MIR2619
sly-miR156c	MIR156
novel_miR_49	MIR171_1
sly-miR168a-3p	MIR168
novel_miR_162	MIR2592
sly-miR482d-3p	MIR482
sly-miR166c-5p	MIR166
novel_miR_293	MIR7123
sly-miR10541	MIR827
sly-miR319b	MIR159
sly-miR390b-5p	MIR390
novel_miR_92	MIR399
sly-miR6027-5p	MIR6027
novel_miR_101	MIR6020
sly-miR396b	MIR396
novel_miR_254	MIR5303
sly-miR319c-5p	MIR159
novel_miR_110	MIR4343
novel_miR_118	MIR5303
novel_miR_227	MIR478
sly-miR9473-5p	MIR833
novel_miR_197	MIR862
novel_miR_240	MIR6023
novel_miR_96	MIR4356
sly-miR7981b	MIR853
sly-miR171c	MIR171_1
sly-miR171b-5p	MIR171_1
novel_miR_282	MIR1882
sly-miR7981c	MIR812
novel_miR_263	MIR6459
sly-miR159	MIR159
novel_miR_300	MIR5067
novel_miR_233	MIR7492
novel_miR_15	MIR5303
novel_miR_123	MIR7997
sly-miR9471b-3p	MIR9471
novel_miR_200	MIR4243
novel_miR_93	MIR3434
novel_miR_73	MIR1319
novel_miR_64	MIR395
sly-miR6025	MIR6025
sly-miR319c-3p	MIR319
novel_miR_194	MIR5208
sly-miR162	MIR162_1
sly-miR390a-3p	MIR390
sly-miR9472-3p	MIR1516
sly-miR169e-5p	MIR169_1
novel_miR_71	MIR857
novel_miR_38	MIR482
novel_miR_267	MIR156
sly-miR171f	MIR171_1
sly-miR171d	MIR171_1
novel_miR_193	MIR9746
sly-miR319a	MIR159
novel_miR_83	MIR1521
sly-miR9478-3p	MIR5160
sly-miR5302b-5p	MIR5302
novel_miR_99	MIR5067
sly-miR7981d	MIR812
novel_miR_66	MIR397
sly-miR1919c-3p	MIR1919
sly-miR167a	MIR167_1
novel_miR_221	MIR173
sly-miR482b	MIR482
sly-miR171b-3p	MIR171_1
sly-miR166c-3p	MIR166
sly-miR168b-5p	MIR168
sly-miR9471b-5p	MIR9471
novel_miR_52	MIR5067
novel_miR_32	MIR8562
sly-miR172c	MIR172
sly-miR827	MIR827_5
novel_miR_157	MIR6288
novel_miR_109	MIR5303
sly-miR166a	MIR166
sly-miR1919b	MIR1919
novel_miR_192	MIR1886
novel_miR_228	MIR8771
novel_miR_272	MIR395
sly-miR6027-3p	MIR6027
sly-miR6022	MIR6022
sly-miR390a-5p	MIR390
sly-miR9472-5p	MIR5208
sly-miR9471a-5p	MIR9471
sly-miR9470-5p	MIR477
novel_miR_131	MIR1314
sly-miR5303	MIR5303
sly-miR395b	MIR395
novel_miR_191	MIR1122
novel_miR_188	MIR8771
sly-miR482e-5p	MIR482
sly-miR10536	MIR164
novel_miR_31	MIR902
sly-miR397-3p	MIR397
sly-miR482e-3p	MIR482
sly-miR395a	MIR395
novel_miR_100	MIR398
novel_miR_170	MIR2609
sly-miR159b	MIR159
novel_miR_35	MIR166
novel_miR_65	MIR1862
novel_miR_103	bantam
sly-miR164b-5p	MIR164
novel_miR_179	MIR163
