# Supplementary material for: Integrating omics reveals that miRNA-guided genetic regulation on plant hormone level and defense response pathways shape resistance to Cladosporium fulvum in the tomato Cf-10-gene-carrying line
Source: Front Genet. 2023 May 25;14:1158631. doi: 10.3389/fgene.2023.1158631 (PMC10248068; doi:10.3389/fgene.2023.1158631)
Supplement: Supplementary file 2 [file Table14.XLSX]

## Sheet: Sheet1
Table S14 Comparison of plant hormone and their metabolites between resistant and susceptible line at 3 dpi.
Index	Compounds	Class	p value	Fold_Change	Log2FC	Type
ABA	Abscisic acid	ABA	0.147455	1.49539	0.580519	insig
IAA	Indole-3-acetic acid	Auxin	0.294409	0.676817	-0.563162	insig
IAA-Glc	1-O-indol-3-ylacetylglucose	Auxin	0.780611	0.93322	-0.0997108	insig
IAA-Gly	Indole-3-acetyl glycine	Auxin	0.528018	0.637168	-0.650253	insig
IAA-Val	N-(3-Indolylacetyl)-L-valine	Auxin	0.0339687	1.68843	0.755685	insig
IAA-Val-Me	Indole-3-acetyl-L-valine methyl ester	Auxin	0.572178	1.40077	0.486222	insig
ICA	Indole-3-carboxylic acid	Auxin	0.856076	1.05458	0.0766685	insig
ICAld	Indole-3-carboxaldehyde	Auxin	0.260024	1.51356	0.597949	insig
MEIAA	Methyl indole-3-acetate	Auxin	0.691837	1.23067	0.299447	insig
TRA	Tryptamine	Auxin	0.0685928	0.438078	-1.19074	down
TRP	L-tryptophan	Auxin	0.302845	0.580945	-0.783526	insig
2MeScZR	2-Methylthio-cis-zeatin riboside	CK	0.503306	1.25029	0.322265	insig
cZ	cis-Zeatin	CK	0.494931	1.26837	0.342978	insig
cZR	cis-Zeatin riboside	CK	N/A	1.79834	0.846665	insig
DHZ7G	Dihydrozeatin-7-glucoside	CK	0.363263	1.24066	0.311106	insig
DHZROG	Dihydrozeatin-O-glucoside riboside	CK	N/A	0.511521	-0.967133	insig
DZ	Dihydrozeatin	CK	N/A	0.906668	-0.141354	insig
IP	N6-isopentenyladenine	CK	0.0535582	0.0385477	-4.69721	down
iP7G	N6-Isopentenyl-adenine-7-glucoside	CK	0.0569304	0.652439	-0.616086	insig
mTR	meta-Topolin riboside	CK	N/A	N/A	N/A	insig
pTR	para-Topolin riboside	CK	0.433449	1.51861	0.602748	insig
tZ	trans-Zeatin	CK	0.484533	0.863782	-0.211261	insig
tZOG	trans-Zeatin-O-glucoside	CK	0.388407	1.20331	0.267007	insig
ACC	1-Aminocyclopropanecarboxylic acid	ETH	0.533932	0.879965	-0.184482	insig
H2JA	Dihydrojasmonic acid	JA	0.260768	0.732013	-0.450059	insig
JA	Jasmonic acid	JA	0.0794887	1.91128	0.934537	insig
JA-ILE	Jasmonoyl-L-isoleucine	JA	0.107533	3.42413	1.77574	up
OPDA	cis(+)-12-Oxophytodienoic acid	JA	0.261773	3.1974	1.6769	up
SA	Salicylic acid	SA	0.0242123	2.03745	1.02676	up
SAG	Salicylic acid 2-O-β-glucoside	SA	0.00853877	4.68974	2.22951	up
5DS	5-Deoxystrigol	SL	0.192491	0.655212	-0.609965	insig
