# Supplementary material for: Integrating omics reveals that miRNA-guided genetic regulation on plant hormone level and defense response pathways shape resistance to Cladosporium fulvum in the tomato Cf-10-gene-carrying line
Source: Front Genet. 2023 May 25;14:1158631. doi: 10.3389/fgene.2023.1158631 (PMC10248068; doi:10.3389/fgene.2023.1158631)
Supplement: Supplementary file 4 [file Table3.XLSX]

## Sheet: Sheet1
Table S3 Differently expressed miRNAs between before and after inoculation at resistant line.
#ID	CKCf10-1_Count	CKCf10-2_Count	CKCf10-3_Count	Cf10-1_Count	Cf10-2_Count	Cf10-3_Count	CKCf10-1_TPM	CKCf10-2_TPM	CKCf10-3_TPM	Cf10-1_TPM	Cf10-2_TPM	Cf10-3_TPM	p value	FDR	log2FC	Regulated
novel_miR_120	3442	328	551	182	150	238	9227.21	824.688	1296.43	557.212	525.076	727.586	0.000118442	0.00671127	-2.88794	down
novel_miR_141	551	531	424	180	186	354	1477.1	1335.09	997.619	551.089	651.094	1082.21	0.018499	0.225585	-0.928631	down
novel_miR_150	102	126	106	54	61	54	273.439	316.801	249.405	165.327	213.531	165.083	0.0266905	0.292928	-0.761777	down
novel_miR_152	3442	328	551	182	150	238	9227.21	824.688	1296.43	557.212	525.076	727.586	0.00011954	0.00671127	-2.88794	down
novel_miR_172	3442	328	551	182	150	238	9227.21	824.688	1296.43	557.212	525.076	727.586	0.000119653	0.00671127	-2.88794	down
novel_miR_202	78	126	145	13	47	61	209.1	316.801	341.167	39.8009	164.524	186.482	0.00299487	0.0691973	-1.33904	down
novel_miR_216	55	145	140	30	53	66	147.442	364.573	329.402	91.8482	185.527	201.768	0.0177603	0.222765	-0.964274	down
novel_miR_241	1148	2587	2420	657	685	1543	3077.53	6504.48	5693.96	2011.47	2397.85	4717.08	0.0262837	0.292928	-0.915491	down
novel_miR_25	3442	328	551	182	150	238	9227.21	824.688	1296.43	557.212	525.076	727.586	0.000120762	0.00671127	-2.88794	down
novel_miR_250	609	145	76	78	43	83	1632.59	364.573	178.818	238.805	150.522	253.738	0.0023554	0.0646263	-1.96882	down
novel_miR_263	78	126	145	13	47	61	209.1	316.801	341.167	39.8009	164.524	186.482	0.00298751	0.0691973	-1.33903	down
novel_miR_264	176	116	164	58	64	126	471.816	291.658	385.871	177.573	224.032	385.193	0.0353339	0.333002	-0.74325	down
novel_miR_267	783	229	275	233	170	128	2099.04	575.773	647.041	713.354	595.086	391.307	0.0353323	0.333002	-1.11594	down
novel_miR_283	3442	328	551	182	150	238	9227.21	824.688	1296.43	557.212	525.076	727.586	0.000122301	0.00671127	-2.88794	down
novel_miR_287	274	91	67	36	33	74	734.531	228.801	157.643	110.218	115.517	226.224	0.00446529	0.0700483	-1.54644	down
novel_miR_297	72	51	53	17	13	39	193.016	128.229	124.702	52.0473	45.5066	119.226	0.0144061	0.191645	-1.23604	down
novel_miR_52	188	203	175	102	69	142	503.985	510.402	411.753	312.284	241.535	434.106	0.0341421	0.333002	-0.688849	down
novel_miR_7	281	629	936	172	256	298	753.297	1581.49	2202.29	526.596	896.129	911.011	0.0100269	0.141994	-1.09797	down
novel_miR_91	62	39	60	11	24	24	166.208	98.0575	141.172	33.6777	84.0121	73.37	0.0156641	0.202252	-1.2692	down
novel_miR_97	619	495	753	218	313	312	1659.4	1244.58	1771.71	667.43	1095.66	953.811	0.0133559	0.183226	-0.943942	down
sly-miR156a	1007	336	326	215	154	143	2699.54	844.803	767.037	658.245	539.078	437.163	0.00415027	0.0700483	-1.5582	down
sly-miR156b	983	328	315	206	149	135	2635.2	824.688	741.156	630.691	521.575	412.706	0.00372474	0.0700483	-1.58287	down
sly-miR156c	983	328	315	206	149	135	2635.2	824.688	741.156	630.691	521.575	412.706	0.00370796	0.0700483	-1.58287	down
sly-miR156d-5p	573	296	342	181	124	137	1536.08	744.231	804.683	554.151	434.063	418.821	0.00205773	0.060223	-1.27716	down
sly-miR162	4545	3439	3692	1936	1716	2134	12184.1	8646.66	8686.81	5927.27	6006.87	6523.82	0.0324383	0.333002	-0.832831	down
sly-miR167b-3p	48	0	2	1	0	0	128.677	0	4.70575	3.06161	0	0	0.00446777	0.0700483	-5.17804	down
sly-miR168a-3p	356	271	287	131	116	157	954.355	681.374	675.275	401.07	406.059	479.962	0.00335738	0.0700483	-1.00445	down
sly-miR168a-5p	484	280	197	117	79	139	1297.49	704.002	463.516	358.208	276.54	424.935	0.00107189	0.042778	-1.39694	down
sly-miR168b-3p	592	446	328	181	165	312	1587.02	1121.38	771.743	554.151	577.583	953.811	0.0290598	0.311152	-0.933045	down
sly-miR168b-5p	505	282	198	121	83	145	1353.79	709.031	465.869	370.454	290.542	443.277	0.00147434	0.0539362	-1.37661	down
sly-miR171e	19	16	25	6	3	4	50.9347	40.2287	58.8219	18.3696	10.5015	12.2283	0.00262377	0.067755	-1.96433	down
sly-miR1919a	73	18	9	11	10	8	195.696	45.2573	21.1759	33.6777	35.0051	24.4567	0.0457311	0.378792	-1.66802	down
sly-miR1919b	73	18	9	11	10	8	195.696	45.2573	21.1759	33.6777	35.0051	24.4567	0.044795	0.378173	-1.66801	down
sly-miR1919c-3p	73	18	9	11	10	8	195.696	45.2573	21.1759	33.6777	35.0051	24.4567	0.0442564	0.378173	-1.668	down
sly-miR396a-5p	3648	1358	1347	1162	670	956	9779.45	3414.41	3169.32	3557.59	2345.34	2922.57	0.0364102	0.333002	-1.05808	down
sly-miR398a	151	128	1044	39	40	95	404.796	321.83	2456.4	119.403	140.02	290.423	3.37e-05	0.00671127	-2.69673	down
sly-miR403-3p	751	385	405	280	218	256	2013.26	968.003	952.914	857.25	763.11	782.614	0.0479232	0.389598	-0.870977	down
sly-miR403-5p	299	112	56	41	27	30	801.551	281.601	131.761	125.526	94.5137	91.7125	0.000269693	0.0118395	-2.12942	down
sly-miR6026	258	115	87	43	37	31	691.639	289.144	204.7	131.649	129.519	94.7696	0.000145948	0.007119	-1.89282	down
sly-miR9471a-3p	6970	25860	3496	2242	1481	1683	18685	65019.6	8225.65	6864.12	5184.25	5145.07	5.89e-05	0.00671127	-2.50226	down
sly-miR9471a-5p	29	28	48	17	13	9	77.7424	70.4002	112.938	52.0473	45.5066	27.5138	0.0429239	0.376871	-1.16431	down
sly-miR9471b-5p	23	13	4	4	3	3	61.6577	32.6858	9.4115	12.2464	10.5015	9.17125	0.0373642	0.334752	-1.82473	down
sly-miR9472-5p	119	453	601	150	94	80	319.012	1138.98	1414.08	459.241	329.048	244.567	0.00201248	0.060223	-1.52946	down
novel_miR_236	49	23	50	134	55	101	131.358	57.8288	117.644	410.255	192.528	308.766	0.00165906	0.0560253	1.44086	up
novel_miR_26	67	120	147	130	151	254	179.612	301.715	345.873	398.009	528.576	776.5	0.00859383	0.125756	0.879083	up
novel_miR_272	20	46	20	17	19	226	53.6154	115.658	47.0575	52.0473	66.5096	690.901	0.0361995	0.333002	1.61327	up
novel_miR_45	52	89	119	112	168	168	139.4	223.772	279.992	342.9	588.085	513.59	0.00337218	0.0700483	1.02324	up
novel_miR_64	20	46	20	17	19	226	53.6154	115.658	47.0575	52.0473	66.5096	690.901	0.036187	0.333002	1.61327	up
novel_miR_98	38	57	51	65	83	76	101.869	143.315	119.997	199.004	290.542	232.338	0.0203406	0.241338	0.84377	up
sly-miR171f	168	229	178	601	391	468	450.37	575.773	418.812	1840.02	1368.7	1430.72	9.55e-05	0.00671127	1.57085	up
sly-miR395a	11	10	10	37	7	70	29.4885	25.1429	23.5287	113.279	24.5035	213.996	0.00582361	0.0881575	1.96589	up
sly-miR395b	12	10	10	37	9	70	32.1693	25.1429	23.5287	113.279	31.5046	213.996	0.00412152	0.0700483	1.94604	up
sly-miR482a	88	234	99	381	283	185	235.908	588.345	232.935	1166.47	990.643	565.561	0.00427243	0.0700483	1.29655	up
sly-miR5304	2	1	0	4	7	5	5.36154	2.51429	0	12.2464	24.5035	15.2854	0.0245554	0.28368	2.46105	up
