# Supplementary material for: Integrating omics reveals that miRNA-guided genetic regulation on plant hormone level and defense response pathways shape resistance to Cladosporium fulvum in the tomato Cf-10-gene-carrying line
Source: Front Genet. 2023 May 25;14:1158631. doi: 10.3389/fgene.2023.1158631 (PMC10248068; doi:10.3389/fgene.2023.1158631)
Supplement: Supplementary file 10 [file Table15.XLSX]

## Sheet: Sheet1
Table S15 The primers of miRNA and genes used for qRT-PCR.
ID Gene and miRNA（5‘-3’）	F primer	R primer
Solyc03g119250	GATGAAGTGTGGCGTCTT	TTGGTTGTTGCTGCTGAT
Solyc04g040220	TGAGGATGTGATGAGAGTTC	AGGTGGTGATGATGATGTG
Solyc06g071030	CTTCTCCAACTCTTCTACTCA	CTTCTTATAGCACGCCAATC
EFα-1（actin for mRNA）	CCACCAATCTTGTACACATCC	AGACCACCAAGTACTACTGCAC
sly-MIR9472-RT	TTCACAATCTCTGCTGAAAAA	-
sly-MIR9472	GCGCAGTTCACAATCTCT	TCCAGTTTTTTTTTTTTTTTCAGCA
actin for miRNA	CTTTGCGCATGCCATTCTT	CGCAACCTCTCAGCACCAAT
