# Supplementary material for: Integrating omics reveals that miRNA-guided genetic regulation on plant hormone level and defense response pathways shape resistance to Cladosporium fulvum in the tomato Cf-10-gene-carrying line
Source: Front Genet. 2023 May 25;14:1158631. doi: 10.3389/fgene.2023.1158631 (PMC10248068; doi:10.3389/fgene.2023.1158631)
Supplement: Supplementary file 11 [file Table6.XLSX]

## Sheet: Sheet1
Table S6 Prediction and functional annotation of miRNA target genes of differently expressed miRNAs at Cf-10 gene carrying line.
miRNA ID	Log2_fold_change(3 dpi vs control)	Target gene ID	COG_class	COG_class_annotation	GO_annotation	KEGG_annotation	KEGG_pathway_annotation	KOG_class	KOG_class_annotation	Pfam_annotation	Swissprot_annotation	eggNOG_class	eggNOG_class_annotation	nr_annotation
sly-miR168a-5p	3.62315	Solyc11g066100.2	[O]	Posttranslational modification, protein turnover, chaperones	Molecular Function: ATP binding (GO:0005524);;	K03283|0.0e+00|sly:101255164|K03283 heat shock 70kDa protein 1/2/6/8 | (RefSeq) heat shock cognate 70 kDa protein	Spliceosome (ko03040);; Protein processing in endoplasmic reticulum (ko04141);; Endocytosis (ko04144)	[O]	Posttranslational modification, protein turnover, chaperones	Hsp70 protein	Heat shock cognate 70 kDa protein OS=Petunia hybrida OX=4102 GN=HSP70 PE=2 SV=1	O	Posttranslational modification, protein turnover, chaperones	heat shock cognate 70 kDa protein [Solanum lycopersicum]
sly-miR168b-5p	3.62315	Solyc11g066100.2	[O]	Posttranslational modification, protein turnover, chaperones	Molecular Function: ATP binding (GO:0005524);;	K03283|0.0e+00|sly:101255164|K03283 heat shock 70kDa protein 1/2/6/8 | (RefSeq) heat shock cognate 70 kDa protein	Spliceosome (ko03040);; Protein processing in endoplasmic reticulum (ko04141);; Endocytosis (ko04144)	[O]	Posttranslational modification, protein turnover, chaperones	Hsp70 protein	Heat shock cognate 70 kDa protein OS=Petunia hybrida OX=4102 GN=HSP70 PE=2 SV=1	O	Posttranslational modification, protein turnover, chaperones	heat shock cognate 70 kDa protein [Solanum lycopersicum]
novel_miR_267	3.52531	Solyc02g085590.4	--	--	Cellular Component: integral component of membrane (GO:0016021);; Molecular Function: nutrient reservoir activity (GO:0045735);;	--	--	--	--	Cupin	Vicilin-like seed storage protein At2g18540 OS=Arabidopsis thaliana OX=3702 GN=At2g18540 PE=3 SV=1	S	Function unknown	vicilin-like seed storage protein At2g18540 [Solanum lycopersicum]
sly-miR167b-3p	3.09059	Solyc05g050220.3	--	--	Molecular Function: transcription factor activity, sequence-specific DNA binding (GO:0003700);;	K09060|2.6e-223|sly:101252588|K09060 plant G-box-binding factor | (RefSeq) transcriptional activator TAF-1-like isoform X1	--	--	--	G-box binding protein MFMR	Common plant regulatory factor 1 OS=Petroselinum crispum OX=4043 GN=CPRF1 PE=2 SV=1	--	--	transcriptional activator TAF-1-like isoform X1 [Solanum lycopersicum]
novel_miR_52	2.5091	Solyc10g078610.1	--	--	Molecular Function: DNA binding (GO:0003677);; Molecular Function: transcription factor activity, sequence-specific DNA binding (GO:0003700);; Cellular Component: nucleus (GO:0005634);;	K09286|3.4e-158|sly:101248529|K09286 EREBP-like factor | (RefSeq) ethylene-responsive transcription factor ERN1-like	--	--	--	AP2 domain	Ethylene-responsive transcription factor ERN1 OS=Medicago truncatula OX=3880 GN=ERN1 PE=2 SV=1	K	Transcription	ethylene-responsive transcription factor ERN1-like [Solanum lycopersicum]
sly-miR156d-5p	2.30396	Solyc11g056650.2	--	--	Molecular Function: protein dimerization activity (GO:0046983);;	K18878|4.8e-10|cann:107866053|K18878 BHLH transcription factor Upa20 | (RefSeq) Upa20; transcription factor bHLH137-like	Plant-pathogen interaction (ko04626)	--	--	Helix-loop-helix DNA-binding domain	Transcription factor bHLH130 OS=Arabidopsis thaliana OX=3702 GN=BHLH130 PE=1 SV=1	--	--	transcription factor bHLH81 [Solanum lycopersicum]
sly-miR403-5p	1.92153	Solyc08g006990.3	[S]	Function unknown	Biological Process: malate transport (GO:0015743);; Cellular Component: integral component of membrane (GO:0016021);;	K03695|1.5e-34|egr:104416563|K03695 ATP-dependent Clp protease ATP-binding subunit ClpB | (RefSeq) chaperone protein ClpB1-like	--	[R]	General function prediction only	Aluminium activated malate transporter	Aluminum-activated malate transporter 12 OS=Arabidopsis thaliana OX=3702 GN=ALMT12 PE=2 SV=1	S	Function unknown	aluminum-activated malate transporter 12-like [Solanum lycopersicum]
sly-miR156d-5p	1.65653	Solyc03g119310.3	--	--	--	--	--	--	--	--	--	--	--	uncharacterized protein LOC101260626 [Solanum lycopersicum]
sly-miR156d-5p	1.59832	Solyc09g011750.3	[T]	Signal transduction mechanisms	Molecular Function: protein kinase activity (GO:0004672);; Molecular Function: ATP binding (GO:0005524);;	K14500|1.1e-217|cic:CICLE_v10019852mg|K14500 BR-signaling kinase [EC:2.7.11.1] | (RefSeq) hypothetical protein	Plant hormone signal transduction (ko04075)	--	--	Protein tyrosine and serine/threonine kinase	Serine/threonine-protein kinase BSK5 OS=Arabidopsis thaliana OX=3702 GN=BSK5 PE=1 SV=1	T	Signal transduction mechanisms	serine/threonine-protein kinase BSK5 [Solanum lycopersicum]
sly-miR156a	1.54673	Solyc09g092420.2	[E]	Amino acid transport and metabolism	Cellular Component: integral component of membrane (GO:0016021);; Molecular Function: transmembrane transporter activity (GO:0022857);;	--	--	[E]	Amino acid transport and metabolism	Amino acid permease	Probable polyamine transporter At1g31830 OS=Arabidopsis thaliana OX=3702 GN=At1g31830 PE=2 SV=1	E	Amino acid transport and metabolism	hypothetical protein EJD97_006990, partial [Solanum chilense]
sly-miR156b	1.54673	Solyc09g092420.2	[E]	Amino acid transport and metabolism	Cellular Component: integral component of membrane (GO:0016021);; Molecular Function: transmembrane transporter activity (GO:0022857);;	--	--	[E]	Amino acid transport and metabolism	Amino acid permease	Probable polyamine transporter At1g31830 OS=Arabidopsis thaliana OX=3702 GN=At1g31830 PE=2 SV=1	E	Amino acid transport and metabolism	hypothetical protein EJD97_006990, partial [Solanum chilense]
sly-miR156c	1.54673	Solyc09g092420.2	[E]	Amino acid transport and metabolism	Cellular Component: integral component of membrane (GO:0016021);; Molecular Function: transmembrane transporter activity (GO:0022857);;	--	--	[E]	Amino acid transport and metabolism	Amino acid permease	Probable polyamine transporter At1g31830 OS=Arabidopsis thaliana OX=3702 GN=At1g31830 PE=2 SV=1	E	Amino acid transport and metabolism	hypothetical protein EJD97_006990, partial [Solanum chilense]
sly-miR398a	1.54463	Solyc11g064980.1	--	--	Cellular Component: integral component of membrane (GO:0016021);;	--	--	--	--	--	--	--	--	--
sly-miR398a	1.53505	Solyc08g083210.3	[G]	Carbohydrate transport and metabolism	Molecular Function: cellulase activity (GO:0008810);; Biological Process: cellulose catabolic process (GO:0030245);;	K01179|1.1e-188|mesc:110612789|K01179 endoglucanase [EC:3.2.1.4] | (RefSeq) endoglucanase 17	Starch and sucrose metabolism (ko00500)	--	--	Glycosyl hydrolase family 9	Endoglucanase 1 OS=Persea americana OX=3435 GN=CEL1 PE=2 SV=1	G	Carbohydrate transport and metabolism	endo-1,4-beta-glucanase precursor [Solanum lycopersicum]
sly-miR1919a	1.39479	Solyc04g071150.3	[QV]	Secondary metabolites biosynthesis, transport and catabolism;; Defense mechanisms	Molecular Function: monooxygenase activity (GO:0004497);; Molecular Function: iron ion binding (GO:0005506);; Cellular Component: integral component of membrane (GO:0016021);; Molecular Function: oxidoreductase activity, acting on paired donors, with incorporation or reduction of molecular oxygen (GO:0016705);; Molecular Function: heme binding (GO:0020037);;	K07437|8.9e-87|qsu:112035144|K07437 cytochrome P450 family 26 subfamily A | (RefSeq) cytochrome P450 90A1-like	--	[QI]	Secondary metabolites biosynthesis, transport and catabolism;; Lipid transport and metabolism	Cytochrome P450	Abscisic acid 8'-hydroxylase 3 OS=Arabidopsis thaliana OX=3702 GN=CYP707A3 PE=1 SV=1	Q	Secondary metabolites biosynthesis, transport and catabolism	abscisic acid 8'-hydroxylase 3 [Solanum lycopersicum]
sly-miR1919b	1.39479	Solyc04g071150.3	[QV]	Secondary metabolites biosynthesis, transport and catabolism;; Defense mechanisms	Molecular Function: monooxygenase activity (GO:0004497);; Molecular Function: iron ion binding (GO:0005506);; Cellular Component: integral component of membrane (GO:0016021);; Molecular Function: oxidoreductase activity, acting on paired donors, with incorporation or reduction of molecular oxygen (GO:0016705);; Molecular Function: heme binding (GO:0020037);;	K07437|8.9e-87|qsu:112035144|K07437 cytochrome P450 family 26 subfamily A | (RefSeq) cytochrome P450 90A1-like	--	[QI]	Secondary metabolites biosynthesis, transport and catabolism;; Lipid transport and metabolism	Cytochrome P450	Abscisic acid 8'-hydroxylase 3 OS=Arabidopsis thaliana OX=3702 GN=CYP707A3 PE=1 SV=1	Q	Secondary metabolites biosynthesis, transport and catabolism	abscisic acid 8'-hydroxylase 3 [Solanum lycopersicum]
sly-miR1919c-3p	1.39479	Solyc04g071150.3	[QV]	Secondary metabolites biosynthesis, transport and catabolism;; Defense mechanisms	Molecular Function: monooxygenase activity (GO:0004497);; Molecular Function: iron ion binding (GO:0005506);; Cellular Component: integral component of membrane (GO:0016021);; Molecular Function: oxidoreductase activity, acting on paired donors, with incorporation or reduction of molecular oxygen (GO:0016705);; Molecular Function: heme binding (GO:0020037);;	K07437|8.9e-87|qsu:112035144|K07437 cytochrome P450 family 26 subfamily A | (RefSeq) cytochrome P450 90A1-like	--	[QI]	Secondary metabolites biosynthesis, transport and catabolism;; Lipid transport and metabolism	Cytochrome P450	Abscisic acid 8'-hydroxylase 3 OS=Arabidopsis thaliana OX=3702 GN=CYP707A3 PE=1 SV=1	Q	Secondary metabolites biosynthesis, transport and catabolism	abscisic acid 8'-hydroxylase 3 [Solanum lycopersicum]
sly-miR156d-5p	1.38366	Solyc06g069710.3	--	--	Molecular Function: DNA binding (GO:0003677);; Cellular Component: nucleus (GO:0005634);; Biological Process: regulation of transcription, DNA-templated (GO:0006355);;	K00521|1.6e-34|cmos:111447866|K00521 ferric-chelate reductase [EC:1.16.1.7] | (RefSeq) ferric reduction oxidase 7, chloroplastic-like	--	--	--	No apical meristem (NAM) protein	NAC domain-containing protein 100 OS=Arabidopsis thaliana OX=3702 GN=NAC100 PE=2 SV=1	S	Function unknown	NAC domain-containing protein 100 [Solanum lycopersicum]
sly-miR396a-5p	1.35275	Solyc07g041640.3	--	--	Molecular Function: ATP binding (GO:0005524);; Cellular Component: nucleus (GO:0005634);; Biological Process: transcription, DNA-templated (GO:0006351);; Biological Process: regulation of transcription, DNA-templated (GO:0006355);; Biological Process: developmental process (GO:0032502);;	K22382|2.6e-11|oeu:111408549|K22382 WD repeat-containing protein 26 | (RefSeq) WD repeat-containing protein 26 homolog	--	--	--	WRC	Growth-regulating factor 1 OS=Oryza sativa subsp. indica OX=39946 GN=GRF1 PE=2 SV=1	K	Transcription	growth-regulating factor 1-like [Solanum lycopersicum]
novel_miR_272	1.32982	Solyc07g041340.2	--	--	Biological Process: positive regulation of circadian rhythm (GO:0042753);;	--	--	--	--	Early Flowering 4 domain	Protein ELF4-LIKE 3 OS=Arabidopsis thaliana OX=3702 GN=EFL3 PE=3 SV=1	S	Function unknown	protein ELF4-LIKE 3 [Solanum lycopersicum]
novel_miR_64	1.32982	Solyc07g041340.2	--	--	Biological Process: positive regulation of circadian rhythm (GO:0042753);;	--	--	--	--	Early Flowering 4 domain	Protein ELF4-LIKE 3 OS=Arabidopsis thaliana OX=3702 GN=EFL3 PE=3 SV=1	S	Function unknown	protein ELF4-LIKE 3 [Solanum lycopersicum]
sly-miR396a-5p	1.30992	Solyc12g088670.2	[O]	Posttranslational modification, protein turnover, chaperones	Molecular Function: cysteine-type endopeptidase activity (GO:0004197);; Cellular Component: extracellular space (GO:0005615);; Cellular Component: lysosome (GO:0005764);; Biological Process: proteolysis involved in cellular protein catabolic process (GO:0051603);;	K16292|2.9e-106|smo:SELMODRAFT_428615|K16292 KDEL-tailed cysteine endopeptidase [EC:3.4.22.-] | (RefSeq) hypothetical protein	--	[O]	Posttranslational modification, protein turnover, chaperones	Papain family cysteine protease	Low-temperature-induced cysteine proteinase (Fragment) OS=Solanum lycopersicum OX=4081 PE=2 SV=1	O	Posttranslational modification, protein turnover, chaperones	low-temperature-induced cysteine proteinase precursor [Solanum lycopersicum]
novel_miR_272	1.11703	Solyc07g008630.1	--	--	Cellular Component: integral component of membrane (GO:0016021);;	K13466|0.0e+00|sly:101263330|K13466 EIX receptor 1/2 | (RefSeq) receptor-like protein EIX2	Plant-pathogen interaction (ko04626)	[R]	General function prediction only	Leucine rich repeat	Receptor-like protein EIX2 OS=Solanum lycopersicum OX=4081 GN=EIX2 PE=1 SV=2	S	Function unknown	receptor-like protein EIX2 precursor [Solanum lycopersicum]
novel_miR_64	1.11703	Solyc07g008630.1	--	--	Cellular Component: integral component of membrane (GO:0016021);;	K13466|0.0e+00|sly:101263330|K13466 EIX receptor 1/2 | (RefSeq) receptor-like protein EIX2	Plant-pathogen interaction (ko04626)	[R]	General function prediction only	Leucine rich repeat	Receptor-like protein EIX2 OS=Solanum lycopersicum OX=4081 GN=EIX2 PE=1 SV=2	S	Function unknown	receptor-like protein EIX2 precursor [Solanum lycopersicum]
sly-miR156d-5p	1.11595	Solyc10g086565.2	--	--	Cellular Component: integral component of membrane (GO:0016021);; Molecular Function: protein-cysteine S-palmitoyltransferase activity (GO:0019706);;	K20029|2.9e-103|sly:104644405|K20029 palmitoyltransferase ZDHHC3/7/25 [EC:2.3.1.225] | (RefSeq) probable protein S-acyltransferase 16 isoform X1	--	[R]	General function prediction only	DHHC palmitoyltransferase	Probable protein S-acyltransferase 16 OS=Arabidopsis thaliana OX=3702 GN=PAT16 PE=2 SV=1	S	Function unknown	probable protein S-acyltransferase 16 isoform X1 [Solanum lycopersicum]
novel_miR_52	1.11029	Solyc03g098480.1	--	--	Cellular Component: integral component of membrane (GO:0016021);;	--	--	--	--	--	--	--	--	hypothetical protein EJD97_019233 [Solanum chilense]
novel_miR_52	1.08921	Solyc04g014470.3	--	--	Molecular Function: DNA binding (GO:0003677);; Cellular Component: nucleus (GO:0005634);;	K09422|3.6e-171|sly:101268562|K09422 transcription factor MYB, plant | (RefSeq) transcription factor MYB20-like	--	[K]	Transcription	Myb-like DNA-binding domain	Transcription factor MYB20 OS=Arabidopsis thaliana OX=3702 GN=MYB20 PE=2 SV=1	K	Transcription	transcription factor MYB20-like [Solanum lycopersicum]
novel_miR_250	1.07002	Solyc04g014540.3	--	--	Cellular Component: integral component of membrane (GO:0016021);;	--	--	--	--	--	Zinc finger protein 4 OS=Arabidopsis thaliana OX=3702 GN=ZFP4 PE=2 SV=2	S	Function unknown	zinc finger protein 4 [Solanum lycopersicum]
novel_miR_272	1.04271	Solyc08g082680.3	--	--	Cellular Component: integral component of membrane (GO:0016021);;	K19039|5.0e-96|sly:101250143|K19039 E3 ubiquitin-protein ligase ATL7/58/59 [EC:2.3.2.27] | (RefSeq) probable E3 ubiquitin-protein ligase RHA4A	--	[O]	Posttranslational modification, protein turnover, chaperones	Ring finger domain	Probable E3 ubiquitin-protein ligase RHA4A OS=Arabidopsis thaliana OX=3702 GN=RHA4A PE=2 SV=1	O	Posttranslational modification, protein turnover, chaperones	probable E3 ubiquitin-protein ligase RHA4A [Solanum lycopersicum]
novel_miR_64	1.04271	Solyc08g082680.3	--	--	Cellular Component: integral component of membrane (GO:0016021);;	K19039|5.0e-96|sly:101250143|K19039 E3 ubiquitin-protein ligase ATL7/58/59 [EC:2.3.2.27] | (RefSeq) probable E3 ubiquitin-protein ligase RHA4A	--	[O]	Posttranslational modification, protein turnover, chaperones	Ring finger domain	Probable E3 ubiquitin-protein ligase RHA4A OS=Arabidopsis thaliana OX=3702 GN=RHA4A PE=2 SV=1	O	Posttranslational modification, protein turnover, chaperones	probable E3 ubiquitin-protein ligase RHA4A [Solanum lycopersicum]
sly-miR9472-5p	1.03291	Solyc09g061330.3	[M]	Cell wall/membrane/envelope biogenesis	Molecular Function: protein serine/threonine kinase activity (GO:0004674);; Molecular Function: ATP binding (GO:0005524);;	K13430|1.7e-127|nnu:104592805|K13430 serine/threonine-protein kinase PBS1 [EC:2.7.11.1] | (RefSeq) serine/threonine-protein kinase PBS1	Plant-pathogen interaction (ko04626)	[T]	Signal transduction mechanisms	Protein kinase domain	Probable serine/threonine-protein kinase PBL26 OS=Arabidopsis thaliana OX=3702 GN=PBL26 PE=2 SV=1	T	Signal transduction mechanisms	probable serine/threonine-protein kinase PBL25 [Solanum lycopersicum]
sly-miR5304	0.978889	Solyc01g080080.3	--	--	Molecular Function: molecular_function (GO:0003674);; Molecular Function: catalytic activity (GO:0003824);; Molecular Function: ubiquitin-protein transferase activity (GO:0004842);; Biological Process: cellular protein modification process (GO:0006464);; Biological Process: nitrogen compound metabolic process (GO:0006807);; Biological Process: biological_process (GO:0008150);; Biological Process:…	K10604|3.3e-152|sly:101055522|K10604 E3 ubiquitin-protein ligase MGRN1 [EC:2.3.2.27] | (RefSeq) Hop-interacting protein THI037	Ubiquitin mediated proteolysis (ko04120)	[O]	Posttranslational modification, protein turnover, chaperones	Zinc finger, C3HC4 type (RING finger)	Probable E3 ubiquitin-protein ligase LUL4 OS=Arabidopsis thaliana OX=3702 GN=LUL4 PE=2 SV=1	S	Function unknown	Hop-interacting protein THI037 [Solanum lycopersicum]
sly-miR395a	0.93977	Solyc09g082860.3	[P]	Inorganic ion transport and metabolism	Biological Process: sulfate assimilation (GO:0000103);; Molecular Function: sulfate adenylyltransferase (ATP) activity (GO:0004781);;	K13811|1.8e-278|sly:101259979|K13811 3'-phosphoadenosine 5'-phosphosulfate synthase [EC:2.7.7.4 2.7.1.25] | (RefSeq) ATP sulfurylase 1, chloroplastic-like	Purine metabolism (ko00230);; Monobactam biosynthesis (ko00261);; Selenocompound metabolism (ko00450);; Sulfur metabolism (ko00920)	[P]	Inorganic ion transport and metabolism	ATP-sulfurylase	ATP sulfurylase 1, chloroplastic OS=Arabidopsis thaliana OX=3702 GN=APS1 PE=1 SV=1	P	Inorganic ion transport and metabolism	ATP sulfurylase 1, chloroplastic-like [Solanum lycopersicum]
sly-miR395b	0.93977	Solyc09g082860.3	[P]	Inorganic ion transport and metabolism	Biological Process: sulfate assimilation (GO:0000103);; Molecular Function: sulfate adenylyltransferase (ATP) activity (GO:0004781);;	K13811|1.8e-278|sly:101259979|K13811 3'-phosphoadenosine 5'-phosphosulfate synthase [EC:2.7.7.4 2.7.1.25] | (RefSeq) ATP sulfurylase 1, chloroplastic-like	Purine metabolism (ko00230);; Monobactam biosynthesis (ko00261);; Selenocompound metabolism (ko00450);; Sulfur metabolism (ko00920)	[P]	Inorganic ion transport and metabolism	ATP-sulfurylase	ATP sulfurylase 1, chloroplastic OS=Arabidopsis thaliana OX=3702 GN=APS1 PE=1 SV=1	P	Inorganic ion transport and metabolism	ATP sulfurylase 1, chloroplastic-like [Solanum lycopersicum]
sly-miR156d-5p	0.904477	Solyc05g016320.2	--	--	Biological Process: protein glycosylation (GO:0006486);; Cellular Component: integral component of membrane (GO:0016021);; Molecular Function: transferase activity, transferring glycosyl groups (GO:0016757);;	K18789|1.1e-120|psom:113282164|K18789 xylogalacturonan beta-1,3-xylosyltransferase [EC:2.4.2.41] | (RefSeq) probable glycosyltransferase At5g20260	--	[GMW]	Carbohydrate transport and metabolism;; Cell wall/membrane/envelope biogenesis;; Extracellular structures	Exostosin family	Probable glycosyltransferase At5g03795 OS=Arabidopsis thaliana OX=3702 GN=At5g03795 PE=3 SV=2	S	Function unknown	probable glycosyltransferase At5g03795 [Solanum lycopersicum]
novel_miR_272	0.893822	Solyc12g040640.2	[G]	Carbohydrate transport and metabolism	Molecular Function: hydrolase activity, hydrolyzing O-glycosyl compounds (GO:0004553);; Biological Process: carbohydrate metabolic process (GO:0005975);;	K05350|8.5e-306|sly:101246223|K05350 beta-glucosidase [EC:3.2.1.21] | (RefSeq) beta-glucosidase 44-like isoform X1	Cyanoamino acid metabolism (ko00460);; Starch and sucrose metabolism (ko00500);; Phenylpropanoid biosynthesis (ko00940)	[G]	Carbohydrate transport and metabolism	Glycosyl hydrolase family 1	Beta-glucosidase 44 OS=Arabidopsis thaliana OX=3702 GN=BGLU44 PE=2 SV=1	G	Carbohydrate transport and metabolism	beta-glucosidase 44-like isoform X1 [Solanum lycopersicum]
novel_miR_64	0.893822	Solyc12g040640.2	[G]	Carbohydrate transport and metabolism	Molecular Function: hydrolase activity, hydrolyzing O-glycosyl compounds (GO:0004553);; Biological Process: carbohydrate metabolic process (GO:0005975);;	K05350|8.5e-306|sly:101246223|K05350 beta-glucosidase [EC:3.2.1.21] | (RefSeq) beta-glucosidase 44-like isoform X1	Cyanoamino acid metabolism (ko00460);; Starch and sucrose metabolism (ko00500);; Phenylpropanoid biosynthesis (ko00940)	[G]	Carbohydrate transport and metabolism	Glycosyl hydrolase family 1	Beta-glucosidase 44 OS=Arabidopsis thaliana OX=3702 GN=BGLU44 PE=2 SV=1	G	Carbohydrate transport and metabolism	beta-glucosidase 44-like isoform X1 [Solanum lycopersicum]
novel_miR_250	0.872118	Solyc03g097710.4	--	--	--	--	--	[S]	Function unknown	Chromosome segregation during meiosis	--	S	Function unknown	uncharacterized protein LOC101254883 isoform X2 [Solanum lycopersicum]
novel_miR_272	0.86793	Solyc05g053420.1	--	--	--	K14494|1.3e-45|aly:9318362|K14494 DELLA protein | (RefSeq) DELLA protein RGL2	Plant hormone signal transduction (ko04075)	--	--	GRAS domain family	DELLA protein GAI1 OS=Vitis vinifera OX=29760 GN=GAI1 PE=2 SV=1	K	Transcription	DELLA protein RGL1-like [Solanum lycopersicum]
novel_miR_64	0.86793	Solyc05g053420.1	--	--	--	K14494|1.3e-45|aly:9318362|K14494 DELLA protein | (RefSeq) DELLA protein RGL2	Plant hormone signal transduction (ko04075)	--	--	GRAS domain family	DELLA protein GAI1 OS=Vitis vinifera OX=29760 GN=GAI1 PE=2 SV=1	K	Transcription	DELLA protein RGL1-like [Solanum lycopersicum]
novel_miR_250	0.849715	Solyc05g012230.4	--	--	Biological Process: asymmetric cell division (GO:0008356);;	--	--	--	--	--	--	--	--	uncharacterized protein LOC101267310 [Solanum lycopersicum]
sly-miR9471b-5p	0.835835	Solyc03g097380.4	--	--	Biological Process: metal ion transport (GO:0030001);; Molecular Function: metal ion binding (GO:0046872);;	--	--	[P]	Inorganic ion transport and metabolism	Heavy-metal-associated domain	Heavy metal-associated isoprenylated plant protein 7 OS=Arabidopsis thaliana OX=3702 GN=HIPP07 PE=1 SV=1	S	Function unknown	heavy metal-associated isoprenylated plant protein 7 [Solanum lycopersicum]
sly-miR167b-3p	0.826572	Solyc07g054210.3	[IQR]	Lipid transport and metabolism;; Secondary metabolites biosynthesis, transport and catabolism;; General function prediction only	Cellular Component: chloroplast (GO:0009507);; Biological Process: photosynthesis (GO:0015979);; Biological Process: chlorophyll biosynthetic process (GO:0015995);; Molecular Function: protochlorophyllide reductase activity (GO:0016630);;	K00218|8.4e-224|sly:543647|K00218 protochlorophyllide reductase [EC:1.3.1.33] | (RefSeq) POR2; protochlorophyllide reductase	Porphyrin and chlorophyll metabolism (ko00860)	[Q]	Secondary metabolites biosynthesis, transport and catabolism	short chain dehydrogenase	Protochlorophyllide reductase, chloroplastic OS=Pisum sativum OX=3888 GN=3PCR PE=1 SV=1	S	Function unknown	protochlorophyllide reductase [Solanum lycopersicum]
sly-miR156a	0.808561	Solyc01g088620.3	--	--	Cellular Component: integral component of membrane (GO:0016021);;	K15082|6.8e-32|cic:CICLE_v10010155mg|K15082 DNA repair protein RAD7 | (RefSeq) hypothetical protein	--	--	--	--	--	S	Function unknown	uncharacterized protein LOC101247064 [Solanum lycopersicum]
sly-miR156b	0.808561	Solyc01g088620.3	--	--	Cellular Component: integral component of membrane (GO:0016021);;	K15082|6.8e-32|cic:CICLE_v10010155mg|K15082 DNA repair protein RAD7 | (RefSeq) hypothetical protein	--	--	--	--	--	S	Function unknown	uncharacterized protein LOC101247064 [Solanum lycopersicum]
sly-miR156c	0.808561	Solyc01g088620.3	--	--	Cellular Component: integral component of membrane (GO:0016021);;	K15082|6.8e-32|cic:CICLE_v10010155mg|K15082 DNA repair protein RAD7 | (RefSeq) hypothetical protein	--	--	--	--	--	S	Function unknown	uncharacterized protein LOC101247064 [Solanum lycopersicum]
sly-miR396a-5p	0.786856	Solyc12g005980.2	--	--	Molecular Function: molecular_function (GO:0003674);; Molecular Function: catalytic activity (GO:0003824);; Molecular Function: binding (GO:0005488);; Biological Process: cellular protein modification process (GO:0006464);; Biological Process: proteolysis (GO:0006508);; Biological Process: nitrogen compound metabolic process (GO:0006807);; Biological Process: response to stress (GO:0006950);; Bio…	K22685|2.1e-11|gmx:100795976|K22685 DNA-dependent metalloprotease WSS1 [EC:3.4.24.-] | (RefSeq) DNA-dependent metalloprotease WSS1	--	[D]	Cell cycle control, cell division, chromosome partitioning	WLM domain	--	S	Function unknown	uncharacterized protein LOC101252149 [Solanum lycopersicum]
novel_miR_267	0.740671	Solyc04g009790.4	[V]	Defense mechanisms	Biological Process: drug transmembrane transport (GO:0006855);; Molecular Function: antiporter activity (GO:0015297);; Cellular Component: membrane (GO:0016020);; Biological Process: transmembrane transport (GO:0055085);;	K03327|3.5e-268|sly:101252275|K03327 multidrug resistance protein, MATE family | (RefSeq) protein DETOXIFICATION 16 isoform X1	--	--	--	MatE	Protein DETOXIFICATION 16 OS=Arabidopsis thaliana OX=3702 GN=DTX16 PE=2 SV=1	V	Defense mechanisms	uncharacterized protein LOC101251972 [Solanum lycopersicum]
sly-miR9472-5p	0.736885	Solyc01g094570.3	--	--	Biological Process: lipid catabolic process (GO:0016042);;	K23408|4.7e-10|obr:102713458|K23408 cell division cycle-associated protein 7 | (RefSeq) cell division cycle-associated protein 7-like	--	[IOT]	Lipid transport and metabolism;; Posttranslational modification, protein turnover, chaperones;; Signal transduction mechanisms	Lipase (class 3)	--	S	Function unknown	uncharacterized protein LOC101260669 [Solanum lycopersicum]
novel_miR_267	0.733721	Solyc10g076710.3	--	--	Molecular Function: phosphatidylinositol phospholipase C activity (GO:0004435);; Biological Process: lipid catabolic process (GO:0016042);; Biological Process: phosphatidylinositol-mediated signaling (GO:0048015);; Biological Process: release of sequestered calcium ion into cytosol (GO:0051209);;	K05857|0.0e+00|sly:100301923|K05857 phosphatidylinositol phospholipase C, delta [EC:3.1.4.11] | (RefSeq) PI-phospholipase C PLC1	Inositol phosphate metabolism (ko00562);; Phosphatidylinositol signaling system (ko04070)	[T]	Signal transduction mechanisms	Phosphatidylinositol-specific phospholipase C, X domain	Phosphoinositide phospholipase C 2 OS=Arabidopsis thaliana OX=3702 GN=PLC2 PE=1 SV=1	S	Function unknown	PI-phospholipase C PLC1 [Solanum lycopersicum]
sly-miR9471a-3p	0.716899	Solyc12g096500.2	--	--	Cellular Component: nucleus (GO:0005634);; Molecular Function: zinc ion binding (GO:0008270);;	K12135|4.1e-36|thj:104802991|K12135 zinc finger protein CONSTANS | (RefSeq) zinc finger protein CONSTANS-LIKE 2-like	Circadian rhythm - plant (ko04712)	[K]	Transcription	CCT motif	Zinc finger protein CONSTANS-LIKE 4 OS=Arabidopsis thaliana OX=3702 GN=COL4 PE=2 SV=2	K	Transcription	zinc finger protein CONSTANS-LIKE 4 [Solanum lycopersicum]
sly-miR156d-5p	0.713864	Solyc02g084960.1	--	--	Cellular Component: integral component of membrane (GO:0016021);;	--	--	--	--	--	--	S	Function unknown	uncharacterized protein LOC104645741 [Solanum lycopersicum]
sly-miR171e	0.696301	Solyc09g010060.3	--	--	Molecular Function: microtubule motor activity (GO:0003777);; Molecular Function: ATP binding (GO:0005524);; Biological Process: microtubule-based movement (GO:0007018);; Molecular Function: microtubule binding (GO:0008017);;	K10398|0.0e+00|sly:101247848|K10398 kinesin family member 11 | (RefSeq) kinesin-like protein KIN-5C	--	[Z]	Cytoskeleton	Kinesin motor domain	Kinesin-like protein KIN-5C OS=Nicotiana tabacum OX=4097 GN=KIN5C PE=1 SV=1	Z	Cytoskeleton	kinesin-like protein KIN-5C [Solanum lycopersicum]
sly-miR482a	0.660158	Solyc01g102610.3	[T]	Signal transduction mechanisms	Cellular Component: integral component of membrane (GO:0016021);; Molecular Function: oxidoreductase activity (GO:0016491);;	K00521|0.0e+00|sly:101246763|K00521 ferric-chelate reductase [EC:1.16.1.7] | (RefSeq) ferric reduction oxidase 6	--	[PQ]	Inorganic ion transport and metabolism;; Secondary metabolites biosynthesis, transport and catabolism	Ferric reductase NAD binding domain	Ferric reduction oxidase 6 OS=Arabidopsis thaliana OX=3702 GN=FRO6 PE=2 SV=1	U	Intracellular trafficking, secretion, and vesicular transport	ferric reduction oxidase 6 [Solanum lycopersicum]
novel_miR_91	0.628073	Solyc08g005060.3	[S]	Function unknown	Biological Process: double-strand break repair via homologous recombination (GO:0000724);; Molecular Function: DNA binding (GO:0003677);;	--	--	--	--	Rad52/22 family double-strand break repair protein	DNA repair RAD52-like protein 1, mitochondrial OS=Arabidopsis thaliana OX=3702 GN=RAD52-1 PE=1 SV=1	S	Function unknown	DNA repair RAD52-like protein 1, mitochondrial [Solanum lycopersicum]
sly-miR162	0.628073	Solyc08g005060.3	[S]	Function unknown	Biological Process: double-strand break repair via homologous recombination (GO:0000724);; Molecular Function: DNA binding (GO:0003677);;	--	--	--	--	Rad52/22 family double-strand break repair protein	DNA repair RAD52-like protein 1, mitochondrial OS=Arabidopsis thaliana OX=3702 GN=RAD52-1 PE=1 SV=1	S	Function unknown	DNA repair RAD52-like protein 1, mitochondrial [Solanum lycopersicum]
novel_miR_250	0.627443	Solyc01g008770.3	--	--	Molecular Function: GTPase activator activity (GO:0005096);; Biological Process: signal transduction (GO:0007165);;	--	--	[T]	Signal transduction mechanisms	RhoGAP domain	Rho GTPase-activating protein 7 OS=Arabidopsis thaliana OX=3702 GN=ROPGAP7 PE=2 SV=1	S	Function unknown	rho GTPase-activating protein 7-like isoform X2 [Solanum lycopersicum]
sly-miR156a	0.603123	Solyc07g006350.3	--	--	Molecular Function: molecular_function (GO:0003674);; Molecular Function: catalytic activity (GO:0003824);; Molecular Function: ubiquitin-protein transferase activity (GO:0004842);; Molecular Function: protein binding (GO:0005515);; Biological Process: cellular protein modification process (GO:0006464);; Biological Process: proteolysis (GO:0006508);; Biological Process: ubiquitin-dependent protei…	K19044|3.1e-287|sly:101260355|K19044 E3 ubiquitin-protein ligase XBAT32/33 [EC:2.3.2.27] | (RefSeq) probable E3 ubiquitin-protein ligase XBOS32 isoform X1	--	--	--	Ankyrin repeats (3 copies)	Probable E3 ubiquitin-protein ligase XBOS32 OS=Oryza sativa subsp. japonica OX=39947 GN=XBOS32 PE=2 SV=2	S	Function unknown	probable E3 ubiquitin-protein ligase XBOS32 isoform X1 [Solanum lycopersicum]
sly-miR156b	0.603123	Solyc07g006350.3	--	--	Molecular Function: molecular_function (GO:0003674);; Molecular Function: catalytic activity (GO:0003824);; Molecular Function: ubiquitin-protein transferase activity (GO:0004842);; Molecular Function: protein binding (GO:0005515);; Biological Process: cellular protein modification process (GO:0006464);; Biological Process: proteolysis (GO:0006508);; Biological Process: ubiquitin-dependent protei…	K19044|3.1e-287|sly:101260355|K19044 E3 ubiquitin-protein ligase XBAT32/33 [EC:2.3.2.27] | (RefSeq) probable E3 ubiquitin-protein ligase XBOS32 isoform X1	--	--	--	Ankyrin repeats (3 copies)	Probable E3 ubiquitin-protein ligase XBOS32 OS=Oryza sativa subsp. japonica OX=39947 GN=XBOS32 PE=2 SV=2	S	Function unknown	probable E3 ubiquitin-protein ligase XBOS32 isoform X1 [Solanum lycopersicum]
sly-miR156c	0.603123	Solyc07g006350.3	--	--	Molecular Function: molecular_function (GO:0003674);; Molecular Function: catalytic activity (GO:0003824);; Molecular Function: ubiquitin-protein transferase activity (GO:0004842);; Molecular Function: protein binding (GO:0005515);; Biological Process: cellular protein modification process (GO:0006464);; Biological Process: proteolysis (GO:0006508);; Biological Process: ubiquitin-dependent protei…	K19044|3.1e-287|sly:101260355|K19044 E3 ubiquitin-protein ligase XBAT32/33 [EC:2.3.2.27] | (RefSeq) probable E3 ubiquitin-protein ligase XBOS32 isoform X1	--	--	--	Ankyrin repeats (3 copies)	Probable E3 ubiquitin-protein ligase XBOS32 OS=Oryza sativa subsp. japonica OX=39947 GN=XBOS32 PE=2 SV=2	S	Function unknown	probable E3 ubiquitin-protein ligase XBOS32 isoform X1 [Solanum lycopersicum]
sly-miR9472-5p	0.596787	Solyc12g011200.3	--	--	Molecular Function: transcription factor activity, sequence-specific DNA binding (GO:0003700);; Cellular Component: nucleus (GO:0005634);; Molecular Function: sequence-specific DNA binding (GO:0043565);;	K12835|4.1e-30|cmax:111493042|K12835 ATP-dependent RNA helicase DDX42 [EC:3.6.4.13] | (RefSeq) DEAD-box ATP-dependent RNA helicase 24 isoform X1	Spliceosome (ko03040)	--	--	WRKY DNA -binding domain	WRKY transcription factor 28 OS=Arabidopsis thaliana OX=3702 GN=WRKY28 PE=2 SV=1	K	Transcription	WRKY transcription factor 71-like isoform X1 [Solanum lycopersicum]
sly-miR482a	0.593388	Solyc03g083130.3	--	--	Biological Process: double-strand break repair via homologous recombination (GO:0000724);; Biological Process: recombinational repair (GO:0000725);; Biological Process: nucleobase-containing compound metabolic process (GO:0006139);; Biological Process: DNA metabolic process (GO:0006259);; Biological Process: DNA repair (GO:0006281);; Biological Process: double-strand break repair (GO:0006302);; B…	K23113|0.0e+00|sly:101253262|K23113 structural maintenance of chromosomes flexible hinge domain-containing protein 1 | (RefSeq) structural maintenance of chromosomes flexible hinge domain-containing protein GMI1 isoform X11	--	--	--	--	Structural maintenance of chromosomes flexible hinge domain-containing protein GMI1 OS=Arabidopsis thaliana OX=3702 GN=GMI1 PE=2 SV=1	S	Function unknown	structural maintenance of chromosomes flexible hinge domain-containing protein GMI1 isoform X11 [Solanum lycopersicum]
sly-miR396a-5p	0.58293	Solyc06g042960.3	--	--	--	--	--	--	--	--	--	S	Function unknown	uncharacterized protein LOC101259445 isoform X4 [Solanum lycopersicum]
novel_miR_267	0.560342	Solyc09g090200.4	[M]	Cell wall/membrane/envelope biogenesis	Molecular Function: protein serine/threonine kinase activity (GO:0004674);; Molecular Function: ATP binding (GO:0005524);;	K08790|1.3e-262|sly:101254034|K08790 serine/threonine kinase 38 [EC:2.7.11.1] | (RefSeq) serine/threonine-protein kinase tricorner	--	[R]	General function prediction only	Protein kinase domain	Probable serine/threonine protein kinase IRE OS=Arabidopsis thaliana OX=3702 GN=IRE PE=2 SV=1	T	Signal transduction mechanisms	serine/threonine-protein kinase tricorner [Solanum pennellii]
sly-miR156a	0.555115	Solyc01g104980.4	[M]	Cell wall/membrane/envelope biogenesis	Molecular Function: protein binding (GO:0005515);;	--	--	[R]	General function prediction only	Kelch motif	F-box/kelch-repeat protein At1g22040 OS=Arabidopsis thaliana OX=3702 GN=At1g22040 PE=2 SV=1	S	Function unknown	F-box/kelch-repeat protein At1g22040 [Solanum lycopersicum]
sly-miR156b	0.555115	Solyc01g104980.4	[M]	Cell wall/membrane/envelope biogenesis	Molecular Function: protein binding (GO:0005515);;	--	--	[R]	General function prediction only	Kelch motif	F-box/kelch-repeat protein At1g22040 OS=Arabidopsis thaliana OX=3702 GN=At1g22040 PE=2 SV=1	S	Function unknown	F-box/kelch-repeat protein At1g22040 [Solanum lycopersicum]
sly-miR156c	0.555115	Solyc01g104980.4	[M]	Cell wall/membrane/envelope biogenesis	Molecular Function: protein binding (GO:0005515);;	--	--	[R]	General function prediction only	Kelch motif	F-box/kelch-repeat protein At1g22040 OS=Arabidopsis thaliana OX=3702 GN=At1g22040 PE=2 SV=1	S	Function unknown	F-box/kelch-repeat protein At1g22040 [Solanum lycopersicum]
sly-miR403-3p	0.552151	Solyc02g069260.3	--	--	Molecular Function: nucleic acid binding (GO:0003676);; Biological Process: gene silencing by RNA (GO:0031047);;	K11593|0.0e+00|sly:101249141|K11593 eukaryotic translation initiation factor 2C | (RefSeq) AGO2A; argonaute 2A	--	[J]	Translation, ribosomal structure and biogenesis	Piwi domain	Protein argonaute 2 OS=Arabidopsis thaliana OX=3702 GN=AGO2 PE=1 SV=1	J	Translation, ribosomal structure and biogenesis	argonaute 2A [Solanum lycopersicum]
sly-miR403-5p	0.547347	Solyc03g006110.3	[T]	Signal transduction mechanisms	Molecular Function: protein serine/threonine kinase activity (GO:0004674);; Molecular Function: ATP binding (GO:0005524);; Biological Process: signal transduction (GO:0007165);;	K07198|2.1e-269|spen:107014304|K07198 5'-AMP-activated protein kinase, catalytic alpha subunit [EC:2.7.11.11] | (RefSeq) CBL-interacting protein kinase 5-like isoform X1	--	[T]	Signal transduction mechanisms	Protein kinase domain	CBL-interacting protein kinase 5 OS=Oryza sativa subsp. japonica OX=39947 GN=CIPK5 PE=2 SV=1	T	Signal transduction mechanisms	CBL-interacting protein kinase 5-like isoform X1 [Solanum pennellii]
novel_miR_272	0.540309	Solyc04g054730.3	[P]	Inorganic ion transport and metabolism	Cellular Component: integral component of plasma membrane (GO:0005887);; Molecular Function: secondary active sulfate transmembrane transporter activity (GO:0008271);; Molecular Function: anion:anion antiporter activity (GO:0015301);;	K17469|0.0e+00|sly:101267799|K17469 sulfate transporter 2, low-affinity | (RefSeq) sulfate transporter 2.1-like	--	[P]	Inorganic ion transport and metabolism	Sulfate permease family	Sulfate transporter 2.1 OS=Arabidopsis thaliana OX=3702 GN=SULTR2;1 PE=2 SV=1	P	Inorganic ion transport and metabolism	sulfate transporter 2.1-like [Solanum lycopersicum]
novel_miR_64	0.540309	Solyc04g054730.3	[P]	Inorganic ion transport and metabolism	Cellular Component: integral component of plasma membrane (GO:0005887);; Molecular Function: secondary active sulfate transmembrane transporter activity (GO:0008271);; Molecular Function: anion:anion antiporter activity (GO:0015301);;	K17469|0.0e+00|sly:101267799|K17469 sulfate transporter 2, low-affinity | (RefSeq) sulfate transporter 2.1-like	--	[P]	Inorganic ion transport and metabolism	Sulfate permease family	Sulfate transporter 2.1 OS=Arabidopsis thaliana OX=3702 GN=SULTR2;1 PE=2 SV=1	P	Inorganic ion transport and metabolism	sulfate transporter 2.1-like [Solanum lycopersicum]
sly-miR395a	0.540309	Solyc04g054730.3	[P]	Inorganic ion transport and metabolism	Cellular Component: integral component of plasma membrane (GO:0005887);; Molecular Function: secondary active sulfate transmembrane transporter activity (GO:0008271);; Molecular Function: anion:anion antiporter activity (GO:0015301);;	K17469|0.0e+00|sly:101267799|K17469 sulfate transporter 2, low-affinity | (RefSeq) sulfate transporter 2.1-like	--	[P]	Inorganic ion transport and metabolism	Sulfate permease family	Sulfate transporter 2.1 OS=Arabidopsis thaliana OX=3702 GN=SULTR2;1 PE=2 SV=1	P	Inorganic ion transport and metabolism	sulfate transporter 2.1-like [Solanum lycopersicum]
sly-miR395b	0.540309	Solyc04g054730.3	[P]	Inorganic ion transport and metabolism	Cellular Component: integral component of plasma membrane (GO:0005887);; Molecular Function: secondary active sulfate transmembrane transporter activity (GO:0008271);; Molecular Function: anion:anion antiporter activity (GO:0015301);;	K17469|0.0e+00|sly:101267799|K17469 sulfate transporter 2, low-affinity | (RefSeq) sulfate transporter 2.1-like	--	[P]	Inorganic ion transport and metabolism	Sulfate permease family	Sulfate transporter 2.1 OS=Arabidopsis thaliana OX=3702 GN=SULTR2;1 PE=2 SV=1	P	Inorganic ion transport and metabolism	sulfate transporter 2.1-like [Solanum lycopersicum]
sly-miR167b-3p	0.52787	Solyc02g065220.4	[QV]	Secondary metabolites biosynthesis, transport and catabolism;; Defense mechanisms	Molecular Function: monooxygenase activity (GO:0004497);; Molecular Function: iron ion binding (GO:0005506);; Molecular Function: oxidoreductase activity, acting on paired donors, with incorporation or reduction of molecular oxygen (GO:0016705);; Molecular Function: heme binding (GO:0020037);;	K23810|1.3e-160|vvi:100855232|K23810 (E)-8-carboxylinalool synthase [EC:1.14.14.-] | (RefSeq) geraniol 8-hydroxylase	Monoterpenoid biosynthesis (ko00902)	[Q]	Secondary metabolites biosynthesis, transport and catabolism	Cytochrome P450	Geraniol 8-hydroxylase OS=Catharanthus roseus OX=4058 GN=CYP76B6 PE=1 SV=1	Q	Secondary metabolites biosynthesis, transport and catabolism	geraniol 8-hydroxylase-like [Solanum lycopersicum]
sly-miR6026	0.524236	Solyc02g088340.4	--	--	Molecular Function: transcription factor activity, sequence-specific DNA binding (GO:0003700);; Cellular Component: nucleus (GO:0005634);; Molecular Function: sequence-specific DNA binding (GO:0043565);;	K08819|5.6e-70|thj:104822348|K08819 cyclin-dependent kinase 12/13 [EC:2.7.11.22 2.7.11.23] | (RefSeq) LOW QUALITY PROTEIN: cyclin-dependent kinase 12	--	--	--	WRKY DNA -binding domain	Probable WRKY transcription factor 3 OS=Arabidopsis thaliana OX=3702 GN=WRKY3 PE=2 SV=1	K	Transcription	WRKY transcription factor 3 [Solanum lycopersicum]
sly-miR156d-5p	0.52075	Solyc12g057040.2	[L]	Replication, recombination and repair	Molecular Function: blue light photoreceptor activity (GO:0009882);;	K12118|0.0e+00|sly:543688|K12118 cryptochrome 1 | (RefSeq) Cry1b; cryptochrome 1b	Circadian rhythm - plant (ko04712)	[LT]	Replication, recombination and repair;; Signal transduction mechanisms	FAD binding domain of DNA photolyase	Cryptochrome-1 OS=Arabidopsis thaliana OX=3702 GN=CRY1 PE=1 SV=2	L	Replication, recombination and repair	cryptochrome 1b [Solanum lycopersicum]
sly-miR482a	-0.582469	Solyc09g005290.1	[R]	General function prediction only	Biological Process: defense response (GO:0006952);; Molecular Function: ADP binding (GO:0043531);;	K15078|2.9e-118|tcc:18614561|K15078 structure-specific endonuclease subunit SLX1 [EC:3.6.1.-] | (RefSeq) putative disease resistance protein RGA3	--	[T]	Signal transduction mechanisms	NB-ARC domain	Putative disease resistance protein RGA3 OS=Solanum bulbocastanum OX=147425 GN=RGA3 PE=2 SV=2	S	Function unknown	putative disease resistance protein RGA3 [Solanum lycopersicum]
sly-miR156d-5p	-0.585049	Solyc03g119050.4	--	--	Molecular Function: DNA binding (GO:0003677);;	K09422|0.0e+00|sly:101267796|K09422 transcription factor MYB, plant | (RefSeq) uncharacterized protein LOC101267796 isoform X1	--	[K]	Transcription	Myb-like DNA-binding domain	Transcription factor MYB3R-2 OS=Oryza sativa subsp. japonica OX=39947 GN=MYB3R-2 PE=2 SV=1	K	Transcription	uncharacterized protein LOC101267796 isoform X1 [Solanum lycopersicum]
sly-miR156d-5p	-0.585721	Solyc02g082150.1	--	--	Cellular Component: chloroplast thylakoid membrane (GO:0009535);; Biological Process: photosystem I assembly (GO:0048564);; Biological Process: response to photooxidative stress (GO:0080183);;	--	--	--	--	--	--	S	Function unknown	uncharacterized protein LOC104645781 [Solanum lycopersicum]
novel_miR_52	-0.592803	Solyc05g052700.4	--	--	--	--	--	--	--	Tetratricopeptide repeat	--	--	--	uncharacterized protein LOC101255300 [Solanum lycopersicum]
sly-miR396a-5p	-0.593848	Solyc08g075950.3	--	--	Molecular Function: ATP binding (GO:0005524);; Cellular Component: nucleus (GO:0005634);; Biological Process: transcription, DNA-templated (GO:0006351);; Biological Process: regulation of transcription, DNA-templated (GO:0006355);; Biological Process: developmental process (GO:0032502);;	K22382|1.5e-09|oeu:111408549|K22382 WD repeat-containing protein 26 | (RefSeq) WD repeat-containing protein 26 homolog	--	--	--	WRC	Growth-regulating factor 4 OS=Oryza sativa subsp. japonica OX=39947 GN=GRF4 PE=1 SV=1	K	Transcription	growth-regulating factor 4-like [Solanum lycopersicum]
novel_miR_272	-0.598968	Solyc12g042730.1	--	--	--	--	--	--	--	VQ motif	VQ motif-containing protein 11 OS=Arabidopsis thaliana OX=3702 GN=VQ11 PE=1 SV=1	--	--	VQ motif-containing protein 11-like [Solanum lycopersicum]
novel_miR_64	-0.598968	Solyc12g042730.1	--	--	--	--	--	--	--	VQ motif	VQ motif-containing protein 11 OS=Arabidopsis thaliana OX=3702 GN=VQ11 PE=1 SV=1	--	--	VQ motif-containing protein 11-like [Solanum lycopersicum]
novel_miR_52	-0.603543	Solyc03g115780.2	[L]	Replication, recombination and repair	Molecular Function: nucleic acid binding (GO:0003676);;	--	--	--	--	Exonuclease	Protein NEN1 OS=Arabidopsis thaliana OX=3702 GN=NEN1 PE=2 SV=1	S	Function unknown	protein NEN1-like [Solanum lycopersicum]
novel_miR_250	-0.610299	Solyc06g065720.1	--	--	Cellular Component: integral component of membrane (GO:0016021);; Biological Process: cytochrome complex assembly (GO:0017004);; Molecular Function: heme binding (GO:0020037);; Biological Process: oxidation-reduction process (GO:0055114);;	--	--	[D]	Cell cycle control, cell division, chromosome partitioning	DOMON domain	Cytochrome b561, DM13 and DOMON domain-containing protein At5g54830 OS=Arabidopsis thaliana OX=3702 GN=At5g54830 PE=2 SV=1	S	Function unknown	cytochrome b561, DM13 and DOMON domain-containing protein At5g54830 [Solanum lycopersicum]
sly-miR171f	-0.612403	Solyc09g031790.4	--	--	Cellular Component: nuclear chromosome (GO:0000228);; Biological Process: telomere maintenance (GO:0000723);; Biological Process: formation of extrachromosomal circular DNA (GO:0001325);; Molecular Function: molecular_function (GO:0003674);; Molecular Function: catalytic activity (GO:0003824);; Molecular Function: nuclease activity (GO:0004518);; Molecular Function: endonuclease activity (GO:0004…	K15078|3.3e-190|sly:101267927|K15078 structure-specific endonuclease subunit SLX1 [EC:3.6.1.-] | (RefSeq) HYL1-interacting GIY-YIG-like endonuclease-like protein	--	[R]	General function prediction only	GIY-YIG catalytic domain	--	L	Replication, recombination and repair	HYL1-interacting GIY-YIG-like endonuclease-like protein [Solanum lycopersicum]
novel_miR_120	-0.616423	Solyc01g112090.3	[V]	Defense mechanisms	Molecular Function: antiporter activity (GO:0015297);; Cellular Component: integral component of membrane (GO:0016021);; Molecular Function: xenobiotic transporter activity (GO:0042910);;	K20456|1.1e-86|smo:SELMODRAFT_417928|K20456 oxysterol-binding protein 1 | (RefSeq) hypothetical protein	--	[R]	General function prediction only	MatE	Protein DETOXIFICATION 45, chloroplastic OS=Arabidopsis thaliana OX=3702 GN=DTX45 PE=2 SV=2	V	Defense mechanisms	protein DETOXIFICATION 45, chloroplastic [Solanum lycopersicum]
novel_miR_152	-0.616423	Solyc01g112090.3	[V]	Defense mechanisms	Molecular Function: antiporter activity (GO:0015297);; Cellular Component: integral component of membrane (GO:0016021);; Molecular Function: xenobiotic transporter activity (GO:0042910);;	K20456|1.1e-86|smo:SELMODRAFT_417928|K20456 oxysterol-binding protein 1 | (RefSeq) hypothetical protein	--	[R]	General function prediction only	MatE	Protein DETOXIFICATION 45, chloroplastic OS=Arabidopsis thaliana OX=3702 GN=DTX45 PE=2 SV=2	V	Defense mechanisms	protein DETOXIFICATION 45, chloroplastic [Solanum lycopersicum]
novel_miR_172	-0.616423	Solyc01g112090.3	[V]	Defense mechanisms	Molecular Function: antiporter activity (GO:0015297);; Cellular Component: integral component of membrane (GO:0016021);; Molecular Function: xenobiotic transporter activity (GO:0042910);;	K20456|1.1e-86|smo:SELMODRAFT_417928|K20456 oxysterol-binding protein 1 | (RefSeq) hypothetical protein	--	[R]	General function prediction only	MatE	Protein DETOXIFICATION 45, chloroplastic OS=Arabidopsis thaliana OX=3702 GN=DTX45 PE=2 SV=2	V	Defense mechanisms	protein DETOXIFICATION 45, chloroplastic [Solanum lycopersicum]
novel_miR_25	-0.616423	Solyc01g112090.3	[V]	Defense mechanisms	Molecular Function: antiporter activity (GO:0015297);; Cellular Component: integral component of membrane (GO:0016021);; Molecular Function: xenobiotic transporter activity (GO:0042910);;	K20456|1.1e-86|smo:SELMODRAFT_417928|K20456 oxysterol-binding protein 1 | (RefSeq) hypothetical protein	--	[R]	General function prediction only	MatE	Protein DETOXIFICATION 45, chloroplastic OS=Arabidopsis thaliana OX=3702 GN=DTX45 PE=2 SV=2	V	Defense mechanisms	protein DETOXIFICATION 45, chloroplastic [Solanum lycopersicum]
novel_miR_283	-0.616423	Solyc01g112090.3	[V]	Defense mechanisms	Molecular Function: antiporter activity (GO:0015297);; Cellular Component: integral component of membrane (GO:0016021);; Molecular Function: xenobiotic transporter activity (GO:0042910);;	K20456|1.1e-86|smo:SELMODRAFT_417928|K20456 oxysterol-binding protein 1 | (RefSeq) hypothetical protein	--	[R]	General function prediction only	MatE	Protein DETOXIFICATION 45, chloroplastic OS=Arabidopsis thaliana OX=3702 GN=DTX45 PE=2 SV=2	V	Defense mechanisms	protein DETOXIFICATION 45, chloroplastic [Solanum lycopersicum]
sly-miR156a	-0.626463	Solyc03g114850.4	--	--	Molecular Function: DNA binding (GO:0003677);; Cellular Component: nucleus (GO:0005634);; Cellular Component: host cell nucleus (GO:0042025);; Molecular Function: metal ion binding (GO:0046872);;	--	--	--	--	--	--	S	Function unknown	squamosa promoter-binding-like protein [Solanum lycopersicum]
sly-miR156b	-0.626463	Solyc03g114850.4	--	--	Molecular Function: DNA binding (GO:0003677);; Cellular Component: nucleus (GO:0005634);; Cellular Component: host cell nucleus (GO:0042025);; Molecular Function: metal ion binding (GO:0046872);;	--	--	--	--	--	--	S	Function unknown	squamosa promoter-binding-like protein [Solanum lycopersicum]
sly-miR156c	-0.626463	Solyc03g114850.4	--	--	Molecular Function: DNA binding (GO:0003677);; Cellular Component: nucleus (GO:0005634);; Cellular Component: host cell nucleus (GO:0042025);; Molecular Function: metal ion binding (GO:0046872);;	--	--	--	--	--	--	S	Function unknown	squamosa promoter-binding-like protein [Solanum lycopersicum]
sly-miR156d-5p	-0.626463	Solyc03g114850.4	--	--	Molecular Function: DNA binding (GO:0003677);; Cellular Component: nucleus (GO:0005634);; Cellular Component: host cell nucleus (GO:0042025);; Molecular Function: metal ion binding (GO:0046872);;	--	--	--	--	--	--	S	Function unknown	squamosa promoter-binding-like protein [Solanum lycopersicum]
novel_miR_272	-0.630457	Solyc02g079130.3	--	--	--	--	--	--	--	SEC-C motif	--	S	Function unknown	uncharacterized protein LOC101253444 [Solanum lycopersicum]
novel_miR_64	-0.630457	Solyc02g079130.3	--	--	--	--	--	--	--	SEC-C motif	--	S	Function unknown	uncharacterized protein LOC101253444 [Solanum lycopersicum]
sly-miR396a-5p	-0.64033	Solyc12g005390.2	--	--	Cellular Component: endoplasmic reticulum membrane (GO:0005789);;	--	--	[U]	Intracellular trafficking, secretion, and vesicular transport	MSP (Major sperm protein) domain	Vesicle-associated protein 4-1 OS=Arabidopsis thaliana OX=3702 GN=PVA41 PE=2 SV=1	U	Intracellular trafficking, secretion, and vesicular transport	vesicle-associated protein 4-1 [Solanum lycopersicum]
sly-miR171e	-0.646121	Solyc09g090380.1	--	--	--	--	--	--	--	--	--	S	Function unknown	uncharacterized protein LOC101257706 [Solanum lycopersicum]
novel_miR_272	-0.649479	Solyc06g050930.3	[G]	Carbohydrate transport and metabolism	Cellular Component: cytoplasm (GO:0005737);; Molecular Function: mannosyl-glycoprotein endo-beta-N-acetylglucosaminidase activity (GO:0033925);;	K01227|0.0e+00|sly:101261626|K01227 mannosyl-glycoprotein endo-beta-N-acetylglucosaminidase [EC:3.2.1.96] | (RefSeq) Endo-LE; cytosolic endo-beta-N-acetylglucosaminidase	Other glycan degradation (ko00511)	[R]	General function prediction only	Glycosyl hydrolase family 85	Cytosolic endo-beta-N-acetylglucosaminidase 1 OS=Arabidopsis thaliana OX=3702 GN=ENGASE1 PE=1 SV=1	G	Carbohydrate transport and metabolism	cytosolic endo-beta-N-acetylglucosaminidase [Solanum lycopersicum]
novel_miR_64	-0.649479	Solyc06g050930.3	[G]	Carbohydrate transport and metabolism	Cellular Component: cytoplasm (GO:0005737);; Molecular Function: mannosyl-glycoprotein endo-beta-N-acetylglucosaminidase activity (GO:0033925);;	K01227|0.0e+00|sly:101261626|K01227 mannosyl-glycoprotein endo-beta-N-acetylglucosaminidase [EC:3.2.1.96] | (RefSeq) Endo-LE; cytosolic endo-beta-N-acetylglucosaminidase	Other glycan degradation (ko00511)	[R]	General function prediction only	Glycosyl hydrolase family 85	Cytosolic endo-beta-N-acetylglucosaminidase 1 OS=Arabidopsis thaliana OX=3702 GN=ENGASE1 PE=1 SV=1	G	Carbohydrate transport and metabolism	cytosolic endo-beta-N-acetylglucosaminidase [Solanum lycopersicum]
sly-miR156d-5p	-0.651675	Solyc08g006830.3	[R]	General function prediction only	Molecular Function: O-methyltransferase activity (GO:0008171);;	K18883|5.1e-45|obr:102700170|K18883 tricin synthase [EC:2.1.1.175] | (RefSeq) tricin synthase 1	--	[Q]	Secondary metabolites biosynthesis, transport and catabolism	O-methyltransferase	Caffeoyl-CoA O-methyltransferase 2 OS=Zea mays OX=4577 GN=CCOAOMT2 PE=2 SV=1	S	Function unknown	uncharacterized protein LOC101252203 [Solanum lycopersicum]
sly-miR403-3p	-0.66449	Solyc12g014330.1	--	--	Biological Process: reproduction (GO:0000003);; Biological Process: developmental process involved in reproduction (GO:0003006);; Molecular Function: molecular_function (GO:0003674);; Molecular Function: nucleic acid binding (GO:0003676);; Molecular Function: RNA binding (GO:0003723);; Molecular Function: catalytic activity (GO:0003824);; Molecular Function: nuclease activity (GO:0004518);; Molec…	K20291|2.2e-13|thj:104825900|K20291 conserved oligomeric Golgi complex subunit 4 | (RefSeq) pentatricopeptide repeat-containing protein At4g01400, mitochondrial	--	[R]	General function prediction only	PPR repeat family	Putative pentatricopeptide repeat-containing protein At1g53330 OS=Arabidopsis thaliana OX=3702 GN=At1g53330 PE=3 SV=1	S	Function unknown	putative pentatricopeptide repeat-containing protein At1g53330 [Solanum lycopersicum]
sly-miR403-3p	-0.665442	Solyc00g500022.1	[J]	Translation, ribosomal structure and biogenesis	Molecular Function: structural constituent of ribosome (GO:0003735);; Cellular Component: ribosome (GO:0005840);; Biological Process: translation (GO:0006412);; Cellular Component: plastid (GO:0009536);;	K02963|2.7e-46|cann:13540242|K02963 small subunit ribosomal protein S18 | (RefSeq) rps18, C329_p046; ribosomal protein S18	Ribosome (ko03010)	[J]	Translation, ribosomal structure and biogenesis	Ribosomal protein S18	30S ribosomal protein S18, chloroplastic OS=Atropa belladonna OX=33113 GN=rps18 PE=3 SV=1	J	Translation, ribosomal structure and biogenesis	ribosomal protein S18 [Anisodus tanguticus]
sly-miR9472-5p	-0.66547	Solyc02g089780.3	--	--	Molecular Function: transcription cofactor activity (GO:0003712);; Molecular Function: histone acetyltransferase activity (GO:0004402);; Biological Process: regulation of transcription, DNA-templated (GO:0006355);; Molecular Function: zinc ion binding (GO:0008270);; Cellular Component: host cell nucleus (GO:0042025);;	K20724|4.8e-37|sot:102584544|K20724 transmembrane protein 33 | (RefSeq) transmembrane protein 33 homolog	--	--	--	--	--	--	--	unnamed protein product [Digitaria exilis]
sly-miR396a-5p	-0.678496	Solyc02g083190.2	--	--	Molecular Function: protein binding (GO:0005515);;	--	--	--	--	Protein of unknown function (DUF295)	F-box protein SKIP23 OS=Arabidopsis thaliana OX=3702 GN=SKIP23 PE=1 SV=1	--	--	F-box protein SKIP23-like [Solanum lycopersicum]
novel_miR_250	-0.68014	Solyc06g074390.3	[Q]	Secondary metabolites biosynthesis, transport and catabolism	Biological Process: lipid metabolic process (GO:0006629);; Molecular Function: fatty-acyl-CoA reductase (alcohol-forming) activity (GO:0080019);;	K13356|4.4e-283|sly:101250126|K13356 alcohol-forming fatty acyl-CoA reductase [EC:1.2.1.84] | (RefSeq) fatty acyl-CoA reductase 3	Cutin, suberine and wax biosynthesis (ko00073);; Peroxisome (ko04146)	[I]	Lipid transport and metabolism	Male sterility protein	Fatty acyl-CoA reductase 3 OS=Arabidopsis thaliana OX=3702 GN=FAR3 PE=1 SV=1	S	Function unknown	fatty acyl-CoA reductase 3 [Solanum lycopersicum]
sly-miR156a	-0.689951	Solyc11g020810.2	[R]	General function prediction only	Biological Process: enzyme-directed rRNA 2'-O-methylation (GO:0000453);; Cellular Component: nucleolus (GO:0005730);; Molecular Function: rRNA methyltransferase activity (GO:0008649);;	K14857|0.0e+00|sly:101253343|K14857 AdoMet-dependent rRNA methyltransferase SPB1 [EC:2.1.1.-] | (RefSeq) putative rRNA methyltransferase	--	[AR]	RNA processing and modification;; General function prediction only	Spb1 C-terminal domain	--	J	Translation, ribosomal structure and biogenesis	putative rRNA methyltransferase [Solanum lycopersicum]
sly-miR156b	-0.689951	Solyc11g020810.2	[R]	General function prediction only	Biological Process: enzyme-directed rRNA 2'-O-methylation (GO:0000453);; Cellular Component: nucleolus (GO:0005730);; Molecular Function: rRNA methyltransferase activity (GO:0008649);;	K14857|0.0e+00|sly:101253343|K14857 AdoMet-dependent rRNA methyltransferase SPB1 [EC:2.1.1.-] | (RefSeq) putative rRNA methyltransferase	--	[AR]	RNA processing and modification;; General function prediction only	Spb1 C-terminal domain	--	J	Translation, ribosomal structure and biogenesis	putative rRNA methyltransferase [Solanum lycopersicum]
sly-miR156c	-0.689951	Solyc11g020810.2	[R]	General function prediction only	Biological Process: enzyme-directed rRNA 2'-O-methylation (GO:0000453);; Cellular Component: nucleolus (GO:0005730);; Molecular Function: rRNA methyltransferase activity (GO:0008649);;	K14857|0.0e+00|sly:101253343|K14857 AdoMet-dependent rRNA methyltransferase SPB1 [EC:2.1.1.-] | (RefSeq) putative rRNA methyltransferase	--	[AR]	RNA processing and modification;; General function prediction only	Spb1 C-terminal domain	--	J	Translation, ribosomal structure and biogenesis	putative rRNA methyltransferase [Solanum lycopersicum]
sly-miR156d-5p	-0.698927	Solyc03g083010.3	[HR]	Coenzyme transport and metabolism;; General function prediction only	Cellular Component: integral component of membrane (GO:0016021);;	--	--	[I]	Lipid transport and metabolism	alpha/beta hydrolase fold	--	S	Function unknown	uncharacterized protein LOC101261000 isoform X1 [Solanum lycopersicum]
novel_miR_120	-0.705343	Solyc09g091370.4	--	--	--	--	--	--	--	Domain of unknown function (DUF4487)	--	S	Function unknown	uncharacterized protein LOC101267650 isoform X1 [Solanum lycopersicum]
novel_miR_152	-0.705343	Solyc09g091370.4	--	--	--	--	--	--	--	Domain of unknown function (DUF4487)	--	S	Function unknown	uncharacterized protein LOC101267650 isoform X1 [Solanum lycopersicum]
novel_miR_172	-0.705343	Solyc09g091370.4	--	--	--	--	--	--	--	Domain of unknown function (DUF4487)	--	S	Function unknown	uncharacterized protein LOC101267650 isoform X1 [Solanum lycopersicum]
novel_miR_25	-0.705343	Solyc09g091370.4	--	--	--	--	--	--	--	Domain of unknown function (DUF4487)	--	S	Function unknown	uncharacterized protein LOC101267650 isoform X1 [Solanum lycopersicum]
novel_miR_283	-0.705343	Solyc09g091370.4	--	--	--	--	--	--	--	Domain of unknown function (DUF4487)	--	S	Function unknown	uncharacterized protein LOC101267650 isoform X1 [Solanum lycopersicum]
novel_miR_272	-0.70658	Solyc02g083100.2	--	--	--	--	--	--	--	Arabidopsis protein of unknown function	--	--	--	uncharacterized protein LOC101267196 [Solanum lycopersicum]
novel_miR_64	-0.70658	Solyc02g083100.2	--	--	--	--	--	--	--	Arabidopsis protein of unknown function	--	--	--	uncharacterized protein LOC101267196 [Solanum lycopersicum]
novel_miR_287	-0.708418	Solyc10g086030.2	--	--	Molecular Function: structural constituent of ribosome (GO:0003735);; Biological Process: translation (GO:0006412);; Cellular Component: small ribosomal subunit (GO:0015935);;	--	--	--	--	--	Interactor of constitutive active ROPs 2, chloroplastic OS=Arabidopsis thaliana OX=3702 GN=ICR2 PE=1 SV=1	S	Function unknown	interactor of constitutive active ROPs 3 [Solanum lycopersicum]
sly-miR396a-5p	-0.709308	Solyc08g075160.3	[F]	Nucleotide transport and metabolism	Molecular Function: IMP cyclohydrolase activity (GO:0003937);; Molecular Function: phosphoribosylaminoimidazolecarboxamide formyltransferase activity (GO:0004643);; Biological Process: purine nucleotide biosynthetic process (GO:0006164);;	K00602|0.0e+00|sly:100316897|K00602 phosphoribosylaminoimidazolecarboxamide formyltransferase / IMP cyclohydrolase [EC:2.1.2.3 3.5.4.10] | (RefSeq) IMPCHase; putative inosine monophosphate cyclohydrolase	Purine metabolism (ko00230);; One carbon pool by folate (ko00670)	[F]	Nucleotide transport and metabolism	AICARFT/IMPCHase bienzyme	--	F	Nucleotide transport and metabolism	putative inosine monophosphate cyclohydrolase [Solanum lycopersicum]
sly-miR6026	-0.711802	Solyc09g092280.1	[R]	General function prediction only	Biological Process: defense response (GO:0006952);; Molecular Function: ADP binding (GO:0043531);;	K13457|9.3e-79|zju:107435805|K13457 disease resistance protein RPM1 | (RefSeq) disease resistance protein RPM1-like	Plant-pathogen interaction (ko04626)	[T]	Signal transduction mechanisms	NB-ARC domain	ToMV susceptible protein tm-2 OS=Solanum lycopersicum OX=4081 GN=tm-2 PE=1 SV=1	S	Function unknown	putative disease resistance RPP13-like protein 3 [Solanum lycopersicum]
sly-miR482a	-0.717778	Solyc06g069390.4	[J]	Translation, ribosomal structure and biogenesis	Molecular Function: D-aminoacyl-tRNA deacylase activity (GO:0051499);;	K09716|7.4e-208|sly:101263327|K09716 D-aminoacyl-tRNA deacylase [EC:3.1.1.96] | (RefSeq) D-aminoacyl-tRNA deacylase isoform X1	--	--	--	D-aminoacyl-tRNA deacylase	D-aminoacyl-tRNA deacylase OS=Arabidopsis thaliana OX=3702 GN=GEK1 PE=1 SV=2	S	Function unknown	D-aminoacyl-tRNA deacylase isoform X1 [Solanum lycopersicum]
sly-miR396a-5p	-0.725168	Solyc10g078190.2	[L]	Replication, recombination and repair	Biological Process: DNA methylation (GO:0006306);; Molecular Function: methyltransferase activity (GO:0008168);;	K05391|1.0e-31|pavi:110751042|K05391 cyclic nucleotide gated channel, plant | (RefSeq) cyclic nucleotide-gated ion channel 1-like	Plant-pathogen interaction (ko04626)	--	--	C-5 cytosine-specific DNA methylase	DNA (cytosine-5)-methyltransferase DRM1 OS=Arabidopsis thaliana OX=3702 GN=DRM1 PE=3 SV=2	L	Replication, recombination and repair	DNA (cytosine-5)-methyltransferase [Solanum lycopersicum]
sly-miR482a	-0.726347	Solyc04g007320.3	--	--	Biological Process: signal transduction (GO:0007165);; Molecular Function: ADP binding (GO:0043531);;	K00695|1.1e-116|mtr:MTR_6g478030|K00695 sucrose synthase [EC:2.4.1.13] | (RefSeq) sucrose synthase	Starch and sucrose metabolism (ko00500)	--	--	TIR domain	Disease resistance protein Roq1 OS=Nicotiana benthamiana OX=4100 GN=ROQ1 PE=1 SV=1	S	Function unknown	TMV resistance protein N-like [Solanum lycopersicum]
sly-miR156a	-0.759299	Solyc12g014000.3	--	--	Molecular Function: molecular_function (GO:0003674);; Molecular Function: nucleic acid binding (GO:0003676);; Molecular Function: RNA binding (GO:0003723);; Molecular Function: catalytic activity (GO:0003824);; Molecular Function: nuclease activity (GO:0004518);; Molecular Function: endonuclease activity (GO:0004519);; Molecular Function: binding (GO:0005488);; Cellular Component: cellular_compon…	--	--	[R]	General function prediction only	PPR repeat family	Putative pentatricopeptide repeat-containing protein At3g15200 OS=Arabidopsis thaliana OX=3702 GN=At3g15200 PE=3 SV=1	S	Function unknown	putative pentatricopeptide repeat-containing protein At3g15200 [Solanum lycopersicum]
sly-miR156b	-0.759299	Solyc12g014000.3	--	--	Molecular Function: molecular_function (GO:0003674);; Molecular Function: nucleic acid binding (GO:0003676);; Molecular Function: RNA binding (GO:0003723);; Molecular Function: catalytic activity (GO:0003824);; Molecular Function: nuclease activity (GO:0004518);; Molecular Function: endonuclease activity (GO:0004519);; Molecular Function: binding (GO:0005488);; Cellular Component: cellular_compon…	--	--	[R]	General function prediction only	PPR repeat family	Putative pentatricopeptide repeat-containing protein At3g15200 OS=Arabidopsis thaliana OX=3702 GN=At3g15200 PE=3 SV=1	S	Function unknown	putative pentatricopeptide repeat-containing protein At3g15200 [Solanum lycopersicum]
sly-miR156c	-0.759299	Solyc12g014000.3	--	--	Molecular Function: molecular_function (GO:0003674);; Molecular Function: nucleic acid binding (GO:0003676);; Molecular Function: RNA binding (GO:0003723);; Molecular Function: catalytic activity (GO:0003824);; Molecular Function: nuclease activity (GO:0004518);; Molecular Function: endonuclease activity (GO:0004519);; Molecular Function: binding (GO:0005488);; Cellular Component: cellular_compon…	--	--	[R]	General function prediction only	PPR repeat family	Putative pentatricopeptide repeat-containing protein At3g15200 OS=Arabidopsis thaliana OX=3702 GN=At3g15200 PE=3 SV=1	S	Function unknown	putative pentatricopeptide repeat-containing protein At3g15200 [Solanum lycopersicum]
sly-miR168a-3p	-0.759771	Solyc03g114950.2	[V]	Defense mechanisms	Molecular Function: ATP binding (GO:0005524);; Cellular Component: integral component of membrane (GO:0016021);; Molecular Function: ATPase activity (GO:0016887);; Molecular Function: ATPase activity, coupled to transmembrane movement of substances (GO:0042626);;	K05656|1.7e-109|csl:COCSUDRAFT_38257|K05656 ATP-binding cassette, subfamily B (MDR/TAP), member 9 | (RefSeq) hypothetical protein	ABC transporters (ko02010)	[U]	Intracellular trafficking, secretion, and vesicular transport	ABC transporter transmembrane region	ABC transporter B family member 25 OS=Oryza sativa subsp. japonica OX=39947 GN=ABCB25 PE=2 SV=1	V	Defense mechanisms	ABC transporter B family member 21 [Solanum lycopersicum]
sly-miR396a-5p	-0.770335	Solyc10g080180.3	--	--	Cellular Component: ubiquitin ligase complex (GO:0000151);; Biological Process: maturation of SSU-rRNA from tricistronic rRNA transcript (SSU-rRNA, 5.8S rRNA, LSU-rRNA) (GO:0000462);; Molecular Function: protein binding (GO:0005515);; Cellular Component: cellular_component (GO:0005575);; Cellular Component: intracellular (GO:0005622);; Cellular Component: cell (GO:0005623);; Cellular Component: n…	K14553|3.0e-287|sly:101256636|K14553 U3 small nucleolar RNA-associated protein 18 | (RefSeq) U3 small nucleolar RNA-associated protein 18 homolog	Ribosome biogenesis in eukaryotes (ko03008)	[R]	General function prediction only	WD domain, G-beta repeat	U3 small nucleolar RNA-associated protein 18 homolog OS=Arabidopsis thaliana OX=3702 GN=At5g14050 PE=1 SV=1	S	Function unknown	U3 small nucleolar RNA-associated protein 18 homolog [Solanum lycopersicum]
sly-miR482a	-0.784074	Solyc03g005130.3	--		Molecular Function: protein serine/threonine kinase activity (GO:0004674);; Molecular Function: ATP binding (GO:0005524);; Cellular Component: integral component of membrane (GO:0016021);; Biological Process: recognition of pollen (GO:0048544);;	K13416|1.8e-60|ccaj:109804867|K13416 brassinosteroid insensitive 1-associated receptor kinase 1 [EC:2.7.10.1 2.7.11.1] | (RefSeq) BRASSINOSTEROID INSENSITIVE 1-associated receptor kinase 1-like	MAPK signaling pathway - plant (ko04016);; Plant hormone signal transduction (ko04075);; Plant-pathogen interaction (ko04626)	--	--	Protein kinase domain	G-type lectin S-receptor-like serine/threonine-protein kinase At1g34300 OS=Arabidopsis thaliana OX=3702 GN=At1g34300 PE=1 SV=1	T	Signal transduction mechanisms	G-type lectin S-receptor-like serine/threonine-protein kinase At1g34300 [Solanum lycopersicum]
sly-miR396a-5p	-0.78522	Solyc08g066140.3	[J]	Translation, ribosomal structure and biogenesis	Molecular Function: RNA binding (GO:0003723);; Molecular Function: polyribonucleotide nucleotidyltransferase activity (GO:0004654);; Biological Process: mRNA catabolic process (GO:0006402);;	K00962|6.6e-143|sly:101245783|K00962 polyribonucleotide nucleotidyltransferase [EC:2.7.7.8] | (RefSeq) probable polyribonucleotide nucleotidyltransferase 1, chloroplastic	RNA degradation (ko03018)	[R]	General function prediction only	S1 RNA binding domain	Probable polyribonucleotide nucleotidyltransferase 1, chloroplastic OS=Oryza sativa subsp. japonica OX=39947 GN=PNP1 PE=2 SV=1	J	Translation, ribosomal structure and biogenesis	probable polyribonucleotide nucleotidyltransferase 1, chloroplastic [Solanum lycopersicum]
novel_miR_250	-0.787633	Solyc01g068140.4	--	--	Molecular Function: transferase activity, transferring acyl groups other than amino-acyl groups (GO:0016747);;	K20240|1.4e-47|aip:107643934|K20240 spermidine dicoumaroyl transferase [EC:2.3.1.249] | (RefSeq) spermidine coumaroyl-CoA acyltransferase-like	--	--	--	Transferase family	Acyl transferase 4 OS=Oryza sativa subsp. japonica OX=39947 GN=AT4 PE=1 SV=1	S	Function unknown	acyl transferase 4 [Solanum lycopersicum]
sly-miR156d-5p	-0.804971	Solyc02g077080.3	--	--	Molecular Function: molecular_function (GO:0003674);; Molecular Function: catalytic activity (GO:0003824);; Cellular Component: cellular_component (GO:0005575);; Cellular Component: intracellular (GO:0005622);; Cellular Component: cell (GO:0005623);; Cellular Component: cytoplasm (GO:0005737);; Cellular Component: Golgi apparatus (GO:0005794);; Biological Process: biological_process (GO:0008150);…	K23877|3.2e-36|psom:113276399|K23877 xyloglucan O-acetyltransferase | (RefSeq) protein ALTERED XYLOGLUCAN 4-like	--	--	--	GDSL/SGNH-like Acyl-Esterase family found in Pmr5 and Cas1p	Protein trichome birefringence-like 38 OS=Arabidopsis thaliana OX=3702 GN=TBL38 PE=2 SV=1	S	Function unknown	protein trichome birefringence-like 38 [Solanum lycopersicum]
sly-miR156a	-0.81769	Solyc01g106780.3	[G]	Carbohydrate transport and metabolism	Molecular Function: magnesium ion binding (GO:0000287);; Molecular Function: pyruvate kinase activity (GO:0004743);; Molecular Function: kinase activity (GO:0016301);; Molecular Function: potassium ion binding (GO:0030955);;	K00873|0.0e+00|sly:101259587|K00873 pyruvate kinase [EC:2.7.1.40] | (RefSeq) pyruvate kinase isozyme A, chloroplastic	Glycolysis / Gluconeogenesis (ko00010);; Purine metabolism (ko00230);; Pyruvate metabolism (ko00620);; Carbon metabolism (ko01200);; Biosynthesis of amino acids (ko01230)	[G]	Carbohydrate transport and metabolism	Pyruvate kinase, barrel domain	Pyruvate kinase isozyme A, chloroplastic OS=Ricinus communis OX=3988 PE=1 SV=1	G	Carbohydrate transport and metabolism	pyruvate kinase isozyme A, chloroplastic [Solanum lycopersicum]
sly-miR156b	-0.81769	Solyc01g106780.3	[G]	Carbohydrate transport and metabolism	Molecular Function: magnesium ion binding (GO:0000287);; Molecular Function: pyruvate kinase activity (GO:0004743);; Molecular Function: kinase activity (GO:0016301);; Molecular Function: potassium ion binding (GO:0030955);;	K00873|0.0e+00|sly:101259587|K00873 pyruvate kinase [EC:2.7.1.40] | (RefSeq) pyruvate kinase isozyme A, chloroplastic	Glycolysis / Gluconeogenesis (ko00010);; Purine metabolism (ko00230);; Pyruvate metabolism (ko00620);; Carbon metabolism (ko01200);; Biosynthesis of amino acids (ko01230)	[G]	Carbohydrate transport and metabolism	Pyruvate kinase, barrel domain	Pyruvate kinase isozyme A, chloroplastic OS=Ricinus communis OX=3988 PE=1 SV=1	G	Carbohydrate transport and metabolism	pyruvate kinase isozyme A, chloroplastic [Solanum lycopersicum]
sly-miR156c	-0.81769	Solyc01g106780.3	[G]	Carbohydrate transport and metabolism	Molecular Function: magnesium ion binding (GO:0000287);; Molecular Function: pyruvate kinase activity (GO:0004743);; Molecular Function: kinase activity (GO:0016301);; Molecular Function: potassium ion binding (GO:0030955);;	K00873|0.0e+00|sly:101259587|K00873 pyruvate kinase [EC:2.7.1.40] | (RefSeq) pyruvate kinase isozyme A, chloroplastic	Glycolysis / Gluconeogenesis (ko00010);; Purine metabolism (ko00230);; Pyruvate metabolism (ko00620);; Carbon metabolism (ko01200);; Biosynthesis of amino acids (ko01230)	[G]	Carbohydrate transport and metabolism	Pyruvate kinase, barrel domain	Pyruvate kinase isozyme A, chloroplastic OS=Ricinus communis OX=3988 PE=1 SV=1	G	Carbohydrate transport and metabolism	pyruvate kinase isozyme A, chloroplastic [Solanum lycopersicum]
novel_miR_272	-0.82535	Solyc09g007750.4	[M]	Cell wall/membrane/envelope biogenesis	Molecular Function: protein kinase activity (GO:0004672);; Molecular Function: ATP binding (GO:0005524);; Cellular Component: integral component of membrane (GO:0016021);;	K00924|5.3e-45|bna:106430680|K00924 kinase [EC:2.7.1.-] | (RefSeq) receptor-like kinase TMK2	--	--	--	Protein tyrosine and serine/threonine kinase	Serine/threonine-protein kinase-like protein CCR1 OS=Arabidopsis thaliana OX=3702 GN=CCR1 PE=1 SV=1	T	Signal transduction mechanisms	serine/threonine-protein kinase-like protein CCR1 [Solanum lycopersicum]
novel_miR_64	-0.82535	Solyc09g007750.4	[M]	Cell wall/membrane/envelope biogenesis	Molecular Function: protein kinase activity (GO:0004672);; Molecular Function: ATP binding (GO:0005524);; Cellular Component: integral component of membrane (GO:0016021);;	K00924|5.3e-45|bna:106430680|K00924 kinase [EC:2.7.1.-] | (RefSeq) receptor-like kinase TMK2	--	--	--	Protein tyrosine and serine/threonine kinase	Serine/threonine-protein kinase-like protein CCR1 OS=Arabidopsis thaliana OX=3702 GN=CCR1 PE=1 SV=1	T	Signal transduction mechanisms	serine/threonine-protein kinase-like protein CCR1 [Solanum lycopersicum]
sly-miR396a-5p	-0.825529	Solyc04g040170.3	--	--	Molecular Function: DNA binding (GO:0003677);; Molecular Function: DNA-directed 5'-3' RNA polymerase activity (GO:0003899);; Biological Process: transcription, DNA-templated (GO:0006351);; Cellular Component: host cell nucleus (GO:0042025);;	K03013|4.5e-121|sly:101255881|K03013 DNA-directed RNA polymerases I, II, and III subunit RPABC1 | (RefSeq) DNA-directed RNA polymerase V subunit 5A isoform X1	RNA polymerase (ko03020)	[K]	Transcription	RNA polymerase Rpb5, C-terminal domain	DNA-directed RNA polymerase V subunit 5A OS=Arabidopsis thaliana OX=3702 GN=NRPE5A PE=1 SV=1	K	Transcription	DNA-directed RNA polymerase V subunit 5A isoform X1 [Solanum lycopersicum]
sly-miR167b-3p	-0.827422	Solyc02g062020.3	[K]	Transcription	Molecular Function: GTPase activity (GO:0003924);; Molecular Function: GTP binding (GO:0005525);; Biological Process: small GTPase mediated signal transduction (GO:0007264);;	K04392|2.6e-109|sly:101254357|K04392 Ras-related C3 botulinum toxin substrate 1 | (RefSeq) rac-like GTP-binding protein ARAC1	Phagosome (ko04145)	[R]	General function prediction only	Ras family	Rac-like GTP-binding protein ARAC1 OS=Arabidopsis thaliana OX=3702 GN=ARAC1 PE=1 SV=1	S	Function unknown	rac-like GTP-binding protein ARAC1 [Solanum lycopersicum]
sly-miR168b-3p	-0.832313	Solyc11g070060.2	--	--	--	K05759|7.5e-09|hbr:110649429|K05759 profilin | (RefSeq) UPF0587 protein GA18326-like	--	[S]	Function unknown	Eukaryotic protein of unknown function (DUF866)	--	S	Function unknown	UPF0587 protein C1orf123 [Solanum lycopersicum]
novel_miR_267	-0.848587	Solyc12g099280.2	--	--	--	K14405|2.5e-63|hbr:110656318|K14405 pre-mRNA 3'-end-processing factor FIP1 | (RefSeq) FIP1[V]-like protein	mRNA surveillance pathway (ko03015)	[A]	RNA processing and modification	Fip1 motif	FIP1[V]-like protein OS=Arabidopsis thaliana OX=3702 GN=FIPS5 PE=1 SV=1	A	RNA processing and modification	FIP1[III]-like protein isoform X1 [Solanum lycopersicum]
novel_miR_216	-0.849246	Solyc10g076790.2	--	--	Biological Process: amino acid transmembrane transport (GO:0003333);; Cellular Component: plasma membrane (GO:0005886);; Molecular Function: amino acid transmembrane transporter activity (GO:0015171);; Cellular Component: integral component of membrane (GO:0016021);;	K13946|2.6e-291|sly:100736479|K13946 auxin influx carrier (AUX1 LAX family) | (RefSeq) LAX4 protein	Plant hormone signal transduction (ko04075)	[E]	Amino acid transport and metabolism	Transmembrane amino acid transporter protein	Auxin transporter-like protein 2 OS=Medicago truncatula OX=3880 GN=LAX2 PE=2 SV=1	E	Amino acid transport and metabolism	auxin transporter-like protein 4 [Solanum lycopersicum]
sly-miR167b-3p	-0.855133	Solyc04g081060.3	--	--	Molecular Function: microtubule motor activity (GO:0003777);; Molecular Function: ATP binding (GO:0005524);; Biological Process: microtubule-based movement (GO:0007018);; Molecular Function: microtubule binding (GO:0008017);;	K11498|0.0e+00|sly:101252983|K11498 centromeric protein E | (RefSeq) kinesin-like protein KIN-7E isoform X1	--	[Z]	Cytoskeleton	Kinesin motor domain	Kinesin-like protein KIN-7E OS=Arabidopsis thaliana OX=3702 GN=KIN7E PE=2 SV=1	Z	Cytoskeleton	kinesin-like protein KIN-7E isoform X1 [Solanum lycopersicum]
novel_miR_272	-0.860176	Solyc11g010813.1	--	--	Molecular Function: UDP-glycosyltransferase activity (GO:0008194);;	K18823|2.4e-73|aip:107622299|K18823 soyasaponin III rhamnosyltransferase [EC:2.4.1.273] | (RefSeq) soyasaponin III rhamnosyltransferase	--	[GC]	Carbohydrate transport and metabolism;; Energy production and conversion	UDP-glucoronosyl and UDP-glucosyl transferase	UDP-glycosyltransferase 91A1 OS=Arabidopsis thaliana OX=3702 GN=UGT91A1 PE=2 SV=1	S	Function unknown	UDP-glycosyltransferase 91A1 [Solanum lycopersicum]
novel_miR_64	-0.860176	Solyc11g010813.1	--	--	Molecular Function: UDP-glycosyltransferase activity (GO:0008194);;	K18823|2.4e-73|aip:107622299|K18823 soyasaponin III rhamnosyltransferase [EC:2.4.1.273] | (RefSeq) soyasaponin III rhamnosyltransferase	--	[GC]	Carbohydrate transport and metabolism;; Energy production and conversion	UDP-glucoronosyl and UDP-glucosyl transferase	UDP-glycosyltransferase 91A1 OS=Arabidopsis thaliana OX=3702 GN=UGT91A1 PE=2 SV=1	S	Function unknown	UDP-glycosyltransferase 91A1 [Solanum lycopersicum]
sly-miR156d-5p	-0.860942	Solyc03g097670.4	[NW]	Cell motility;; Extracellular structures	--	K17592|0.0e+00|sita:101760663|K17592 sacsin | (RefSeq) uncharacterized protein LOC101760663	--	--	--	--	Protein NO VEIN OS=Arabidopsis thaliana OX=3702 GN=NOV PE=1 SV=1	S	Function unknown	uncharacterized protein LOC104646477 [Solanum lycopersicum]
sly-miR156d-5p	-0.868478	Solyc01g099530.3	--	--	Molecular Function: molecular_function (GO:0003674);; Molecular Function: nucleic acid binding (GO:0003676);; Molecular Function: RNA binding (GO:0003723);; Molecular Function: catalytic activity (GO:0003824);; Molecular Function: nuclease activity (GO:0004518);; Molecular Function: endonuclease activity (GO:0004519);; Molecular Function: binding (GO:0005488);; Cellular Component: cellular_compon…	K15255|1.7e-18|nsy:104233171|K15255 ATP-dependent DNA helicase PIF1 [EC:3.6.4.12] | (RefSeq) ATP-dependent DNA helicase PIF1-like	--	--	--	PPR repeat family	Desiccation-related protein PCC13-62 OS=Craterostigma plantagineum OX=4153 PE=2 SV=1	S	Function unknown	pentatricopeptide repeat-containing protein At5g14770, mitochondrial isoform X1 [Solanum lycopersicum]
novel_miR_272	-0.870279	Solyc09g066260.4	--	--	Cellular Component: cellular_component (GO:0005575);; Cellular Component: intracellular (GO:0005622);; Cellular Component: cell (GO:0005623);; Cellular Component: nucleus (GO:0005634);; Biological Process: regulation of transcription, DNA-templated (GO:0006355);; Biological Process: multicellular organism development (GO:0007275);; Biological Process: biological_process (GO:0008150);; Biological …	K13944|7.9e-114|sly:101250153|K13944 LOB domain-containing protein 16 | (RefSeq) LOB domain-containing protein 16-like	--	--	--	Lateral organ boundaries (LOB) domain	LOB domain-containing protein 16 OS=Arabidopsis thaliana OX=3702 GN=LBD16 PE=1 SV=1	S	Function unknown	LOB domain-containing protein 16-like [Solanum lycopersicum]
novel_miR_64	-0.870279	Solyc09g066260.4	--	--	Cellular Component: cellular_component (GO:0005575);; Cellular Component: intracellular (GO:0005622);; Cellular Component: cell (GO:0005623);; Cellular Component: nucleus (GO:0005634);; Biological Process: regulation of transcription, DNA-templated (GO:0006355);; Biological Process: multicellular organism development (GO:0007275);; Biological Process: biological_process (GO:0008150);; Biological …	K13944|7.9e-114|sly:101250153|K13944 LOB domain-containing protein 16 | (RefSeq) LOB domain-containing protein 16-like	--	--	--	Lateral organ boundaries (LOB) domain	LOB domain-containing protein 16 OS=Arabidopsis thaliana OX=3702 GN=LBD16 PE=1 SV=1	S	Function unknown	LOB domain-containing protein 16-like [Solanum lycopersicum]
novel_miR_272	-0.87766	Solyc10g080350.3	[K]	Transcription	Molecular Function: DNA binding (GO:0003677);; Molecular Function: DNA-directed 5'-3' RNA polymerase activity (GO:0003899);; Biological Process: transcription, DNA-templated (GO:0006351);; Molecular Function: zinc ion binding (GO:0008270);; Cellular Component: host cell nucleus (GO:0042025);;	K02999|0.0e+00|sly:101260591|K02999 DNA-directed RNA polymerase I subunit RPA1 [EC:2.7.7.6] | (RefSeq) DNA-directed RNA polymerase I subunit 1	RNA polymerase (ko03020)	[K]	Transcription	RNA polymerase Rpb1, domain 5	DNA-directed RNA polymerase I subunit 1 OS=Arabidopsis thaliana OX=3702 GN=NRPA1 PE=3 SV=1	K	Transcription	DNA-directed RNA polymerase I subunit 1 [Solanum lycopersicum]
novel_miR_64	-0.87766	Solyc10g080350.3	[K]	Transcription	Molecular Function: DNA binding (GO:0003677);; Molecular Function: DNA-directed 5'-3' RNA polymerase activity (GO:0003899);; Biological Process: transcription, DNA-templated (GO:0006351);; Molecular Function: zinc ion binding (GO:0008270);; Cellular Component: host cell nucleus (GO:0042025);;	K02999|0.0e+00|sly:101260591|K02999 DNA-directed RNA polymerase I subunit RPA1 [EC:2.7.7.6] | (RefSeq) DNA-directed RNA polymerase I subunit 1	RNA polymerase (ko03020)	[K]	Transcription	RNA polymerase Rpb1, domain 5	DNA-directed RNA polymerase I subunit 1 OS=Arabidopsis thaliana OX=3702 GN=NRPA1 PE=3 SV=1	K	Transcription	DNA-directed RNA polymerase I subunit 1 [Solanum lycopersicum]
sly-miR171e	-0.879627	Solyc11g006220.2	--	--	Molecular Function: motor activity (GO:0003774);; Molecular Function: actin binding (GO:0003779);; Molecular Function: ATP binding (GO:0005524);; Biological Process: actin filament organization (GO:0007015);; Cellular Component: myosin complex (GO:0016459);;	K10357|0.0e+00|sly:101253246|K10357 myosin V | (RefSeq) myosin-11 isoform X1	--	[Z]	Cytoskeleton	Myosin head (motor domain)	Myosin-11 OS=Arabidopsis thaliana OX=3702 GN=XI-E PE=3 SV=1	Z	Cytoskeleton	myosin-11 isoform X1 [Solanum lycopersicum]
sly-miR167b-3p	-0.898036	Solyc04g074160.3	--	--	Molecular Function: molecular_function (GO:0003674);; Molecular Function: nucleic acid binding (GO:0003676);; Molecular Function: RNA binding (GO:0003723);; Molecular Function: catalytic activity (GO:0003824);; Molecular Function: nuclease activity (GO:0004518);; Molecular Function: endonuclease activity (GO:0004519);; Molecular Function: binding (GO:0005488);; Cellular Component: cellular_compon…	K23541|1.9e-69|jcu:105644867|K23541 Ca2+/H+ antiporter, TMEM165/GDT1 family | (RefSeq) pentatricopeptide repeat-containing protein At2g03880, mitochondrial	--	[R]	General function prediction only	PPR repeat	Putative pentatricopeptide repeat-containing protein At1g77010, mitochondrial OS=Arabidopsis thaliana OX=3702 GN=PCMP-E5 PE=3 SV=1	S	Function unknown	putative pentatricopeptide repeat-containing protein At1g77010, mitochondrial [Solanum lycopersicum]
sly-miR171e	-0.908445	Solyc06g075480.4	--	--	Cellular Component: integral component of membrane (GO:0016021);; Molecular Function: transmembrane transporter activity (GO:0022857);;	K14638|0.0e+00|sly:101258463|K14638 solute carrier family 15 (peptide/histidine transporter), member 3/4 | (RefSeq) protein NRT1/ PTR FAMILY 2.7-like	--	[E]	Amino acid transport and metabolism	POT family	Protein NRT1/ PTR FAMILY 2.7 OS=Arabidopsis thaliana OX=3702 GN=NPF2.7 PE=1 SV=1	E	Amino acid transport and metabolism	protein NRT1/ PTR FAMILY 2.7-like [Solanum lycopersicum]
sly-miR9471a-3p	-0.914521	Solyc02g067930.3	[C]	Energy production and conversion	Molecular Function: glycerol-3-phosphate dehydrogenase [NAD+] activity (GO:0004367);; Biological Process: carbohydrate metabolic process (GO:0005975);; Cellular Component: glycerol-3-phosphate dehydrogenase complex (GO:0009331);; Molecular Function: protein homodimerization activity (GO:0042803);; Biological Process: glycerol-3-phosphate catabolic process (GO:0046168);; Molecular Function: NAD bi…	K00006|4.4e-211|sly:101253049|K00006 glycerol-3-phosphate dehydrogenase (NAD+) [EC:1.1.1.8] | (RefSeq) glycerol-3-phosphate dehydrogenase [NAD(+)] isoform X1	Glycerophospholipid metabolism (ko00564)	[C]	Energy production and conversion	NAD-dependent glycerol-3-phosphate dehydrogenase N-terminus	Glycerol-3-phosphate dehydrogenase [NAD(+)] OS=Cuphea lanceolata OX=3930 GN=GPDH PE=2 SV=1	C	Energy production and conversion	glycerol-3-phosphate dehydrogenase [NAD(+)] isoform X1 [Solanum lycopersicum]
sly-miR396a-5p	-0.915058	Solyc07g052390.3	[ET]	Amino acid transport and metabolism;; Signal transduction mechanisms	Molecular Function: ligand-gated ion channel activity (GO:0015276);; Cellular Component: integral component of membrane (GO:0016021);;	K05387|0.0e+00|sly:101253101|K05387 glutamate receptor, ionotropic, plant | (RefSeq) glutamate receptor 3.7 isoform X1	--	[PET]	Inorganic ion transport and metabolism;; Amino acid transport and metabolism;; Signal transduction mechanisms	Receptor family ligand binding region	Glutamate receptor 3.7 OS=Arabidopsis thaliana OX=3702 GN=GLR3.7 PE=2 SV=2	U	Intracellular trafficking, secretion, and vesicular transport	glutamate receptor 3.7 isoform X1 [Solanum lycopersicum]
novel_miR_272	-0.921482	Solyc12g056200.2	--	--	Cellular Component: integral component of membrane (GO:0016021);;	K14780|8.3e-83|dcr:108220614|K14780 ATP-dependent RNA helicase DHX37/DHR1 [EC:3.6.4.13] | (RefSeq) ATP-dependent RNA helicase DEAH13-like isoform X1	--	[G]	Carbohydrate transport and metabolism	Protein of unknown function, DUF604	--	S	Function unknown	uncharacterized protein LOC101263884 [Solanum lycopersicum]
novel_miR_64	-0.921482	Solyc12g056200.2	--	--	Cellular Component: integral component of membrane (GO:0016021);;	K14780|8.3e-83|dcr:108220614|K14780 ATP-dependent RNA helicase DHX37/DHR1 [EC:3.6.4.13] | (RefSeq) ATP-dependent RNA helicase DEAH13-like isoform X1	--	[G]	Carbohydrate transport and metabolism	Protein of unknown function, DUF604	--	S	Function unknown	uncharacterized protein LOC101263884 [Solanum lycopersicum]
novel_miR_120	-0.931561	Solyc01g066560.3	[V]	Defense mechanisms	Molecular Function: antiporter activity (GO:0015297);; Cellular Component: integral component of membrane (GO:0016021);; Molecular Function: xenobiotic transporter activity (GO:0042910);;	K03327|6.0e-280|sly:101258407|K03327 multidrug resistance protein, MATE family | (RefSeq) protein DETOXIFICATION 55 isoform X1	--	[R]	General function prediction only	MatE	Protein DETOXIFICATION 55 OS=Arabidopsis thaliana OX=3702 GN=DTX55 PE=2 SV=1	V	Defense mechanisms	protein DETOXIFICATION 55 isoform X1 [Solanum lycopersicum]
novel_miR_152	-0.931561	Solyc01g066560.3	[V]	Defense mechanisms	Molecular Function: antiporter activity (GO:0015297);; Cellular Component: integral component of membrane (GO:0016021);; Molecular Function: xenobiotic transporter activity (GO:0042910);;	K03327|6.0e-280|sly:101258407|K03327 multidrug resistance protein, MATE family | (RefSeq) protein DETOXIFICATION 55 isoform X1	--	[R]	General function prediction only	MatE	Protein DETOXIFICATION 55 OS=Arabidopsis thaliana OX=3702 GN=DTX55 PE=2 SV=1	V	Defense mechanisms	protein DETOXIFICATION 55 isoform X1 [Solanum lycopersicum]
novel_miR_172	-0.931561	Solyc01g066560.3	[V]	Defense mechanisms	Molecular Function: antiporter activity (GO:0015297);; Cellular Component: integral component of membrane (GO:0016021);; Molecular Function: xenobiotic transporter activity (GO:0042910);;	K03327|6.0e-280|sly:101258407|K03327 multidrug resistance protein, MATE family | (RefSeq) protein DETOXIFICATION 55 isoform X1	--	[R]	General function prediction only	MatE	Protein DETOXIFICATION 55 OS=Arabidopsis thaliana OX=3702 GN=DTX55 PE=2 SV=1	V	Defense mechanisms	protein DETOXIFICATION 55 isoform X1 [Solanum lycopersicum]
novel_miR_25	-0.931561	Solyc01g066560.3	[V]	Defense mechanisms	Molecular Function: antiporter activity (GO:0015297);; Cellular Component: integral component of membrane (GO:0016021);; Molecular Function: xenobiotic transporter activity (GO:0042910);;	K03327|6.0e-280|sly:101258407|K03327 multidrug resistance protein, MATE family | (RefSeq) protein DETOXIFICATION 55 isoform X1	--	[R]	General function prediction only	MatE	Protein DETOXIFICATION 55 OS=Arabidopsis thaliana OX=3702 GN=DTX55 PE=2 SV=1	V	Defense mechanisms	protein DETOXIFICATION 55 isoform X1 [Solanum lycopersicum]
novel_miR_283	-0.931561	Solyc01g066560.3	[V]	Defense mechanisms	Molecular Function: antiporter activity (GO:0015297);; Cellular Component: integral component of membrane (GO:0016021);; Molecular Function: xenobiotic transporter activity (GO:0042910);;	K03327|6.0e-280|sly:101258407|K03327 multidrug resistance protein, MATE family | (RefSeq) protein DETOXIFICATION 55 isoform X1	--	[R]	General function prediction only	MatE	Protein DETOXIFICATION 55 OS=Arabidopsis thaliana OX=3702 GN=DTX55 PE=2 SV=1	V	Defense mechanisms	protein DETOXIFICATION 55 isoform X1 [Solanum lycopersicum]
sly-miR482a	-0.931641	Solyc09g008380.3	[G]	Carbohydrate transport and metabolism	Cellular Component: integral component of membrane (GO:0016021);; Molecular Function: pectate lyase activity (GO:0030570);; Biological Process: pectin catabolic process (GO:0045490);; Molecular Function: metal ion binding (GO:0046872);;	K01728|3.7e-266|sly:101257697|K01728 pectate lyase [EC:4.2.2.2] | (RefSeq) probable pectate lyase 12	Pentose and glucuronate interconversions (ko00040)	--	--	Pectate lyase	Probable pectate lyase 12 OS=Arabidopsis thaliana OX=3702 GN=At3g53190 PE=2 SV=2	G	Carbohydrate transport and metabolism	probable pectate lyase 12 [Solanum lycopersicum]
sly-miR403-5p	-0.946616	Solyc04g005600.3	--	--	Molecular Function: DNA binding (GO:0003677);; Cellular Component: nucleus (GO:0005634);;	K09422|6.8e-187|sly:101266506|K09422 transcription factor MYB, plant | (RefSeq) transcription factor MYB106-like	--	[K]	Transcription	Myb-like DNA-binding domain	Transcription factor MYB106 OS=Arabidopsis thaliana OX=3702 GN=MYB106 PE=2 SV=1	K	Transcription	transcription factor MYB106-like [Solanum lycopersicum]
sly-miR171f	-0.963309	Solyc02g022830.3	[L]	Replication, recombination and repair	Molecular Function: DNA helicase activity (GO:0003678);; Molecular Function: ATP binding (GO:0005524);; Biological Process: DNA replication (GO:0006260);;	K17680|0.0e+00|sly:101264268|K17680 twinkle protein [EC:3.6.4.12] | (RefSeq) twinkle homolog protein, chloroplastic/mitochondrial isoform X1	--	--	--	Toprim domain	Twinkle homolog protein, chloroplastic/mitochondrial OS=Arabidopsis thaliana OX=3702 GN=At1g30680 PE=1 SV=1	L	Replication, recombination and repair	twinkle homolog protein, chloroplastic/mitochondrial isoform X1 [Solanum lycopersicum]
sly-miR156a	-0.972924	Solyc06g048900.1	--	--	Molecular Function: molecular_function (GO:0003674);; Molecular Function: nucleic acid binding (GO:0003676);; Molecular Function: RNA binding (GO:0003723);; Molecular Function: catalytic activity (GO:0003824);; Molecular Function: nuclease activity (GO:0004518);; Molecular Function: endonuclease activity (GO:0004519);; Molecular Function: binding (GO:0005488);; Cellular Component: cellular_compon…	K22262|7.5e-129|qsu:112034235|K22262 WD repeat and FYVE domain-containing protein 3 | (RefSeq) protein SPIRRIG	--	[R]	General function prediction only	PPR repeat family	Pentatricopeptide repeat-containing protein At2g40720 OS=Arabidopsis thaliana OX=3702 GN=PCMP-E26 PE=3 SV=1	S	Function unknown	pentatricopeptide repeat-containing protein At2g40720 [Solanum lycopersicum]
sly-miR156b	-0.972924	Solyc06g048900.1	--	--	Molecular Function: molecular_function (GO:0003674);; Molecular Function: nucleic acid binding (GO:0003676);; Molecular Function: RNA binding (GO:0003723);; Molecular Function: catalytic activity (GO:0003824);; Molecular Function: nuclease activity (GO:0004518);; Molecular Function: endonuclease activity (GO:0004519);; Molecular Function: binding (GO:0005488);; Cellular Component: cellular_compon…	K22262|7.5e-129|qsu:112034235|K22262 WD repeat and FYVE domain-containing protein 3 | (RefSeq) protein SPIRRIG	--	[R]	General function prediction only	PPR repeat family	Pentatricopeptide repeat-containing protein At2g40720 OS=Arabidopsis thaliana OX=3702 GN=PCMP-E26 PE=3 SV=1	S	Function unknown	pentatricopeptide repeat-containing protein At2g40720 [Solanum lycopersicum]
sly-miR156c	-0.972924	Solyc06g048900.1	--	--	Molecular Function: molecular_function (GO:0003674);; Molecular Function: nucleic acid binding (GO:0003676);; Molecular Function: RNA binding (GO:0003723);; Molecular Function: catalytic activity (GO:0003824);; Molecular Function: nuclease activity (GO:0004518);; Molecular Function: endonuclease activity (GO:0004519);; Molecular Function: binding (GO:0005488);; Cellular Component: cellular_compon…	K22262|7.5e-129|qsu:112034235|K22262 WD repeat and FYVE domain-containing protein 3 | (RefSeq) protein SPIRRIG	--	[R]	General function prediction only	PPR repeat family	Pentatricopeptide repeat-containing protein At2g40720 OS=Arabidopsis thaliana OX=3702 GN=PCMP-E26 PE=3 SV=1	S	Function unknown	pentatricopeptide repeat-containing protein At2g40720 [Solanum lycopersicum]
sly-miR156a	-0.97977	Solyc07g006030.4	--	--	--	K03255|0.0e+00|sly:101252601|K03255 protein TIF31 | (RefSeq) protein TSS isoform X1	--	[R]	General function prediction only	Tetratricopeptide repeat	Protein TSS OS=Arabidopsis thaliana OX=3702 GN=TSS PE=1 SV=1	S	Function unknown	protein TSS isoform X2 [Solanum lycopersicum]
sly-miR156b	-0.97977	Solyc07g006030.4	--	--	--	K03255|0.0e+00|sly:101252601|K03255 protein TIF31 | (RefSeq) protein TSS isoform X1	--	[R]	General function prediction only	Tetratricopeptide repeat	Protein TSS OS=Arabidopsis thaliana OX=3702 GN=TSS PE=1 SV=1	S	Function unknown	protein TSS isoform X2 [Solanum lycopersicum]
sly-miR156c	-0.97977	Solyc07g006030.4	--	--	--	K03255|0.0e+00|sly:101252601|K03255 protein TIF31 | (RefSeq) protein TSS isoform X1	--	[R]	General function prediction only	Tetratricopeptide repeat	Protein TSS OS=Arabidopsis thaliana OX=3702 GN=TSS PE=1 SV=1	S	Function unknown	protein TSS isoform X2 [Solanum lycopersicum]
sly-miR396a-5p	-0.992972	Solyc10g083510.2	--	--	Molecular Function: ATP binding (GO:0005524);; Cellular Component: nucleus (GO:0005634);; Biological Process: transcription, DNA-templated (GO:0006351);; Biological Process: regulation of transcription, DNA-templated (GO:0006355);; Biological Process: developmental process (GO:0032502);;	K22382|1.0e-11|oeu:111408549|K22382 WD repeat-containing protein 26 | (RefSeq) WD repeat-containing protein 26 homolog	--	--	--	WRC	Growth-regulating factor 3 OS=Arabidopsis thaliana OX=3702 GN=GRF3 PE=1 SV=1	K	Transcription	growth-regulating factor 3 [Solanum lycopersicum]
novel_miR_250	-0.995501	Solyc02g079820.4	--	--	Molecular Function: molecular_function (GO:0003674);; Molecular Function: nucleic acid binding (GO:0003676);; Molecular Function: RNA binding (GO:0003723);; Molecular Function: catalytic activity (GO:0003824);; Molecular Function: nuclease activity (GO:0004518);; Molecular Function: endonuclease activity (GO:0004519);; Molecular Function: binding (GO:0005488);; Cellular Component: cellular_compon…	K01409|3.0e-06|zma:109939365|K01409 N6-L-threonylcarbamoyladenine synthase [EC:2.3.1.234] | (RefSeq) tRNA N6-adenosine threonylcarbamoyltransferase	--	[R]	General function prediction only	PPR repeat family	Pentatricopeptide repeat-containing protein At3g13160, mitochondrial OS=Arabidopsis thaliana OX=3702 GN=At3g13160 PE=1 SV=1	S	Function unknown	PREDICTED: pentatricopeptide repeat-containing protein At1g55890, mitochondrial-like [Solanum tuberosum]
sly-miR156a	-1.0062	Solyc05g013760.4	--	--	Cellular Component: integral component of membrane (GO:0016021);;	--	--	--	--	--	--	S	Function unknown	uncharacterized protein At1g08160 [Solanum lycopersicum]
sly-miR156b	-1.0062	Solyc05g013760.4	--	--	Cellular Component: integral component of membrane (GO:0016021);;	--	--	--	--	--	--	S	Function unknown	uncharacterized protein At1g08160 [Solanum lycopersicum]
sly-miR156c	-1.0062	Solyc05g013760.4	--	--	Cellular Component: integral component of membrane (GO:0016021);;	--	--	--	--	--	--	S	Function unknown	uncharacterized protein At1g08160 [Solanum lycopersicum]
sly-miR5304	-1.01604	Solyc03g006780.2	--	--	Molecular Function: protein serine/threonine kinase activity (GO:0004674);; Molecular Function: ATP binding (GO:0005524);; Cellular Component: integral component of membrane (GO:0016021);; Molecular Function: carbohydrate binding (GO:0030246);; Biological Process: recognition of pollen (GO:0048544);;	K24104|1.5e-29|thj:104799061|K24104 GPN-loop GTPase | (RefSeq) LOW QUALITY PROTEIN: uncharacterized protein LOC104799061	--	--	--	S-locus glycoprotein domain	G-type lectin S-receptor-like serine/threonine-protein kinase At1g11410 OS=Arabidopsis thaliana OX=3702 GN=At1g11410 PE=3 SV=3	--	--	G-type lectin S-receptor-like serine/threonine-protein kinase At1g11410 [Solanum pennellii]
sly-miR396a-5p	-1.02044	Solyc08g013850.1	--	--	Molecular Function: molecular_function (GO:0003674);; Molecular Function: nucleic acid binding (GO:0003676);; Molecular Function: RNA binding (GO:0003723);; Molecular Function: catalytic activity (GO:0003824);; Molecular Function: nuclease activity (GO:0004518);; Molecular Function: endonuclease activity (GO:0004519);; Molecular Function: binding (GO:0005488);; Cellular Component: cellular_compon…	K22262|3.8e-109|qsu:112034235|K22262 WD repeat and FYVE domain-containing protein 3 | (RefSeq) protein SPIRRIG	--	[R]	General function prediction only	PPR repeat family	Pentatricopeptide repeat-containing protein At5g55740, chloroplastic OS=Arabidopsis thaliana OX=3702 GN=CRR21 PE=2 SV=1	S	Function unknown	pentatricopeptide repeat-containing protein At5g55740, chloroplastic isoform X1 [Solanum lycopersicum]
sly-miR168a-3p	-1.03527	Solyc09g089610.3	[T]	Signal transduction mechanisms	Molecular Function: phosphorelay sensor kinase activity (GO:0000155);; Molecular Function: ATP binding (GO:0005524);; Cellular Component: endoplasmic reticulum membrane (GO:0005789);; Cellular Component: integral component of membrane (GO:0016021);; Molecular Function: ethylene receptor activity (GO:0038199);; Molecular Function: metal ion binding (GO:0046872);; Molecular Function: ethylene bindi…	K14509|0.0e+00|sly:543834|K14509 ethylene receptor [EC:2.7.13.-] | (RefSeq) ETR6; ethylene receptor precursor	MAPK signaling pathway - plant (ko04016);; Plant hormone signal transduction (ko04075)	[T]	Signal transduction mechanisms	Response regulator receiver domain	Ethylene receptor 2 OS=Arabidopsis thaliana OX=3702 GN=ETR2 PE=1 SV=2	T	Signal transduction mechanisms	ethylene receptor ETR6 precursor [Solanum lycopersicum]
sly-miR482a	-1.04864	Solyc05g013290.2	[M]	Cell wall/membrane/envelope biogenesis	Molecular Function: protein kinase activity (GO:0004672);; Molecular Function: protein serine/threonine kinase activity (GO:0004674);; Molecular Function: ATP binding (GO:0005524);; Cellular Component: plasma membrane (GO:0005886);; Cellular Component: plasmodesma (GO:0009506);; Biological Process: protein autophosphorylation (GO:0046777);;	K13435|4.4e-47|spen:107018783|K13435 serine/threonine-protein kinase Pto | (RefSeq) receptor-like protein kinase HERK 1 isoform X2	Plant-pathogen interaction (ko04626)	[T]	Signal transduction mechanisms	Protein tyrosine and serine/threonine kinase	Receptor-like protein kinase HERK 1 OS=Arabidopsis thaliana OX=3702 GN=HERK1 PE=1 SV=1	T	Signal transduction mechanisms	serine/threonine protein kinase Fen [Solanum lycopersicum]
sly-miR6026	-1.04963	Solyc09g092290.1	[R]	General function prediction only	Biological Process: defense response (GO:0006952);; Molecular Function: ADP binding (GO:0043531);;	K13457|7.1e-79|lja:Lj0g3v0328359.1|K13457 disease resistance protein RPM1 | (RefSeq) Lj0g3v0328359.1; -	Plant-pathogen interaction (ko04626)	[T]	Signal transduction mechanisms	NB-ARC domain	ToMV susceptible protein tm-2 OS=Solanum lycopersicum OX=4081 GN=tm-2 PE=1 SV=1	S	Function unknown	disease resistance protein RPP13-like [Solanum lycopersicum]
sly-miR9472-5p	-1.05405	Solyc03g119250.4	--	--	Molecular Function: calmodulin binding (GO:0005516);;	--	--	--	--	Calmodulin binding protein-like	Protein SAR DEFICIENT 1 OS=Arabidopsis thaliana OX=3702 GN=SARD1 PE=1 SV=1	S	Function unknown	protein SAR DEFICIENT 1 [Solanum lycopersicum]
novel_miR_120	-1.05507	Solyc01g110130.3	[L]	Replication, recombination and repair	Molecular Function: DNA binding (GO:0003677);; Molecular Function: DNA helicase activity (GO:0003678);; Molecular Function: ATP binding (GO:0005524);; Cellular Component: nucleus (GO:0005634);; Biological Process: DNA replication initiation (GO:0006270);; Cellular Component: MCM complex (GO:0042555);;	K02212|0.0e+00|sly:101264867|K02212 DNA replication licensing factor MCM4 [EC:3.6.4.12] | (RefSeq) DNA replication licensing factor MCM4	DNA replication (ko03030)	[L]	Replication, recombination and repair	MCM P-loop domain	DNA replication licensing factor MCM4 OS=Oryza sativa subsp. japonica OX=39947 GN=MCM4 PE=3 SV=2	L	Replication, recombination and repair	DNA replication licensing factor MCM4 [Solanum lycopersicum]
novel_miR_152	-1.05507	Solyc01g110130.3	[L]	Replication, recombination and repair	Molecular Function: DNA binding (GO:0003677);; Molecular Function: DNA helicase activity (GO:0003678);; Molecular Function: ATP binding (GO:0005524);; Cellular Component: nucleus (GO:0005634);; Biological Process: DNA replication initiation (GO:0006270);; Cellular Component: MCM complex (GO:0042555);;	K02212|0.0e+00|sly:101264867|K02212 DNA replication licensing factor MCM4 [EC:3.6.4.12] | (RefSeq) DNA replication licensing factor MCM4	DNA replication (ko03030)	[L]	Replication, recombination and repair	MCM P-loop domain	DNA replication licensing factor MCM4 OS=Oryza sativa subsp. japonica OX=39947 GN=MCM4 PE=3 SV=2	L	Replication, recombination and repair	DNA replication licensing factor MCM4 [Solanum lycopersicum]
novel_miR_172	-1.05507	Solyc01g110130.3	[L]	Replication, recombination and repair	Molecular Function: DNA binding (GO:0003677);; Molecular Function: DNA helicase activity (GO:0003678);; Molecular Function: ATP binding (GO:0005524);; Cellular Component: nucleus (GO:0005634);; Biological Process: DNA replication initiation (GO:0006270);; Cellular Component: MCM complex (GO:0042555);;	K02212|0.0e+00|sly:101264867|K02212 DNA replication licensing factor MCM4 [EC:3.6.4.12] | (RefSeq) DNA replication licensing factor MCM4	DNA replication (ko03030)	[L]	Replication, recombination and repair	MCM P-loop domain	DNA replication licensing factor MCM4 OS=Oryza sativa subsp. japonica OX=39947 GN=MCM4 PE=3 SV=2	L	Replication, recombination and repair	DNA replication licensing factor MCM4 [Solanum lycopersicum]
novel_miR_25	-1.05507	Solyc01g110130.3	[L]	Replication, recombination and repair	Molecular Function: DNA binding (GO:0003677);; Molecular Function: DNA helicase activity (GO:0003678);; Molecular Function: ATP binding (GO:0005524);; Cellular Component: nucleus (GO:0005634);; Biological Process: DNA replication initiation (GO:0006270);; Cellular Component: MCM complex (GO:0042555);;	K02212|0.0e+00|sly:101264867|K02212 DNA replication licensing factor MCM4 [EC:3.6.4.12] | (RefSeq) DNA replication licensing factor MCM4	DNA replication (ko03030)	[L]	Replication, recombination and repair	MCM P-loop domain	DNA replication licensing factor MCM4 OS=Oryza sativa subsp. japonica OX=39947 GN=MCM4 PE=3 SV=2	L	Replication, recombination and repair	DNA replication licensing factor MCM4 [Solanum lycopersicum]
novel_miR_283	-1.05507	Solyc01g110130.3	[L]	Replication, recombination and repair	Molecular Function: DNA binding (GO:0003677);; Molecular Function: DNA helicase activity (GO:0003678);; Molecular Function: ATP binding (GO:0005524);; Cellular Component: nucleus (GO:0005634);; Biological Process: DNA replication initiation (GO:0006270);; Cellular Component: MCM complex (GO:0042555);;	K02212|0.0e+00|sly:101264867|K02212 DNA replication licensing factor MCM4 [EC:3.6.4.12] | (RefSeq) DNA replication licensing factor MCM4	DNA replication (ko03030)	[L]	Replication, recombination and repair	MCM P-loop domain	DNA replication licensing factor MCM4 OS=Oryza sativa subsp. japonica OX=39947 GN=MCM4 PE=3 SV=2	L	Replication, recombination and repair	DNA replication licensing factor MCM4 [Solanum lycopersicum]
sly-miR9472-5p	-1.0666	Solyc01g087740.1	[O]	Posttranslational modification, protein turnover, chaperones	Molecular Function: serine-type endopeptidase activity (GO:0004252);;	K15333|4.3e-83|nsy:104224633|K15333 tRNA guanosine-2'-O-methyltransferase [EC:2.1.1.34] | (RefSeq) uncharacterized protein LOC104224633	--	--	--	Subtilase family	Subtilisin-like protease SBT3 OS=Solanum lycopersicum OX=4081 GN=sbt3 PE=1 SV=1	O	Posttranslational modification, protein turnover, chaperones	subtilisin-like protease SBT1.9 [Solanum lycopersicum]
novel_miR_267	-1.07264	Solyc03g006990.1	--	--	--	K05849|3.3e-90|tcc:18613571|K05849 solute carrier family 8 (sodium/calcium exchanger) | (RefSeq) uncharacterized LOC18613571	--	[R]	General function prediction only	PPR repeat	Pentatricopeptide repeat-containing protein At5g66520 OS=Arabidopsis thaliana OX=3702 GN=PCMP-H61 PE=2 SV=1	S	Function unknown	pentatricopeptide repeat-containing protein At5g66520-like [Solanum lycopersicum]
sly-miR396a-5p	-1.07752	Solyc06g069300.1	--	2.11041	Biological Process: hydrotropism (GO:0010274);;	--	--	--	--	Protein of unknown function, DUF617	Protein MIZU-KUSSEI 1 OS=Arabidopsis thaliana OX=3702 GN=MIZ1 PE=1 SV=1	--	--	protein MIZU-KUSSEI 1 [Solanum lycopersicum]
sly-miR6026	-1.0796	Solyc05g012890.1	--	--	Biological Process: defense response (GO:0006952);; Molecular Function: ADP binding (GO:0043531);;	K13453|1.2e-26|nsy:104237871|K13453 disease resistance protein | (RefSeq) putative late blight resistance protein homolog R1A-4 isoform X1	Plant-pathogen interaction (ko04626)	[T]	Signal transduction mechanisms	Late blight resistance protein R1	Putative late blight resistance protein homolog R1B-23 OS=Solanum demissum OX=50514 GN=R1B-23 PE=3 SV=1	S	Function unknown	JJH-R-like protein [Solanum lycopersicum]
novel_miR_250	-1.10619	Solyc07g017230.3	[S]	Function unknown	Molecular Function: protein kinase activity (GO:0004672);; Molecular Function: ATP binding (GO:0005524);; Cellular Component: integral component of membrane (GO:0016021);;	K13415|1.1e-36|cann:107850490|K13415 protein brassinosteroid insensitive 1 [EC:2.7.10.1 2.7.11.1] | (RefSeq) systemin receptor SR160	Plant hormone signal transduction (ko04075)	--	--	Protein kinase domain	Pollen receptor-like kinase 4 OS=Arabidopsis thaliana OX=3702 GN=PRK4 PE=1 SV=1	T	Signal transduction mechanisms	receptor-like protein kinase precursor [Solanum lycopersicum]
novel_miR_250	-1.10997	Solyc01g014320.4	--	--	Molecular Function: methyltransferase activity (GO:0008168);;	K18886|5.1e-33|qsu:112036095|K18886 gibberellin A4 carboxyl methyltransferase [EC:2.1.1.276] | (RefSeq) gibberellic acid methyltransferase 2	--	--	--	SAM dependent carboxyl methyltransferase	Loganic acid O-methyltransferase OS=Catharanthus roseus OX=4058 GN=LAMT PE=1 SV=1	--	--	probable S-adenosylmethionine-dependent methyltransferase At5g38100 isoform X2 [Solanum lycopersicum]
sly-miR396a-5p	-1.11308	Solyc04g082840.4	[R]	General function prediction only	Molecular Function: cyclin-dependent protein serine/threonine kinase activity (GO:0004693);; Molecular Function: ATP binding (GO:0005524);; Cellular Component: nucleus (GO:0005634);; Biological Process: protein phosphorylation (GO:0006468);;	K07760|2.2e-185|sly:543769|K07760 cyclin-dependent kinase [EC:2.7.11.22] | (RefSeq) cdkB2; B2-type cyclin dependent kinase	--	[R]	General function prediction only	Protein kinase domain	Cell division control protein 2 homolog D OS=Antirrhinum majus OX=4151 GN=CDC2D PE=2 SV=1	T	Signal transduction mechanisms	B2-type cyclin dependent kinase [Solanum lycopersicum]
novel_miR_267	-1.11394	Solyc03g083880.4	--	--	Molecular Function: DNA binding (GO:0003677);; Cellular Component: nucleus (GO:0005634);; Biological Process: regulation of transcription, DNA-templated (GO:0006355);;	K00521|4.2e-37|cmos:111447866|K00521 ferric-chelate reductase [EC:1.16.1.7] | (RefSeq) ferric reduction oxidase 7, chloroplastic-like	--	--	--	No apical meristem (NAM) protein	NAC domain-containing protein 7 OS=Arabidopsis thaliana OX=3702 GN=NAC007 PE=1 SV=2	S	Function unknown	NAC domain-containing protein 7 [Solanum lycopersicum]
sly-miR398a	-1.11665	Solyc08g081220.1	[QV]	Secondary metabolites biosynthesis, transport and catabolism;; Defense mechanisms	Molecular Function: monooxygenase activity (GO:0004497);; Molecular Function: iron ion binding (GO:0005506);; Molecular Function: oxidoreductase activity, acting on paired donors, with incorporation or reduction of molecular oxygen (GO:0016705);; Molecular Function: heme binding (GO:0020037);;	K20544|0.0e+00|sly:101254719|K20544 long-chain acyl-CoA omega-monooxygenase [EC:1.14.14.129] | (RefSeq) cytochrome P450 86A22	--	[QI]	Secondary metabolites biosynthesis, transport and catabolism;; Lipid transport and metabolism	Cytochrome P450	Cytochrome P450 86A22 OS=Petunia hybrida OX=4102 GN=CYP86A22 PE=1 SV=1	Q	Secondary metabolites biosynthesis, transport and catabolism	cytochrome P450 86A22 [Solanum lycopersicum]
sly-miR168a-3p	-1.13568	Solyc09g091510.3	[Q]	Secondary metabolites biosynthesis, transport and catabolism	Biological Process: biosynthetic process (GO:0009058);; Molecular Function: transferase activity, transferring acyl groups other than amino-acyl groups (GO:0016747);;	K00660|2.4e-223|sly:778294|K00660 chalcone synthase [EC:2.3.1.74] | (RefSeq) CHS1; chalcone synthase 1	Flavonoid biosynthesis (ko00941);; Circadian rhythm - plant (ko04712)	--	--	Chalcone and stilbene synthases, N-terminal domain	Chalcone synthase 1B OS=Solanum tuberosum OX=4113 GN=CHS1B PE=2 SV=1	Q	Secondary metabolites biosynthesis, transport and catabolism	chalcone synthase 1 [Solanum lycopersicum]
sly-miR167b-3p	-1.15482	Solyc04g016260.3	[P]	Inorganic ion transport and metabolism	Molecular Function: calcium-transporting ATPase activity (GO:0005388);; Molecular Function: calmodulin binding (GO:0005516);; Molecular Function: ATP binding (GO:0005524);; Cellular Component: integral component of membrane (GO:0016021);;	K01537|0.0e+00|sly:101262099|K01537 P-type Ca2+ transporter type 2C [EC:7.2.2.10] | (RefSeq) putative calcium-transporting ATPase 11, plasma membrane-type	--	[P]	Inorganic ion transport and metabolism	Cation transporting ATPase, C-terminus	Putative calcium-transporting ATPase 11, plasma membrane-type OS=Arabidopsis thaliana OX=3702 GN=ACA11 PE=1 SV=1	P	Inorganic ion transport and metabolism	putative calcium-transporting ATPase 11, plasma membrane-type [Solanum lycopersicum]
novel_miR_272	-1.19998	Solyc11g010780.1	--	--	Molecular Function: UDP-glycosyltransferase activity (GO:0008194);;	K18823|2.1e-80|aip:107622299|K18823 soyasaponin III rhamnosyltransferase [EC:2.4.1.273] | (RefSeq) soyasaponin III rhamnosyltransferase	--	[GC]	Carbohydrate transport and metabolism;; Energy production and conversion	UDP-glucoronosyl and UDP-glucosyl transferase	UDP-glycosyltransferase 91A1 OS=Arabidopsis thaliana OX=3702 GN=UGT91A1 PE=2 SV=1	S	Function unknown	UDP-glycosyltransferase 91A1 [Solanum lycopersicum]
novel_miR_64	-1.19998	Solyc11g010780.1	--	--	Molecular Function: UDP-glycosyltransferase activity (GO:0008194);;	K18823|2.1e-80|aip:107622299|K18823 soyasaponin III rhamnosyltransferase [EC:2.4.1.273] | (RefSeq) soyasaponin III rhamnosyltransferase	--	[GC]	Carbohydrate transport and metabolism;; Energy production and conversion	UDP-glucoronosyl and UDP-glucosyl transferase	UDP-glycosyltransferase 91A1 OS=Arabidopsis thaliana OX=3702 GN=UGT91A1 PE=2 SV=1	S	Function unknown	UDP-glycosyltransferase 91A1 [Solanum lycopersicum]
sly-miR156d-5p	-1.2194	Solyc12g010910.2	[I]	Lipid transport and metabolism	Biological Process: lipid metabolic process (GO:0006629);; Molecular Function: phosphatidylcholine 1-acylhydrolase activity (GO:0008970);;	K16818|1.6e-39|egr:104446339|K16818 phospholipase A1 [EC:3.1.1.32] | (RefSeq) phospholipase A(1) DAD1, chloroplastic	Glycerophospholipid metabolism (ko00564);; alpha-Linolenic acid metabolism (ko00592)	[I]	Lipid transport and metabolism	Lipase (class 3)	Phospholipase A1-IIdelta OS=Arabidopsis thaliana OX=3702 GN=At2g42690 PE=1 SV=1	S	Function unknown	phospholipase A1-IIdelta [Solanum lycopersicum]
novel_miR_272	-1.22155	Solyc02g087610.1	--	--	Molecular Function: inositol heptakisphosphate kinase activity (GO:0000829);; Molecular Function: inositol hexakisphosphate 5-kinase activity (GO:0000832);; Molecular Function: ATP binding (GO:0005524);; Cellular Component: cytosol (GO:0005829);; Molecular Function: diphosphoinositol-pentakisphosphate kinase activity (GO:0033857);; Molecular Function: inositol hexakisphosphate 1-kinase activity (…	K03798|2.4e-82|pda:103716421|K03798 cell division protease FtsH [EC:3.4.24.-] | (RefSeq) ATP-dependent zinc metalloprotease FTSH 6, chloroplastic-like	--	[R]	General function prediction only	PPR repeat	Putative pentatricopeptide repeat-containing protein At3g28640 OS=Arabidopsis thaliana OX=3702 GN=PCMP-E79 PE=3 SV=1	S	Function unknown	putative pentatricopeptide repeat-containing protein At3g28640 [Solanum lycopersicum]
novel_miR_64	-1.22155	Solyc02g087610.1	--	--	Molecular Function: inositol heptakisphosphate kinase activity (GO:0000829);; Molecular Function: inositol hexakisphosphate 5-kinase activity (GO:0000832);; Molecular Function: ATP binding (GO:0005524);; Cellular Component: cytosol (GO:0005829);; Molecular Function: diphosphoinositol-pentakisphosphate kinase activity (GO:0033857);; Molecular Function: inositol hexakisphosphate 1-kinase activity (…	K03798|2.4e-82|pda:103716421|K03798 cell division protease FtsH [EC:3.4.24.-] | (RefSeq) ATP-dependent zinc metalloprotease FTSH 6, chloroplastic-like	--	[R]	General function prediction only	PPR repeat	Putative pentatricopeptide repeat-containing protein At3g28640 OS=Arabidopsis thaliana OX=3702 GN=PCMP-E79 PE=3 SV=1	S	Function unknown	putative pentatricopeptide repeat-containing protein At3g28640 [Solanum lycopersicum]
sly-miR156d-5p	-1.23545	Solyc02g062300.3	--	--	--	K12472|6.8e-22|cqi:110701739|K12472 epidermal growth factor receptor substrate 15 | (RefSeq) GATA zinc finger domain-containing protein 14-like	Endocytosis (ko04144)	--	--	BURP domain	BURP domain-containing protein 3 OS=Oryza sativa subsp. japonica OX=39947 GN=BURP3 PE=2 SV=1	--	--	BURP domain-containing protein 5-like [Solanum lycopersicum]
sly-miR1919a	-1.2598	Solyc01g111590.4	--	--	Cellular Component: nucleus (GO:0005634);;	K10752|1.4e-227|sly:101266569|K10752 histone-binding protein RBBP4 | (RefSeq) WD-40 repeat-containing protein MSI2	--	[B]	Chromatin structure and dynamics	Histone-binding protein RBBP4 or subunit C of CAF1 complex	WD-40 repeat-containing protein MSI2 OS=Arabidopsis thaliana OX=3702 GN=MSI2 PE=2 SV=1	S	Function unknown	WD-40 repeat-containing protein MSI2 [Solanum lycopersicum]
sly-miR1919b	-1.2598	Solyc01g111590.4	--	--	Cellular Component: nucleus (GO:0005634);;	K10752|1.4e-227|sly:101266569|K10752 histone-binding protein RBBP4 | (RefSeq) WD-40 repeat-containing protein MSI2	--	[B]	Chromatin structure and dynamics	Histone-binding protein RBBP4 or subunit C of CAF1 complex	WD-40 repeat-containing protein MSI2 OS=Arabidopsis thaliana OX=3702 GN=MSI2 PE=2 SV=1	S	Function unknown	WD-40 repeat-containing protein MSI2 [Solanum lycopersicum]
sly-miR1919c-3p	-1.2598	Solyc01g111590.4	--	--	Cellular Component: nucleus (GO:0005634);;	K10752|1.4e-227|sly:101266569|K10752 histone-binding protein RBBP4 | (RefSeq) WD-40 repeat-containing protein MSI2	--	[B]	Chromatin structure and dynamics	Histone-binding protein RBBP4 or subunit C of CAF1 complex	WD-40 repeat-containing protein MSI2 OS=Arabidopsis thaliana OX=3702 GN=MSI2 PE=2 SV=1	S	Function unknown	WD-40 repeat-containing protein MSI2 [Solanum lycopersicum]
sly-miR167b-3p	-1.28331	Solyc01g095130.4	--	--	--	K04706|3.3e-74|vvi:100256919|K04706 E3 SUMO-protein ligase PIAS1 [EC:2.3.2.-] | (RefSeq) E4 SUMO-protein ligase PIAL2	Ubiquitin mediated proteolysis (ko04120)	[K]	Transcription	--	E4 SUMO-protein ligase PIAL2 OS=Arabidopsis thaliana OX=3702 GN=PIAL2 PE=1 SV=1	S	Function unknown	E4 SUMO-protein ligase PIAL2-like [Solanum lycopersicum]
sly-miR156d-5p	-1.32047	Solyc02g064570.2	--	--	--	--	--	--	--	VQ motif	--	--	--	hypothetical protein EJD97_024597 [Solanum chilense]
novel_miR_250	-1.34612	Solyc09g007910.4	[E]	Amino acid transport and metabolism	Cellular Component: cytoplasm (GO:0005737);; Biological Process: L-phenylalanine catabolic process (GO:0006559);; Molecular Function: ammonia-lyase activity (GO:0016841);;	K10775|0.0e+00|sly:101244220|K10775 phenylalanine ammonia-lyase [EC:4.3.1.24] | (RefSeq) PAL5; phenylalanine ammonia-lyase	Phenylalanine metabolism (ko00360);; Phenylpropanoid biosynthesis (ko00940)	[Q]	Secondary metabolites biosynthesis, transport and catabolism	Aromatic amino acid lyase	Phenylalanine ammonia-lyase OS=Solanum lycopersicum OX=4081 GN=PAL5 PE=3 SV=1	E	Amino acid transport and metabolism	phenylalanine ammonia-lyase [Solanum lycopersicum]
sly-miR156d-5p	-1.38861	Solyc03g025770.4	--	--	--	--	--	[R]	General function prediction only	Glycosyl transferase family 90	--	S	Function unknown	O-glucosyltransferase rumi homolog [Solanum lycopersicum]
novel_miR_272	-1.3902	Solyc05g012630.2	--	--	--	K23541|4.0e-62|dzi:111295300|K23541 Ca2+/H+ antiporter, TMEM165/GDT1 family | (RefSeq) pentatricopeptide repeat-containing protein At4g21065-like	--	[R]	General function prediction only	PPR repeat	Putative pentatricopeptide repeat-containing protein At1g69350, mitochondrial OS=Arabidopsis thaliana OX=3702 GN=PCMP-E66 PE=3 SV=1	S	Function unknown	putative pentatricopeptide repeat-containing protein At1g69350, mitochondrial [Solanum lycopersicum]
novel_miR_64	-1.3902	Solyc05g012630.2	--	--	--	K23541|4.0e-62|dzi:111295300|K23541 Ca2+/H+ antiporter, TMEM165/GDT1 family | (RefSeq) pentatricopeptide repeat-containing protein At4g21065-like	--	[R]	General function prediction only	PPR repeat	Putative pentatricopeptide repeat-containing protein At1g69350, mitochondrial OS=Arabidopsis thaliana OX=3702 GN=PCMP-E66 PE=3 SV=1	S	Function unknown	putative pentatricopeptide repeat-containing protein At1g69350, mitochondrial [Solanum lycopersicum]
sly-miR156d-5p	-1.39298	Solyc07g064830.3	[G]	Carbohydrate transport and metabolism	Molecular Function: 1,4-alpha-glucan branching enzyme activity (GO:0003844);; Molecular Function: hydrolase activity, hydrolyzing O-glycosyl compounds (GO:0004553);; Biological Process: glycogen biosynthetic process (GO:0005978);; Molecular Function: cation binding (GO:0043169);;	K00700|0.0e+00|sly:101268012|K00700 1,4-alpha-glucan branching enzyme [EC:2.4.1.18] | (RefSeq) 1,4-alpha-glucan-branching enzyme 3, chloroplastic/amyloplastic	Starch and sucrose metabolism (ko00500)	[G]	Carbohydrate transport and metabolism	Alpha amylase, C-terminal all-beta domain	1,4-alpha-glucan-branching enzyme 3, chloroplastic/amyloplastic OS=Arabidopsis thaliana OX=3702 GN=SBE3 PE=1 SV=1	G	Carbohydrate transport and metabolism	1,4-alpha-glucan-branching enzyme 3, chloroplastic/amyloplastic [Solanum lycopersicum]
sly-miR168a-3p	-1.417	Solyc01g100790.1	--	--	Molecular Function: zinc ion binding (GO:0008270);;	K05849|1.1e-110|ini:109158657|K05849 solute carrier family 8 (sodium/calcium exchanger) | (RefSeq) pentatricopeptide repeat-containing protein At3g62890-like	--	[R]	General function prediction only	PPR repeat	Pentatricopeptide repeat-containing protein At1g08070, chloroplastic OS=Arabidopsis thaliana OX=3702 GN=PCMP-H12 PE=2 SV=1	S	Function unknown	pentatricopeptide repeat-containing protein At3g62890-like [Solanum lycopersicum]
sly-miR9472-5p	-1.41804	Solyc10g079640.2	[R]	General function prediction only	Molecular Function: hydrolase activity (GO:0016787);;	K21604|3.4e-275|sly:101267174|K21604 jasmonoyl-L-amino acid hydrolase [EC:3.5.1.127] | (RefSeq) IAA-amino acid hydrolase ILR1-like 6 isoform X2	--	--	--	Peptidase family M20/M25/M40	IAA-amino acid hydrolase ILR1-like 6 OS=Arabidopsis thaliana OX=3702 GN=ILL6 PE=1 SV=2	E	Amino acid transport and metabolism	IAA-amino acid hydrolase ILR1-like 6 isoform X2 [Solanum lycopersicum]
sly-miR168a-3p	-1.42079	Solyc06g053710.3	[KT]	Transcription;; Signal transduction mechanisms	Molecular Function: phosphorelay sensor kinase activity (GO:0000155);; Molecular Function: ATP binding (GO:0005524);; Cellular Component: endoplasmic reticulum membrane (GO:0005789);; Cellular Component: integral component of membrane (GO:0016021);; Molecular Function: ethylene receptor activity (GO:0038199);; Molecular Function: metal ion binding (GO:0046872);; Molecular Function: ethylene bindi…	K14509|0.0e+00|sly:543588|K14509 ethylene receptor [EC:2.7.13.-] | (RefSeq) ETR4; ethylene receptor homolog precursor	MAPK signaling pathway - plant (ko04016);; Plant hormone signal transduction (ko04075)	[T]	Signal transduction mechanisms	Response regulator receiver domain	Protein EIN4 OS=Arabidopsis thaliana OX=3702 GN=EIN4 PE=1 SV=1	T	Signal transduction mechanisms	ethylene receptor ETR4 precursor [Solanum lycopersicum]
sly-miR6026	-1.50191	Solyc08g005500.4	[R]	General function prediction only	Molecular Function: ADP binding (GO:0043531);;	K13453|1.8e-75|sly:101263413|K13453 disease resistance protein | (RefSeq) putative late blight resistance protein homolog R1A-4	Plant-pathogen interaction (ko04626)	[T]	Signal transduction mechanisms	NB-ARC domain	Putative late blight resistance protein homolog R1B-16 OS=Solanum demissum OX=50514 GN=R1B-16 PE=3 SV=1	S	Function unknown	putative late blight resistance protein homolog R1A-3 [Solanum lycopersicum]
sly-miR396a-5p	-1.55927	Solyc03g117630.1	[O]	Posttranslational modification, protein turnover, chaperones	Molecular Function: ATP binding (GO:0005524);;	K03283|0.0e+00|sly:101255185|K03283 heat shock 70kDa protein 1/2/6/8 | (RefSeq) heat shock 70 kDa protein 5	Spliceosome (ko03040);; Protein processing in endoplasmic reticulum (ko04141);; Endocytosis (ko04144)	[O]	Posttranslational modification, protein turnover, chaperones	Hsp70 protein	Heat shock cognate 70 kDa protein OS=Petunia hybrida OX=4102 GN=HSP70 PE=2 SV=1	O	Posttranslational modification, protein turnover, chaperones	heat shock 70 kDa protein 5 [Solanum lycopersicum]
sly-miR6026	-1.59086	Solyc09g018220.3	[T]	Signal transduction mechanisms	Biological Process: defense response (GO:0006952);; Molecular Function: ADP binding (GO:0043531);;	K13457|2.5e-79|zju:107414247|K13457 disease resistance protein RPM1 | (RefSeq) disease resistance protein RPM1-like	Plant-pathogen interaction (ko04626)	[T]	Signal transduction mechanisms	NB-ARC domain	ToMV susceptible protein tm-2 OS=Solanum lycopersicum OX=4081 GN=tm-2 PE=1 SV=1	S	Function unknown	Tm-2 ToMV resistant protein [Solanum lycopersicum]
novel_miR_52	-1.67576	Solyc05g049980.3	[G]	Carbohydrate transport and metabolism	Molecular Function: polygalacturonase activity (GO:0004650);; Biological Process: carbohydrate metabolic process (GO:0005975);; Molecular Function: methyltransferase activity (GO:0008168);; Cellular Component: integral component of membrane (GO:0016021);;	K01184|5.0e-29|pxb:103965835|K01184 polygalacturonase [EC:3.2.1.15] | (RefSeq) polygalacturonase At1g48100-like	Pentose and glucuronate interconversions (ko00040)	--	--	Glycosyl hydrolases family 28	Probable polygalacturonase OS=Vitis vinifera OX=29760 GN=GSVIVT00026920001 PE=1 SV=1	M	Cell wall/membrane/envelope biogenesis	probable polygalacturonase [Solanum lycopersicum]
novel_miR_272	-1.68111	Solyc08g005280.2	[N]	Cell motility	Cellular Component: integral component of membrane (GO:0016021);; Molecular Function: cellulose synthase (UDP-forming) activity (GO:0016760);; Biological Process: cellulose biosynthetic process (GO:0030244);; Biological Process: cell wall organization (GO:0071555);;	K20924|0.0e+00|sly:101243911|K20924 cellulose synthase-like protein [EC:2.4.1.-] | (RefSeq) cellulose synthase-like protein D3	--	--	--	Cellulose synthase	Cellulose synthase-like protein D3 OS=Arabidopsis thaliana OX=3702 GN=CSLD3 PE=1 SV=1	M	Cell wall/membrane/envelope biogenesis	cellulose synthase-like protein D3 [Solanum lycopersicum]
novel_miR_64	-1.68111	Solyc08g005280.2	[N]	Cell motility	Cellular Component: integral component of membrane (GO:0016021);; Molecular Function: cellulose synthase (UDP-forming) activity (GO:0016760);; Biological Process: cellulose biosynthetic process (GO:0030244);; Biological Process: cell wall organization (GO:0071555);;	K20924|0.0e+00|sly:101243911|K20924 cellulose synthase-like protein [EC:2.4.1.-] | (RefSeq) cellulose synthase-like protein D3	--	--	--	Cellulose synthase	Cellulose synthase-like protein D3 OS=Arabidopsis thaliana OX=3702 GN=CSLD3 PE=1 SV=1	M	Cell wall/membrane/envelope biogenesis	cellulose synthase-like protein D3 [Solanum lycopersicum]
novel_miR_272	-1.69631	Solyc08g066360.3	[C]	Energy production and conversion	Molecular Function: malate dehydrogenase (decarboxylating) (NAD+) activity (GO:0004471);; Molecular Function: metal ion binding (GO:0046872);; Molecular Function: NAD binding (GO:0051287);;	K00029|0.0e+00|sly:101249193|K00029 malate dehydrogenase (oxaloacetate-decarboxylating)(NADP+) [EC:1.1.1.40] | (RefSeq) NADP-dependent malic enzyme isoform X1	Pyruvate metabolism (ko00620);; Carbon fixation in photosynthetic organisms (ko00710);; Carbon metabolism (ko01200)	[C]	Energy production and conversion	Malic enzyme, NAD binding domain	NADP-dependent malic enzyme OS=Populus trichocarpa OX=3694 PE=2 SV=3	C	Energy production and conversion	NADP-dependent malic enzyme isoform X1 [Solanum lycopersicum]
novel_miR_64	-1.69631	Solyc08g066360.3	[C]	Energy production and conversion	Molecular Function: malate dehydrogenase (decarboxylating) (NAD+) activity (GO:0004471);; Molecular Function: metal ion binding (GO:0046872);; Molecular Function: NAD binding (GO:0051287);;	K00029|0.0e+00|sly:101249193|K00029 malate dehydrogenase (oxaloacetate-decarboxylating)(NADP+) [EC:1.1.1.40] | (RefSeq) NADP-dependent malic enzyme isoform X1	Pyruvate metabolism (ko00620);; Carbon fixation in photosynthetic organisms (ko00710);; Carbon metabolism (ko01200)	[C]	Energy production and conversion	Malic enzyme, NAD binding domain	NADP-dependent malic enzyme OS=Populus trichocarpa OX=3694 PE=2 SV=3	C	Energy production and conversion	NADP-dependent malic enzyme isoform X1 [Solanum lycopersicum]
sly-miR156d-5p	-1.70031	Solyc03g096660.2	[IQR]	Lipid transport and metabolism;; Secondary metabolites biosynthesis, transport and catabolism;; General function prediction only	Molecular Function: oxidoreductase activity (GO:0016491);;	K08081|4.0e-94|sly:101267590|K08081 tropinone reductase I [EC:1.1.1.206] | (RefSeq) tropinone reductase homolog At5g06060-like isoform X1	Tropane, piperidine and pyridine alkaloid biosynthesis (ko00960)	[R]	General function prediction only	Enoyl-(Acyl carrier protein) reductase	Tropinone reductase homolog At5g06060 OS=Arabidopsis thaliana OX=3702 GN=At5g06060 PE=2 SV=1	S	Function unknown	tropinone reductase homolog At5g06060-like isoform X1 [Solanum lycopersicum]
sly-miR156d-5p	-1.73241	Solyc11g071960.2	--	--	Molecular Function: flavin-linked sulfhydryl oxidase activity (GO:0016971);;	K17783|7.5e-104|sly:101263280|K17783 mitochondrial FAD-linked sulfhydryl oxidase [EC:1.8.3.2] | (RefSeq) FAD-linked sulfhydryl oxidase ERV1	--	[O]	Posttranslational modification, protein turnover, chaperones	Erv1 / Alr family	FAD-linked sulfhydryl oxidase ERV1 OS=Arabidopsis thaliana OX=3702 GN=ERV1 PE=1 SV=1	O	Posttranslational modification, protein turnover, chaperones	FAD-linked sulfhydryl oxidase ERV1 [Solanum lycopersicum]
novel_miR_272	-1.7505	Solyc03g119080.4	[G]	Carbohydrate transport and metabolism	Molecular Function: hydrolase activity, hydrolyzing O-glycosyl compounds (GO:0004553);; Biological Process: carbohydrate metabolic process (GO:0005975);;	K05350|5.6e-305|sly:543698|K05350 beta-glucosidase [EC:3.2.1.21] | (RefSeq) beta-mannosidase precursor	Cyanoamino acid metabolism (ko00460);; Starch and sucrose metabolism (ko00500);; Phenylpropanoid biosynthesis (ko00940)	[G]	Carbohydrate transport and metabolism	Glycosyl hydrolase family 1	Beta-glucosidase 44 OS=Arabidopsis thaliana OX=3702 GN=BGLU44 PE=2 SV=1	G	Carbohydrate transport and metabolism	beta-mannosidase precursor [Solanum lycopersicum]
novel_miR_64	-1.7505	Solyc03g119080.4	[G]	Carbohydrate transport and metabolism	Molecular Function: hydrolase activity, hydrolyzing O-glycosyl compounds (GO:0004553);; Biological Process: carbohydrate metabolic process (GO:0005975);;	K05350|5.6e-305|sly:543698|K05350 beta-glucosidase [EC:3.2.1.21] | (RefSeq) beta-mannosidase precursor	Cyanoamino acid metabolism (ko00460);; Starch and sucrose metabolism (ko00500);; Phenylpropanoid biosynthesis (ko00940)	[G]	Carbohydrate transport and metabolism	Glycosyl hydrolase family 1	Beta-glucosidase 44 OS=Arabidopsis thaliana OX=3702 GN=BGLU44 PE=2 SV=1	G	Carbohydrate transport and metabolism	beta-mannosidase precursor [Solanum lycopersicum]
novel_miR_250	-1.7633	Solyc07g018010.3	--	--	Molecular Function: protein dimerization activity (GO:0046983);;	K16190|3.2e-11|bdi:100843665|K16190 glucuronokinase [EC:2.7.1.43] | (RefSeq) transcription factor TDR	Pentose and glucuronate interconversions (ko00040);; Ascorbate and aldarate metabolism (ko00053);; Amino sugar and nucleotide sugar metabolism (ko00520)	--	--	Helix-loop-helix DNA-binding domain	Transcription factor bHLH35 OS=Arabidopsis thaliana OX=3702 GN=BHLH35 PE=2 SV=1	K	Transcription	transcription factor bHLH35 [Solanum lycopersicum]
sly-miR156a	-1.77906	Solyc05g015840.3	--	--	Molecular Function: DNA binding (GO:0003677);; Cellular Component: nucleus (GO:0005634);; Cellular Component: host cell nucleus (GO:0042025);; Molecular Function: metal ion binding (GO:0046872);;	K20641|2.2e-09|cvr:CHLNCDRAFT_59250|K20641 Rho GTPase-activating protein 20 | (RefSeq) hypothetical protein	--	--	--	SBP domain	Teosinte glume architecture 1 OS=Zea mays OX=4577 GN=TGA1 PE=3 SV=1	S	Function unknown	teosinte glume architecture 1 [Solanum lycopersicum]
sly-miR156b	-1.77906	Solyc05g015840.3	--	--	Molecular Function: DNA binding (GO:0003677);; Cellular Component: nucleus (GO:0005634);; Cellular Component: host cell nucleus (GO:0042025);; Molecular Function: metal ion binding (GO:0046872);;	K20641|2.2e-09|cvr:CHLNCDRAFT_59250|K20641 Rho GTPase-activating protein 20 | (RefSeq) hypothetical protein	--	--	--	SBP domain	Teosinte glume architecture 1 OS=Zea mays OX=4577 GN=TGA1 PE=3 SV=1	S	Function unknown	teosinte glume architecture 1 [Solanum lycopersicum]
sly-miR156c	-1.77906	Solyc05g015840.3	--	--	Molecular Function: DNA binding (GO:0003677);; Cellular Component: nucleus (GO:0005634);; Cellular Component: host cell nucleus (GO:0042025);; Molecular Function: metal ion binding (GO:0046872);;	K20641|2.2e-09|cvr:CHLNCDRAFT_59250|K20641 Rho GTPase-activating protein 20 | (RefSeq) hypothetical protein	--	--	--	SBP domain	Teosinte glume architecture 1 OS=Zea mays OX=4577 GN=TGA1 PE=3 SV=1	S	Function unknown	teosinte glume architecture 1 [Solanum lycopersicum]
sly-miR156d-5p	-1.77906	Solyc05g015840.3	--	--	Molecular Function: DNA binding (GO:0003677);; Cellular Component: nucleus (GO:0005634);; Cellular Component: host cell nucleus (GO:0042025);; Molecular Function: metal ion binding (GO:0046872);;	K20641|2.2e-09|cvr:CHLNCDRAFT_59250|K20641 Rho GTPase-activating protein 20 | (RefSeq) hypothetical protein	--	--	--	SBP domain	Teosinte glume architecture 1 OS=Zea mays OX=4577 GN=TGA1 PE=3 SV=1	S	Function unknown	teosinte glume architecture 1 [Solanum lycopersicum]
sly-miR168a-3p	-1.77906	Solyc05g015840.3	--	--	Molecular Function: DNA binding (GO:0003677);; Cellular Component: nucleus (GO:0005634);; Cellular Component: host cell nucleus (GO:0042025);; Molecular Function: metal ion binding (GO:0046872);;	K20641|2.2e-09|cvr:CHLNCDRAFT_59250|K20641 Rho GTPase-activating protein 20 | (RefSeq) hypothetical protein	--	--	--	SBP domain	Teosinte glume architecture 1 OS=Zea mays OX=4577 GN=TGA1 PE=3 SV=1	S	Function unknown	teosinte glume architecture 1 [Solanum lycopersicum]
sly-miR396a-5p	-1.78727	Solyc02g093040.4	[O]	Posttranslational modification, protein turnover, chaperones	Molecular Function: aminoacyl-tRNA hydrolase activity (GO:0004045);; Molecular Function: cysteine-type peptidase activity (GO:0008234);;	K16292|1.2e-110|smo:SELMODRAFT_428615|K16292 KDEL-tailed cysteine endopeptidase [EC:3.4.22.-] | (RefSeq) hypothetical protein	--	[O]	Posttranslational modification, protein turnover, chaperones	Papain family cysteine protease	Cysteine proteinase RD21A OS=Arabidopsis thaliana OX=3702 GN=RD21A PE=1 SV=1	O	Posttranslational modification, protein turnover, chaperones	zingipain-2-like [Solanum lycopersicum]
sly-miR9472-5p	-1.84968	Solyc02g085400.3	--	--	Cellular Component: integral component of membrane (GO:0016021);;	--	--	--	--	Sulfite exporter TauE/SafE	Sulfite exporter TauE/SafE family protein 3 OS=Arabidopsis thaliana OX=3702 GN=At2g25737 PE=2 SV=1	S	Function unknown	sulfite exporter TauE/SafE family protein 3 [Solanum lycopersicum]
novel_miR_272	-1.87455	Solyc10g084320.3	[O]	Posttranslational modification, protein turnover, chaperones	Molecular Function: serine-type endopeptidase activity (GO:0004252);;	K15333|1.8e-81|nsy:104224633|K15333 tRNA guanosine-2'-O-methyltransferase [EC:2.1.1.34] | (RefSeq) uncharacterized protein LOC104224633	--	--	--	Subtilase family	Subtilisin-like protease SBT3 OS=Solanum lycopersicum OX=4081 GN=sbt3 PE=1 SV=1	O	Posttranslational modification, protein turnover, chaperones	subtilisin-like protease SBT1.9 [Solanum lycopersicum]
novel_miR_64	-1.87455	Solyc10g084320.3	[O]	Posttranslational modification, protein turnover, chaperones	Molecular Function: serine-type endopeptidase activity (GO:0004252);;	K15333|1.8e-81|nsy:104224633|K15333 tRNA guanosine-2'-O-methyltransferase [EC:2.1.1.34] | (RefSeq) uncharacterized protein LOC104224633	--	--	--	Subtilase family	Subtilisin-like protease SBT3 OS=Solanum lycopersicum OX=4081 GN=sbt3 PE=1 SV=1	O	Posttranslational modification, protein turnover, chaperones	subtilisin-like protease SBT1.9 [Solanum lycopersicum]
novel_miR_241	-2.0159	Solyc02g070040.1	--	--	Cellular Component: integral component of membrane (GO:0016021);;	--	--	--	--	--	--	--	--	uncharacterized protein LOC101257038 [Solanum lycopersicum]
sly-miR6026	-2.02577	Solyc02g070750.1	[R]	General function prediction only	Biological Process: defense response (GO:0006952);; Molecular Function: ADP binding (GO:0043531);;	K13457|5.7e-48|hbr:110666289|K13457 disease resistance protein RPM1 | (RefSeq) disease resistance protein RPM1-like	Plant-pathogen interaction (ko04626)	[T]	Signal transduction mechanisms	NB-ARC domain	Putative disease resistance protein At1g50180 OS=Arabidopsis thaliana OX=3702 GN=At1g50180 PE=3 SV=2	S	Function unknown	disease resistance protein RPP13-like [Solanum lycopersicum]
sly-miR396a-5p	-2.09783	Solyc09g059170.3	--	--	Molecular Function: UDP-glycosyltransferase activity (GO:0008194);;	K22772|8.7e-139|sly:101244316|K22772 flavonol-3-O-glucoside L-rhamnosyltransferase [EC:2.4.1.159] | (RefSeq) anthocyanidin 3-O-glucosyltransferase	Flavone and flavonol biosynthesis (ko00944)	[GC]	Carbohydrate transport and metabolism;; Energy production and conversion	UDP-glucoronosyl and UDP-glucosyl transferase	Anthocyanidin-3-O-glucoside rhamnosyltransferase OS=Petunia hybrida OX=4102 GN=RT PE=2 SV=1	S	Function unknown	anthocyanidin 3-O-glucosyltransferase [Solanum lycopersicum]
novel_miR_250	-2.24228	Solyc11g007230.1	--	--	Biological Process: RNA modification (GO:0009451);; Cellular Component: intracellular membrane-bounded organelle (GO:0043231);;	K23541|1.7e-98|gra:105792708|K23541 Ca2+/H+ antiporter, TMEM165/GDT1 family | (RefSeq) pentatricopeptide repeat-containing protein At4g21065-like	--	[R]	General function prediction only	PPR repeat family	Pentatricopeptide repeat-containing protein At3g53360, mitochondrial OS=Arabidopsis thaliana OX=3702 GN=PCMP-E86 PE=2 SV=1	S	Function unknown	hypothetical protein EJD97_021403 [Solanum chilense]
sly-miR396a-5p	-2.30382	Solyc01g109270.3	[G]	Carbohydrate transport and metabolism	--	--	--	--	--	Protein of unknown function, DUF547	--	--	--	uncharacterized protein LOC101243651 isoform X1 [Solanum lycopersicum]
novel_miR_250	-2.35686	Solyc04g011980.1	[R]	General function prediction only	Biological Process: defense response (GO:0006952);; Molecular Function: ADP binding (GO:0043531);;	K13453|9.9e-92|nau:109235474|K13453 disease resistance protein | (RefSeq) putative late blight resistance protein homolog R1A-4	Plant-pathogen interaction (ko04626)	[T]	Signal transduction mechanisms	NB-ARC domain	Putative late blight resistance protein homolog R1A-10 OS=Solanum demissum OX=50514 GN=R1A-10 PE=3 SV=1	S	Function unknown	putative late blight resistance protein homolog R1A-10 [Solanum lycopersicum]
sly-miR156a	-2.37471	Solyc07g062980.4	--	--	Molecular Function: DNA binding (GO:0003677);; Cellular Component: nucleus (GO:0005634);; Cellular Component: host cell nucleus (GO:0042025);; Molecular Function: metal ion binding (GO:0046872);;	K20641|2.7e-10|cvr:CHLNCDRAFT_59250|K20641 Rho GTPase-activating protein 20 | (RefSeq) hypothetical protein	--	--	--	SBP domain	Squamosa promoter-binding-like protein 3 OS=Arabidopsis thaliana OX=3702 GN=SPL3 PE=1 SV=2	--	--	squamosa promoter-binding-like protein 3 [Solanum lycopersicum]
sly-miR156b	-2.37471	Solyc07g062980.4	--	--	Molecular Function: DNA binding (GO:0003677);; Cellular Component: nucleus (GO:0005634);; Cellular Component: host cell nucleus (GO:0042025);; Molecular Function: metal ion binding (GO:0046872);;	K20641|2.7e-10|cvr:CHLNCDRAFT_59250|K20641 Rho GTPase-activating protein 20 | (RefSeq) hypothetical protein	--	--	--	SBP domain	Squamosa promoter-binding-like protein 3 OS=Arabidopsis thaliana OX=3702 GN=SPL3 PE=1 SV=2	--	--	squamosa promoter-binding-like protein 3 [Solanum lycopersicum]
sly-miR156c	-2.37471	Solyc07g062980.4	--	--	Molecular Function: DNA binding (GO:0003677);; Cellular Component: nucleus (GO:0005634);; Cellular Component: host cell nucleus (GO:0042025);; Molecular Function: metal ion binding (GO:0046872);;	K20641|2.7e-10|cvr:CHLNCDRAFT_59250|K20641 Rho GTPase-activating protein 20 | (RefSeq) hypothetical protein	--	--	--	SBP domain	Squamosa promoter-binding-like protein 3 OS=Arabidopsis thaliana OX=3702 GN=SPL3 PE=1 SV=2	--	--	squamosa promoter-binding-like protein 3 [Solanum lycopersicum]
sly-miR156d-5p	-2.37471	Solyc07g062980.4	--	--	Molecular Function: DNA binding (GO:0003677);; Cellular Component: nucleus (GO:0005634);; Cellular Component: host cell nucleus (GO:0042025);; Molecular Function: metal ion binding (GO:0046872);;	K20641|2.7e-10|cvr:CHLNCDRAFT_59250|K20641 Rho GTPase-activating protein 20 | (RefSeq) hypothetical protein	--	--	--	SBP domain	Squamosa promoter-binding-like protein 3 OS=Arabidopsis thaliana OX=3702 GN=SPL3 PE=1 SV=2	--	--	squamosa promoter-binding-like protein 3 [Solanum lycopersicum]
sly-miR156d-5p	-2.38168	Solyc01g091180.4	[E]	Amino acid transport and metabolism	Cellular Component: integral component of membrane (GO:0016021);; Molecular Function: transmembrane transporter activity (GO:0022857);;	K14638|0.0e+00|sly:101254953|K14638 solute carrier family 15 (peptide/histidine transporter), member 3/4 | (RefSeq) protein NRT1/ PTR FAMILY 7.3-like	--	[E]	Amino acid transport and metabolism	POT family	Protein NRT1/ PTR FAMILY 7.3 OS=Arabidopsis thaliana OX=3702 GN=NPF7.3 PE=1 SV=2	E	Amino acid transport and metabolism	protein NRT1/ PTR FAMILY 7.3-like [Solanum lycopersicum]
sly-miR156d-5p	-2.63773	Solyc07g054720.2	--	--	Molecular Function: serine-type endopeptidase inhibitor activity (GO:0004867);;	--	--	--	--	Potato type II proteinase inhibitor family	--	--	--	hypothetical protein EJD97_006836 [Solanum chilense]
sly-miR396a-5p	-2.65973	Solyc01g098670.3	--	--	Molecular Function: microtubule motor activity (GO:0003777);; Molecular Function: ATP binding (GO:0005524);; Biological Process: microtubule-based movement (GO:0007018);; Molecular Function: microtubule binding (GO:0008017);;	K10396|1.0e-147|fve:101302680|K10396 kinesin family member 5 | (RefSeq) kinesin-1-like protein PSS1	Endocytosis (ko04144)	[Z]	Cytoskeleton	Kinesin motor domain	Kinesin-like protein KIN-1 OS=Arabidopsis thaliana OX=3702 GN=KIN1 PE=1 SV=1	Z	Cytoskeleton	kinesin-like protein KIN-1 isoform X2 [Solanum lycopersicum]
novel_miR_272	-2.99721	Solyc02g080030.2	--		Molecular Function: protein kinase activity (GO:0004672);; Molecular Function: ATP binding (GO:0005524);; Cellular Component: integral component of membrane (GO:0016021);;	K24104|6.8e-69|thj:104799061|K24104 GPN-loop GTPase | (RefSeq) LOW QUALITY PROTEIN: uncharacterized protein LOC104799061	--	--	--	Protein tyrosine and serine/threonine kinase	Cysteine-rich receptor-like protein kinase 10 OS=Arabidopsis thaliana OX=3702 GN=CRK10 PE=1 SV=3	--	--	hypothetical protein EJD97_022357 [Solanum chilense]
novel_miR_64	-2.99721	Solyc02g080030.2	--		Molecular Function: protein kinase activity (GO:0004672);; Molecular Function: ATP binding (GO:0005524);; Cellular Component: integral component of membrane (GO:0016021);;	K24104|6.8e-69|thj:104799061|K24104 GPN-loop GTPase | (RefSeq) LOW QUALITY PROTEIN: uncharacterized protein LOC104799061	--	--	--	Protein tyrosine and serine/threonine kinase	Cysteine-rich receptor-like protein kinase 10 OS=Arabidopsis thaliana OX=3702 GN=CRK10 PE=1 SV=3	--	--	hypothetical protein EJD97_022357 [Solanum chilense]
sly-miR395a	-2.99721	Solyc02g080030.2	--		Molecular Function: protein kinase activity (GO:0004672);; Molecular Function: ATP binding (GO:0005524);; Cellular Component: integral component of membrane (GO:0016021);;	K24104|6.8e-69|thj:104799061|K24104 GPN-loop GTPase | (RefSeq) LOW QUALITY PROTEIN: uncharacterized protein LOC104799061	--	--	--	Protein tyrosine and serine/threonine kinase	Cysteine-rich receptor-like protein kinase 10 OS=Arabidopsis thaliana OX=3702 GN=CRK10 PE=1 SV=3	--	--	hypothetical protein EJD97_022357 [Solanum chilense]
sly-miR395b	-2.99721	Solyc02g080030.2	--		Molecular Function: protein kinase activity (GO:0004672);; Molecular Function: ATP binding (GO:0005524);; Cellular Component: integral component of membrane (GO:0016021);;	K24104|6.8e-69|thj:104799061|K24104 GPN-loop GTPase | (RefSeq) LOW QUALITY PROTEIN: uncharacterized protein LOC104799061	--	--	--	Protein tyrosine and serine/threonine kinase	Cysteine-rich receptor-like protein kinase 10 OS=Arabidopsis thaliana OX=3702 GN=CRK10 PE=1 SV=3	--	--	hypothetical protein EJD97_022357 [Solanum chilense]
sly-miR482a	-3.10126	Solyc10g084590.2	[QV]	Secondary metabolites biosynthesis, transport and catabolism;; Defense mechanisms	Molecular Function: monooxygenase activity (GO:0004497);; Molecular Function: iron ion binding (GO:0005506);; Molecular Function: oxidoreductase activity, acting on paired donors, with incorporation or reduction of molecular oxygen (GO:0016705);; Molecular Function: heme binding (GO:0020037);;	K15472|5.6e-204|nau:109237629|K15472 premnaspirodiene oxygenase [EC:1.14.14.151] | (RefSeq) premnaspirodiene oxygenase	Sesquiterpenoid and triterpenoid biosynthesis (ko00909)	[Q]	Secondary metabolites biosynthesis, transport and catabolism	Cytochrome P450	Premnaspirodiene oxygenase OS=Hyoscyamus muticus OX=35626 GN=CYP71D55 PE=1 SV=1	Q	Secondary metabolites biosynthesis, transport and catabolism	hypothetical protein EJD97_013848 [Solanum chilense]
novel_miR_267	-3.19592	Solyc10g006500.4	[M]	Cell wall/membrane/envelope biogenesis	Cellular Component: Golgi membrane (GO:0000139);; Cellular Component: integral component of membrane (GO:0016021);; Biological Process: pectin biosynthetic process (GO:0045489);; Molecular Function: polygalacturonate 4-alpha-galacturonosyltransferase activity (GO:0047262);; Biological Process: cell wall organization (GO:0071555);;	K20867|6.1e-312|sly:101262259|K20867 galacturonosyltransferase 12/13/14/15 [EC:2.4.1.-] | (RefSeq) probable galacturonosyltransferase 12	--	--	--	Glycosyl transferase family 8	Probable galacturonosyltransferase 12 OS=Arabidopsis thaliana OX=3702 GN=GAUT12 PE=2 SV=1	G	Carbohydrate transport and metabolism	probable galacturonosyltransferase 12 [Solanum lycopersicum]
novel_miR_267	-3.48146	Solyc04g008100.3	--	--	Molecular Function: ubiquitin-protein transferase activity (GO:0004842);;	K10260|3.9e-12|mng:MNEG_6477|K10260 F-box and WD-40 domain protein 7 | (RefSeq) F-box and WD repeat domain containing 7	Ubiquitin mediated proteolysis (ko04120)	--	--	U-box domain	U-box domain-containing protein 21 OS=Arabidopsis thaliana OX=3702 GN=PUB21 PE=2 SV=1	O	Posttranslational modification, protein turnover, chaperones	U-box domain-containing protein 21 [Solanum lycopersicum]
novel_miR_216	-3.95001	Solyc03g112030.3	[QV]	Secondary metabolites biosynthesis, transport and catabolism;; Defense mechanisms	Molecular Function: monooxygenase activity (GO:0004497);; Molecular Function: iron ion binding (GO:0005506);; Molecular Function: oxidoreductase activity, acting on paired donors, with incorporation or reduction of molecular oxygen (GO:0016705);; Molecular Function: heme binding (GO:0020037);;	K20617|5.5e-164|nau:109209709|K20617 cytochrome P450 family 71 subfamily A | (RefSeq) cytochrome P450 71A3-like	--	[Q]	Secondary metabolites biosynthesis, transport and catabolism	Cytochrome P450	Cytochrome P450 71A6 (Fragment) OS=Nepeta racemosa OX=54731 GN=CYP71A6 PE=2 SV=1	Q	Secondary metabolites biosynthesis, transport and catabolism	cytochrome P450 71A6-like [Solanum lycopersicum]
sly-miR9472-5p	-3.96861	Solyc05g054380.2	--	--	Molecular Function: protein phosphatase inhibitor activity (GO:0004864);; Biological Process: defense response (GO:0006952);; Biological Process: abscisic acid-activated signaling pathway (GO:0009738);; Molecular Function: abscisic acid binding (GO:0010427);; Molecular Function: signaling receptor activity (GO:0038023);;	K05387|6.6e-18|peq:110030824|K05387 glutamate receptor, ionotropic, plant | (RefSeq) LOW QUALITY PROTEIN: glutamate receptor 2.3-like	--	--	--	Pathogenesis-related protein Bet v 1 family	Pathogenesis-related protein STH-2 OS=Solanum tuberosum OX=4113 GN=STH-2 PE=2 SV=1	S	Function unknown	pathogenesis-related protein STH-2 [Solanum lycopersicum]
novel_miR_267	-4.71595	Solyc01g095320.4	--	--	Molecular Function: chaperone binding (GO:0051087);;	--	--	--	--	BAG domain	BAG family molecular chaperone regulator 6 OS=Arabidopsis thaliana OX=3702 GN=BAG6 PE=1 SV=1	S	Function unknown	BAG family molecular chaperone regulator 6 [Solanum lycopersicum]
