# Supplementary material for: Integrating omics reveals that miRNA-guided genetic regulation on plant hormone level and defense response pathways shape resistance to Cladosporium fulvum in the tomato Cf-10-gene-carrying line
Source: Front Genet. 2023 May 25;14:1158631. doi: 10.3389/fgene.2023.1158631 (PMC10248068; doi:10.3389/fgene.2023.1158631)
Supplement: Supplementary file 13 [file Table4.XLSX]

## Sheet: Sheet1
Table S4 Differently expressed miRNAs between before and after inoculation at susceptible line.
#ID	CKMM-1_Count	CKMM-2_Count	CKMM-3_Count	MM-1_Count	MM-2_Count	MM-3_Count	CKMM-1_TPM	CKMM-2_TPM	CKMM-3_TPM	MM-1_TPM	MM-2_TPM	MM-3_TPM	p value	FDR	log2FC	Regulated
novel_miR_250	172	104	256	22	29	21	360.763	268.469	440.082	52.0653	76.0351	50.4299	2.12114e-09	9.48149e-07	-2.37876	down
sly-miR164a-3p	16	29	29	3	1	5	33.5594	74.8615	49.853	7.09982	2.6219	12.0071	2.74572e-05	0.00613669	-2.61681	down
novel_miR_260	968	357	562	111	113	266	2030.34	921.571	966.117	262.693	296.275	638.778	6.25196e-05	0.00931541	-1.53849	down
sly-miR477-3p	178	65	241	8	46	30	373.348	167.793	414.296	18.9328	120.607	72.0426	0.000187605	0.0209649	-2.00714	down
sly-miR156e-3p	5	6	5	0	0	0	10.4873	15.4886	8.59535	0	0	0	0.000423019	0.0345254	-5.26961	down
sly-miR9472-5p	475	193	158	2693	349	311	996.294	498.216	271.613	6373.27	915.043	746.842	0.000463429	0.0345254	2.56056	up
novel_miR_244	335	342	238	598	483	445	702.649	882.849	409.139	1415.23	1266.38	1068.63	0.00124239	0.0793355	1.15402	up
sly-miR391	406	388	505	933	508	493	851.569	1001.6	868.13	2208.04	1331.92	1183.9	0.0031321	0.139284	1.04861	up
novel_miR_103	116	71	208	31	31	63	243.305	183.282	357.566	73.3648	81.2789	151.29	0.00323312	0.139284	-1.20488	down
sly-miR169e-3p	23	26	26	4	10	4	48.2416	67.1172	44.6958	9.46642	26.219	9.60569	0.00328382	0.139284	-1.60723	down
sly-miR9470-3p	7286	5405	6301	11932	7899	7436	15282.1	13952.6	10831.9	28238.3	20710.4	17857	0.00363699	0.139284	0.989656	up
sly-miR159	67600	43467	35604	95348	65089	57173	141788	112207	61205.8	225651	170657	137296	0.00373918	0.139284	1.02562	up
novel_miR_51	66	27	49	85	80	59	138.432	69.6986	84.2344	201.162	209.752	141.684	0.00555585	0.191036	1.15774	up
sly-miR166c-3p	3518	4110	6942	11571	5330	5128	7378.87	10609.7	11933.8	27384	13974.7	12314.5	0.00743461	0.222135	1.09683	up
sly-miR171d	5	4	7	16	7	12	10.4873	10.3257	12.0335	37.8657	18.3533	28.8171	0.00791541	0.222135	1.55617	up
sly-miR10531	9	4	2	6	11	23	18.8771	10.3257	3.43814	14.1996	28.8409	55.2327	0.00795116	0.222135	1.76126	up
novel_miR_236	259	237	344	335	284	407	543.242	611.799	591.36	792.813	744.619	977.379	0.00949096	0.223755	0.720309	up
sly-miR167b-3p	9	4	11	0	0	4	18.8771	10.3257	18.9098	0	0	9.60569	0.0101422	0.223755	-2.07548	down
novel_miR_90	728	527	1351	219	325	506	1526.95	1360.41	2322.46	518.287	852.117	1215.12	0.0104679	0.223755	-0.864352	down
sly-miR394-3p	1	7	2	0	0	0	2.09746	18.07	3.43814	0	0	0	0.0107591	0.223755	-4.67719	down
sly-miR9474-5p	10	4	27	4	1	1	20.9746	10.3257	46.4149	9.46642	2.6219	2.40142	0.0111366	0.223755	-2.17392	down
novel_miR_65	293	274	536	119	151	216	614.556	707.312	921.421	281.626	395.907	518.707	0.0114708	0.223755	-0.744515	down
novel_miR_4	498	437	1447	205	273	385	1044.54	1128.09	2487.49	485.154	715.778	924.547	0.0115131	0.223755	-0.985467	down
novel_miR_150	255	86	274	70	79	88	534.852	222.003	471.025	165.662	207.13	211.325	0.0155604	0.261825	-0.872141	down
sly-miR9471b-3p	26100	20370	12615	32991	30734	20416	54743.7	52583.8	21686.1	78076.7	80581.4	49027.4	0.0158575	0.261825	0.949559	up
novel_miR_5	970	745	1307	159	470	575	2034.54	1923.17	2246.82	376.29	1232.29	1380.82	0.0159725	0.261825	-0.909128	down
novel_miR_281	254	189	798	39	156	195	532.755	487.891	1371.82	92.2976	409.016	468.277	0.0162523	0.261825	-1.19275	down
sly-miR319b	304	392	370	477	437	468	637.628	1011.92	636.056	1128.87	1145.77	1123.87	0.0164007	0.261825	0.78531	up
novel_miR_28	20	14	14	16	33	27	41.9492	36.14	24.067	37.8657	86.5227	64.8384	0.0181317	0.274492	1.089	up
novel_miR_147	20	14	14	16	33	27	41.9492	36.14	24.067	37.8657	86.5227	64.8384	0.0184223	0.274492	1.08898	up
novel_miR_305	966	658	1181	150	400	605	2026.15	1698.58	2030.22	354.991	1048.76	1452.86	0.0204571	0.293805	-0.874842	down
sly-miR397-5p	0	1	0	5	2	2	0	2.58143	0	11.833	5.2438	4.80284	0.021768	0.293805	3.14469	up
sly-miR396a-3p	1076	450	2059	339	525	469	2256.87	1161.64	3539.56	802.28	1376.5	1126.27	0.0234209	0.293805	-0.891415	down
sly-miR9479-5p	0	0	0	3	0	3	0	0	0	7.09982	0	7.20426	0.0240783	0.293805	4.30029	up
novel_miR_97	474	306	575	126	195	304	994.196	789.918	988.465	298.192	511.27	730.032	0.0253023	0.293805	-0.691351	down
sly-miR7981c	43	35	65	12	19	26	90.1908	90.3501	111.74	28.3993	49.8161	62.437	0.0254656	0.293805	-0.887902	down
sly-miR319a	13	14	19	16	30	23	27.267	36.14	32.6623	37.8657	78.657	55.2327	0.0259371	0.293805	1.02254	up
sly-miR168b-5p	280	265	317	135	132	156	587.289	684.079	544.945	319.492	346.091	374.622	0.0259672	0.293805	-0.600127	down
sly-miR9476-3p	149	120	210	148	221	190	312.522	309.772	361.005	350.258	579.44	456.27	0.0261476	0.293805	0.688671	up
sly-miR168a-5p	275	265	312	133	129	156	576.802	684.079	536.35	314.759	338.225	374.622	0.0262913	0.293805	-0.60346	down
sly-miR7981d	79	82	113	34	33	49	165.699	211.677	194.255	80.4646	86.5227	117.67	0.0276254	0.301185	-0.819595	down
novel_miR_297	114	59	49	11	27	44	239.111	152.304	84.2344	26.0327	70.7913	105.663	0.0295464	0.303983	-1.05867	down
sly-miR168a-3p	454	409	575	184	236	260	952.247	1055.81	988.465	435.456	618.768	624.37	0.0296933	0.303983	-0.645887	down
novel_miR_111	1907	1546	1712	1666	2708	1868	3999.86	3990.89	2943.05	3942.77	7100.1	4485.86	0.0299223	0.303983	0.723647	up
sly-miR166a	3824	4241	5658	8086	4467	4461	8020.69	10947.8	9726.5	19136.4	11712	10712.7	0.0320342	0.313797	0.780704	up
novel_miR_258	37	48	63	90	46	67	77.606	123.909	108.301	212.995	120.607	160.895	0.0334355	0.313797	0.895823	up
sly-miR395b	37	17	19	85	13	32	77.606	43.8843	32.6623	201.162	34.0847	76.8455	0.0340457	0.313797	1.31554	up
sly-miR395a	37	18	18	85	13	32	77.606	46.4658	30.9433	201.162	34.0847	76.8455	0.0341347	0.313797	1.30932	up
sly-miR390b-5p	4	4	5	9	18	2	8.38984	10.3257	8.59535	21.2995	47.1942	4.80284	0.0345956	0.313797	1.63758	up
sly-miR166b	3530	4017	5453	7537	4186	4230	7404.04	10369.6	9374.09	17837.1	10975.3	10158	0.0351004	0.313797	0.765635	up
sly-miR159b	0	1	1	4	3	3	0	2.58143	1.71907	9.46642	7.8657	7.20426	0.0363434	0.318539	2.52607	up
novel_miR_299	330	256	934	112	230	273	692.162	660.846	1605.61	265.06	603.037	655.588	0.0452072	0.388516	-0.818454	down
sly-miR168b-3p	794	532	562	172	317	410	1665.38	1373.32	966.117	407.056	831.142	984.583	0.0471028	0.388516	-0.673326	down
sly-miR9475-5p	7140	7037	9404	6698	13110	7942	14975.9	18165.5	16166.1	15851.5	34373.1	19072.1	0.0477897	0.388516	0.697794	up
novel_miR_169	1226	1481	3791	921	766	1115	2571.49	3823.1	6516.99	2179.64	2008.37	2677.59	0.0493517	0.388516	-0.738476	down
