# Supplementary material for: Integrating omics reveals that miRNA-guided genetic regulation on plant hormone level and defense response pathways shape resistance to Cladosporium fulvum in the tomato Cf-10-gene-carrying line
Source: Front Genet. 2023 May 25;14:1158631. doi: 10.3389/fgene.2023.1158631 (PMC10248068; doi:10.3389/fgene.2023.1158631)
Supplement: Supplementary file 14 [file Table1.XLSX]

## Sheet: Sheet1
Table S1 Expression of miRNAs at control and 3dpi at both resistant and susceptible line.
#ID	Category	CKCf10-1	CKCf10-2	CKCf10-3	CKMM-1	CKMM-2	CKMM-3	Cf10-1	Cf10-2	Cf10-3	MM-1	MM-2	MM-3
sly-miR10528	known miRNA	4602.88	3120.24	2468.17	3297.21	2343.94	3261.08	3566.77	3490	2696.35	2025.81	3510.72	2060.42
sly-miR10529	known miRNA	13.4039	0	0	10.4873	5.16286	12.0335	9.18482	3.50051	3.05708	0	15.7314	7.20426
sly-miR10530	known miRNA	37.5308	30.1715	42.3517	100.678	90.3501	27.5051	45.9241	38.5056	39.7421	82.8312	49.8161	74.4441
sly-miR10531	known miRNA	10.7231	0	16.4701	18.8771	10.3257	3.43814	3.06161	3.50051	9.17125	14.1996	28.8409	55.2327
sly-miR10532	known miRNA	161045	111974	89089.2	119310	147872	187908	111057	121387	118025	110350	115904	133449
sly-miR10533	known miRNA	67.0193	32.6858	47.0575	90.1908	59.3729	67.0437	12.2464	45.5066	48.9134	66.265	39.3285	33.6199
sly-miR10534	known miRNA	64.3385	40.2287	39.9989	62.9238	74.8615	73.92	67.3553	56.0081	48.9134	23.6661	68.1694	48.0284
sly-miR10535a	known miRNA	0	0	0	0	0	0	0	0	0	7.09982	0	0
sly-miR10536	known miRNA	18.7654	10.0572	28.2345	6.29238	10.3257	10.3144	12.2464	14.002	18.3425	9.46642	0	4.80284
sly-miR10537	known miRNA	16.0846	15.0858	2.35287	0	15.4886	6.87628	12.2464	10.5015	0	4.73321	7.8657	14.4085
sly-miR10538	known miRNA	251.992	173.486	188.23	123.75	172.956	194.255	165.327	154.022	128.398	115.964	159.936	105.663
sly-miR10539	known miRNA	0	0	0	0	0	3.43814	0	0	0	0	0	0
sly-miR10540	known miRNA	10.7231	2.51429	0	0	5.16286	3.43814	0	7.00101	3.05708	0	2.6219	4.80284
sly-miR10541	known miRNA	2.68077	0	2.35287	8.38984	5.16286	0	0	0	9.17125	2.36661	0	9.60569
sly-miR10542	known miRNA	5.36154	7.54288	11.7644	14.6822	0	8.59535	3.06161	3.50051	9.17125	7.09982	7.8657	7.20426
sly-miR156a	known miRNA	2699.54	844.803	767.037	1231.21	890.594	723.728	658.245	539.078	437.163	818.846	1468.26	989.386
sly-miR156b	known miRNA	2635.2	824.688	741.156	1189.26	867.361	677.313	630.691	521.575	412.706	804.646	1436.8	946.16
sly-miR156c	known miRNA	2635.2	824.688	741.156	1189.26	867.361	677.313	630.691	521.575	412.706	804.646	1436.8	946.16
sly-miR156d-3p	known miRNA	48.2539	32.6858	21.1759	52.4365	36.14	55.0102	9.18482	17.5025	24.4567	4.73321	39.3285	28.8171
sly-miR156d-5p	known miRNA	1536.08	744.231	804.683	155.212	154.886	183.94	554.151	434.063	418.821	146.73	175.667	136.881
sly-miR156e-3p	known miRNA	8.04231	7.54288	2.35287	10.4873	15.4886	8.59535	9.18482	0	0	0	0	0
sly-miR156e-5p	known miRNA	40.2116	2.51429	0	8.38984	18.07	17.1907	3.06161	3.50051	9.17125	4.73321	13.1095	4.80284
sly-miR159	known miRNA	59017.2	159688	192945	141788	112207	61205.8	207666	163362	136208	225651	170657	137296
sly-miR159b	known miRNA	5.36154	12.5715	0	0	2.58143	1.71907	0	0	3.05708	9.46642	7.8657	7.20426
sly-miR160a	known miRNA	53.6154	2.51429	11.7644	20.9746	28.3957	18.9098	18.3696	17.5025	6.11417	59.1652	31.4628	28.8171
sly-miR162	known miRNA	12184.1	8646.66	8686.81	6686.7	6871.77	6245.38	5927.27	6006.87	6523.82	11534.8	8615.56	6459.82
sly-miR164a-3p	known miRNA	37.5308	5.02859	9.4115	33.5594	74.8615	49.853	21.4312	10.5015	12.2283	7.09982	2.6219	12.0071
sly-miR164a-5p	known miRNA	142.081	17.6001	25.8816	37.7543	105.839	96.2679	113.279	52.5076	18.3425	127.797	52.438	67.2398
sly-miR164b-3p	known miRNA	5.36154	2.51429	0	0	5.16286	10.3144	6.12321	0	12.2283	0	2.6219	12.0071
sly-miR164b-5p	known miRNA	142.081	17.6001	25.8816	33.5594	100.676	89.3916	101.033	52.5076	18.3425	127.797	52.438	67.2398
sly-miR166a	known miRNA	13235	7656.02	9124.45	8020.69	10947.8	9726.5	14129.3	8852.78	8333.61	19136.4	11712	10712.7
sly-miR166b	known miRNA	12881.1	7024.94	8244.47	7404.04	10369.6	9374.09	13220	8327.7	7841.42	17837.1	10975.3	10158
sly-miR166c-3p	known miRNA	12956.2	5272.47	6392.76	7378.87	10609.7	11933.8	17138.9	9944.94	8018.73	27384	13974.7	12314.5
sly-miR166c-5p	known miRNA	1833.65	578.288	534.103	1010.98	1130.67	2030.22	1163.41	966.14	1054.69	773.88	2058.19	1059.03
sly-miR167a	known miRNA	1973.05	882.517	797.625	1346.57	1435.28	1211.94	1494.06	1088.66	981.324	1460.2	1504.97	965.371
sly-miR167b-3p	known miRNA	128.677	0	4.70575	18.8771	10.3257	18.9098	3.06161	0	0	0	0	9.60569
sly-miR167b-5p	known miRNA	335.096	95.5432	70.5862	132.14	216.84	214.884	247.99	185.527	146.74	236.661	188.777	153.691
sly-miR168a-3p	known miRNA	954.355	681.374	675.275	952.247	1055.81	988.465	401.07	406.059	479.962	435.456	618.768	624.37
sly-miR168a-5p	known miRNA	1297.49	704.002	463.516	576.802	684.079	536.35	358.208	276.54	424.935	314.759	338.225	374.622
sly-miR168b-3p	known miRNA	1587.02	1121.38	771.743	1665.38	1373.32	966.117	554.151	577.583	953.811	407.056	831.142	984.583
sly-miR168b-5p	known miRNA	1353.79	709.031	465.869	587.289	684.079	544.945	370.454	290.542	443.277	319.492	346.091	374.622
sly-miR169a	known miRNA	0	0	0	2.09746	2.58143	0	0	0	0	0	0	0
sly-miR169c	known miRNA	0	0	0	0	5.16286	0	0	0	0	0	0	0
sly-miR169e-3p	known miRNA	209.1	37.7144	2.35287	48.2416	67.1172	44.6958	6.12321	24.5035	42.7992	9.46642	26.219	9.60569
sly-miR169e-5p	known miRNA	0	0	0	0	0	0	0	0	3.05708	0	0	0
sly-miR169f	known miRNA	1493.19	1694.63	541.161	2110.05	2163.24	1423.39	3012.62	2121.31	1840.37	1320.57	1803.87	1051.82
sly-miR171a	known miRNA	144.762	85.486	68.2334	113.263	224.585	328.342	205.128	105.015	113.112	182.229	222.861	168.1
sly-miR171b-3p	known miRNA	77.7424	20.1144	32.9402	60.8264	105.839	101.425	119.403	87.5126	67.2559	111.23	102.254	64.8384
sly-miR171b-5p	known miRNA	0	0	0	0	5.16286	0	3.06161	7.00101	0	0	0	2.40142
sly-miR171c	known miRNA	48.2539	5.02859	21.1759	25.1695	43.8843	39.5386	30.6161	28.004	15.2854	44.9655	23.5971	28.8171
sly-miR171d	known miRNA	10.7231	0	2.35287	10.4873	10.3257	12.0335	15.308	14.002	12.2283	37.8657	18.3533	28.8171
sly-miR171e	known miRNA	50.9347	40.2287	58.8219	46.1441	36.14	12.0335	18.3696	10.5015	12.2283	63.8984	41.9504	16.81
sly-miR171f	known miRNA	450.37	575.773	418.812	1166.19	2855.06	1992.4	1840.02	1368.7	1430.72	3145.22	2579.95	2314.97
sly-miR172a	known miRNA	407.477	258.972	228.229	205.551	387.215	307.713	422.502	360.552	311.823	144.363	361.822	235.339
sly-miR172b	known miRNA	415.52	258.972	228.229	203.454	387.215	307.713	422.502	360.552	311.823	144.363	361.822	235.339
sly-miR172c	known miRNA	75.0616	15.0858	14.1172	12.5848	23.2329	22.3479	15.308	17.5025	6.11417	4.73321	20.9752	16.81
sly-miR172d	known miRNA	16.0846	5.02859	4.70575	12.5848	10.3257	10.3144	9.18482	0	12.2283	4.73321	7.8657	12.0071
sly-miR1916	known miRNA	34.85	35.2001	23.5287	16.7797	28.3957	27.5051	21.4312	35.0051	21.3996	18.9328	26.219	21.6128
sly-miR1917	known miRNA	8.04231	15.0858	7.05862	12.5848	7.74429	5.15721	6.12321	24.5035	12.2283	2.36661	5.2438	0
sly-miR1918	known miRNA	5.36154	2.51429	7.05862	0	10.3257	3.43814	6.12321	10.5015	6.11417	0	5.2438	9.60569
sly-miR1919a	known miRNA	195.696	45.2573	21.1759	41.9492	18.07	49.853	33.6777	35.0051	24.4567	16.5662	44.5723	28.8171
sly-miR1919b	known miRNA	195.696	45.2573	21.1759	41.9492	18.07	49.853	33.6777	35.0051	24.4567	16.5662	44.5723	28.8171
sly-miR1919c-3p	known miRNA	195.696	45.2573	21.1759	41.9492	18.07	49.853	33.6777	35.0051	24.4567	16.5662	44.5723	28.8171
sly-miR1919c-5p	known miRNA	908.781	676.345	465.869	660.7	624.706	608.551	688.861	490.071	626.702	747.848	718.4	549.926
sly-miR319a	known miRNA	45.5731	32.6858	23.5287	27.267	36.14	32.6623	21.4312	17.5025	39.7421	37.8657	78.657	55.2327
sly-miR319b	known miRNA	616.577	973.032	599.983	637.628	1011.92	636.056	1938	913.632	1021.07	1128.87	1145.77	1123.87
sly-miR319c-3p	known miRNA	2991.74	6300.82	6268.06	6676.22	5260.96	4179.06	5223.1	5086.23	4842.42	5386.4	6898.22	6827.24
sly-miR319c-5p	known miRNA	2.68077	0	2.35287	4.19492	2.58143	0	3.06161	0	0	2.36661	0	2.40142
sly-miR390a-3p	known miRNA	123.315	47.7716	16.4701	52.4365	43.8843	49.853	97.9714	59.5086	42.7992	21.2995	99.6321	31.2185
sly-miR390a-5p	known miRNA	399.435	90.5146	84.7035	104.873	118.746	118.616	171.45	178.526	88.6555	56.7985	188.777	60.0355
sly-miR390b-3p	known miRNA	42.8923	0	11.7644	10.4873	2.58143	3.43814	12.2464	0	27.5138	0	26.219	14.4085
sly-miR390b-5p	known miRNA	34.85	12.5715	0	8.38984	10.3257	8.59535	33.6777	35.0051	21.3996	21.2995	47.1942	4.80284
sly-miR391	known miRNA	1158.09	585.83	548.22	851.569	1001.6	868.13	2819.74	626.591	758.157	2208.04	1331.92	1183.9
sly-miR393	known miRNA	21.4462	15.0858	32.9402	8.38984	5.16286	6.87628	12.2464	14.002	27.5138	2.36661	7.8657	7.20426
sly-miR394-3p	known miRNA	24.1269	0	0	2.09746	18.07	3.43814	0	3.50051	0	0	0	0
sly-miR394-5p	known miRNA	1648.67	693.945	945.856	771.866	1631.46	919.702	1025.64	1015.15	687.844	1263.77	1381.74	919.744
sly-miR395a	known miRNA	29.4885	25.1429	23.5287	77.606	46.4658	30.9433	113.279	24.5035	213.996	201.162	34.0847	76.8455
sly-miR395b	known miRNA	32.1693	25.1429	23.5287	77.606	43.8843	32.6623	113.279	31.5046	213.996	201.162	34.0847	76.8455
sly-miR396a-3p	known miRNA	5216.78	1448.23	1571.72	2256.87	1161.64	3539.56	2005.35	1435.21	1782.28	802.28	1376.5	1126.27
sly-miR396a-5p	known miRNA	9779.45	3414.41	3169.32	4199.12	2475.59	2057.73	3557.59	2345.34	2922.57	3206.75	3002.07	2507.08
sly-miR396b	known miRNA	7902.91	4100.81	3364.61	7389.35	5482.96	5057.5	6248.74	4141.1	4576.46	8657.05	5933.36	6546.28
sly-miR397-3p	known miRNA	139.4	32.6858	23.5287	4.19492	20.6514	32.6623	45.9241	42.0061	67.2559	54.4319	26.219	9.60569
sly-miR397-5p	known miRNA	18.7654	0	4.70575	0	2.58143	0	3.06161	0	3.05708	11.833	5.2438	4.80284
sly-miR398a	known miRNA	404.796	321.83	2456.4	364.958	49.0472	92.8298	119.403	140.02	290.423	354.991	312.006	105.663
sly-miR403-3p	known miRNA	2013.26	968.003	952.914	950.15	826.058	873.287	857.25	763.11	782.614	1020.01	1143.15	720.426
sly-miR403-5p	known miRNA	801.551	281.601	131.761	243.305	185.863	326.623	125.526	94.5137	91.7125	97.0309	209.752	206.522
sly-miR408	known miRNA	16.0846	0	4.70575	4.19492	0	1.71907	3.06161	0	0	7.09982	2.6219	2.40142
sly-miR477-3p	known miRNA	249.312	130.743	30.5874	373.348	167.793	414.296	61.2321	80.5116	116.169	18.9328	120.607	72.0426
sly-miR477-5p	known miRNA	13.4039	2.51429	0	23.0721	5.16286	29.2242	12.2464	14.002	6.11417	4.73321	28.8409	2.40142
sly-miR482a	known miRNA	235.908	588.345	232.935	411.102	379.47	292.242	1166.47	990.643	565.561	383.39	547.977	189.712
sly-miR482b	known miRNA	5.36154	0	0	2181.36	2442.03	1586.7	0	0	0	3317.98	2490.8	2091.64
sly-miR482c	known miRNA	120.635	103.086	94.115	119.555	183.282	168.469	128.587	112.016	100.884	146.73	136.339	67.2398
sly-miR482d-3p	known miRNA	214.462	221.258	277.639	289.45	286.539	163.312	434.748	423.561	241.51	359.724	243.837	259.354
sly-miR482d-5p	known miRNA	10.7231	0	0	0	0	0	0	0	0	2.36661	0	0
sly-miR482e-3p	known miRNA	7913.64	4852.59	6493.93	8840.8	8118.6	6348.52	7589.72	6122.38	4539.77	8391.99	6916.57	6471.83
sly-miR482e-5p	known miRNA	898.058	450.059	456.458	700.552	818.314	383.353	440.871	437.563	501.362	314.759	561.086	487.489
sly-miR530	known miRNA	2.68077	0	7.05862	2.09746	5.16286	12.0335	3.06161	3.50051	3.05708	7.09982	0	7.20426
sly-miR5300	known miRNA	286.843	140.8	192.936	237.013	304.609	263.018	440.871	101.515	82.5413	293.459	233.349	187.311
sly-miR5302b-5p	known miRNA	0	0	0	0	2.58143	1.71907	0	0	0	0	0	2.40142
sly-miR5303	known miRNA	32.1693	32.6858	25.8816	58.7289	25.8143	37.8195	36.7393	17.5025	42.7992	40.2323	31.4628	26.4156
sly-miR5304	known miRNA	5.36154	2.51429	0	10.4873	20.6514	10.3144	12.2464	24.5035	15.2854	7.09982	20.9752	12.0071
sly-miR6022	known miRNA	30442.8	24738.1	54344.3	20104.2	9378.34	19497.7	25714.4	19231.8	19672.3	21775.1	15888.7	16221.6
sly-miR6023	known miRNA	10.7231	5.02859	14.1172	8.38984	15.4886	12.0335	3.06161	0	12.2283	2.36661	23.5971	7.20426
sly-miR6024	known miRNA	4329.45	4860.13	3414.02	4717.19	4329.06	4031.22	4157.66	3700.03	2561.84	2466	4454.61	2910.52
sly-miR6025	known miRNA	50.9347	42.743	37.646	27.267	23.2329	30.9433	33.6777	38.5056	15.2854	14.1996	31.4628	7.20426
sly-miR6026	known miRNA	691.639	289.144	204.7	226.526	162.63	166.75	131.649	129.519	94.7696	120.697	131.095	115.268
sly-miR6027-3p	known miRNA	300.246	309.258	312.932	375.445	436.262	348.971	639.876	455.066	296.537	425.989	482.429	389.03
sly-miR6027-5p	known miRNA	241.269	118.172	124.702	65.0213	100.676	161.593	150.019	147.021	122.283	113.597	146.826	117.67
sly-miR7981a	known miRNA	286.843	319.315	510.574	323.009	389.796	422.891	413.317	416.56	391.307	338.425	309.384	413.045
sly-miR7981b	known miRNA	171.569	133.258	117.644	169.894	123.909	89.3916	61.2321	115.517	119.226	80.4646	94.3884	163.297
sly-miR7981c	known miRNA	99.1885	32.6858	44.7046	90.1908	90.3501	111.74	36.7393	24.5035	33.6279	28.3993	49.8161	62.437
sly-miR7981d	known miRNA	163.527	85.486	115.291	165.699	211.677	194.255	88.7866	105.015	79.4842	80.4646	86.5227	117.67
sly-miR7981e	known miRNA	107282	64632.4	50864.4	62307.2	75659.2	92439.5	65466.3	69061.5	70811.3	62483.1	64488.2	70085.5
sly-miR7981f	known miRNA	28209.8	17419	12964.3	18503.8	21906	34603.2	16976.6	16214.3	18446.5	17321.2	16061.8	20335.2
sly-miR827	known miRNA	2.68077	0	0	2.09746	2.58143	3.43814	0	0	0	0	2.6219	0
sly-miR9469-3p	known miRNA	18.7654	7.54288	9.4115	4.19492	7.74429	13.7526	24.4928	10.5015	39.7421	7.09982	20.9752	19.2114
sly-miR9470-3p	known miRNA	21178.1	27141.8	23067.6	15282.1	13952.6	10831.9	18660.5	20908.5	21347.6	28238.3	20710.4	17857
sly-miR9470-5p	known miRNA	13.4039	0	2.35287	0	5.16286	17.1907	9.18482	0	0	14.1996	13.1095	4.80284
sly-miR9471a-3p	known miRNA	18685	65019.6	8225.65	7819.33	5877.92	5162.37	6864.12	5184.25	5145.07	9956.31	8361.23	4730.8
sly-miR9471a-5p	known miRNA	77.7424	70.4002	112.938	62.9238	77.4429	77.3581	52.0473	45.5066	27.5138	14.1996	65.5475	50.4299
sly-miR9471b-3p	known miRNA	39356.4	27197.1	90468	54743.7	52583.8	21686.1	60460.6	67300.7	57393.7	78076.7	80581.4	49027.4
sly-miR9471b-5p	known miRNA	61.6577	32.6858	9.4115	31.4619	36.14	30.9433	12.2464	10.5015	9.17125	11.833	13.1095	26.4156
sly-miR9472-3p	known miRNA	0	0	0	0	2.58143	0	0	0	0	2.36661	2.6219	0
sly-miR9472-5p	known miRNA	319.012	1138.98	1414.08	996.294	498.216	271.613	459.241	329.048	244.567	6373.27	915.043	746.842
sly-miR9473-3p	known miRNA	5.36154	0	0	2.09746	0	0	0	7.00101	0	2.36661	2.6219	0
sly-miR9473-5p	known miRNA	75.0616	150.858	134.114	163.602	123.909	104.863	134.711	115.517	76.4271	137.263	204.508	108.064
sly-miR9474-3p	known miRNA	2.68077	0	0	18.8771	5.16286	8.59535	6.12321	0	0	4.73321	0	2.40142
sly-miR9474-5p	known miRNA	24.1269	2.51429	11.7644	20.9746	10.3257	46.4149	9.18482	0	0	9.46642	2.6219	2.40142
sly-miR9475-3p	known miRNA	45.5731	22.6286	11.7644	31.4619	64.5358	49.853	0	42.0061	21.3996	23.6661	34.0847	38.4227
sly-miR9475-5p	known miRNA	10165.5	15505.6	9136.21	14975.9	18165.5	16166.1	2152.31	21920.2	17095.2	15851.5	34373.1	19072.1
sly-miR9476-3p	known miRNA	498.623	565.716	348.225	312.522	309.772	361.005	792.956	724.605	431.049	350.258	579.44	456.27
sly-miR9476-5p	known miRNA	45.5731	37.7144	32.9402	16.7797	41.3029	22.3479	58.1705	59.5086	24.4567	9.46642	28.8409	28.8171
sly-miR9477-3p	known miRNA	0	0	0	0	0	1.71907	0	0	0	0	10.4876	0
sly-miR9477-5p	known miRNA	0	0	0	0	0	0	0	0	3.05708	2.36661	5.2438	2.40142
sly-miR9478-3p	known miRNA	50.9347	37.7144	23.5287	48.2416	25.8143	36.1005	48.9857	31.5046	39.7421	16.5662	44.5723	48.0284
sly-miR9478-5p	known miRNA	0	0	0	2.09746	0	5.15721	6.12321	3.50051	3.05708	0	0	2.40142
sly-miR9479-3p	known miRNA	0	0	0	6.29238	15.4886	1.71907	0	0	0	7.09982	5.2438	0
sly-miR9479-5p	known miRNA	0	0	0	0	0	0	0	0	0	7.09982	0	7.20426
novel_miR_1	Predicted novel miRNA	50.9347	60.3431	56.469	88.0933	222.003	527.754	159.203	80.5116	64.1988	59.1652	259.568	232.938
novel_miR_10	Predicted novel miRNA	651.427	902.631	1011.74	966.929	877.687	723.728	789.894	1169.17	1164.75	437.822	639.743	869.315
novel_miR_100	Predicted novel miRNA	742.574	973.032	927.033	1113.75	1060.97	1411.36	1282.81	1022.15	947.696	1057.87	1038.27	1580.14
novel_miR_101	Predicted novel miRNA	308.289	437.487	557.631	444.662	191.026	135.807	168.388	413.06	489.134	298.192	128.473	271.361
novel_miR_102	Predicted novel miRNA	8157.59	5066.3	4611.63	6527.3	5723.03	11670.8	4537.3	4767.69	4781.28	3530.98	4155.71	5516.07
novel_miR_103	Predicted novel miRNA	18.7654	32.6858	39.9989	243.305	183.282	357.566	18.3696	21.003	3.05708	73.3648	81.2789	151.29
novel_miR_104	Predicted novel miRNA	327.054	387.201	392.93	495.001	348.493	257.86	367.393	406.059	577.789	444.922	367.066	365.016
novel_miR_105	Predicted novel miRNA	101.869	80.4574	112.938	94.3857	113.583	96.2679	85.725	150.522	186.482	73.3648	76.0351	108.064
novel_miR_106	Predicted novel miRNA	93.827	253.944	230.582	165.699	126.49	118.616	238.805	234.534	235.396	163.296	133.717	158.494
novel_miR_107	Predicted novel miRNA	377.989	588.345	552.926	635.531	691.824	691.066	633.752	535.577	583.903	537.22	558.464	773.258
novel_miR_108	Predicted novel miRNA	2404.65	2976.92	3585.78	3343.35	3231.95	3204.35	3487.17	3934.57	4212.66	2745.26	2144.71	3357.19
novel_miR_109	Predicted novel miRNA	217.142	284.115	308.227	241.208	170.374	159.873	162.265	269.539	265.966	73.3648	123.229	196.917
novel_miR_11	Predicted novel miRNA	2342.99	2898.98	2886.98	2621.83	2155.5	2176.34	2455.41	3136.45	3332.22	1808.09	1672.77	2029.2
novel_miR_110	Predicted novel miRNA	485.22	258.972	374.107	291.547	304.609	524.316	382.701	206.53	379.079	274.526	243.837	328.995
novel_miR_111	Predicted novel miRNA	2192.87	3997.73	2934.03	3999.86	3990.89	2943.05	5685.4	3987.08	2785	3942.77	7100.1	4485.86
novel_miR_112	Predicted novel miRNA	919.504	1164.12	1068.21	914.493	996.432	1031.44	958.283	1074.66	1183.09	676.849	652.853	905.336
novel_miR_113	Predicted novel miRNA	3868.35	4583.56	4002.24	5218.48	5586.22	5834.52	4874.08	4977.72	5521.1	4584.12	4302.54	5749
novel_miR_114	Predicted novel miRNA	246.631	246.401	221.17	230.721	271.05	283.646	177.573	224.032	330.165	134.897	194.02	220.931
novel_miR_115	Predicted novel miRNA	99.1885	191.086	228.229	169.894	185.863	134.087	88.7866	112.016	177.311	127.797	104.876	160.895
novel_miR_116	Predicted novel miRNA	174.25	460.116	376.46	320.911	206.514	218.322	312.284	234.534	434.106	184.595	277.921	252.149
novel_miR_117	Predicted novel miRNA	1482.47	2413.72	1649.37	3496.47	3585.61	5628.23	3291.23	2761.9	2824.75	3429.21	3151.52	4327.36
novel_miR_118	Predicted novel miRNA	286.843	515.43	482.339	539.047	376.889	220.041	284.729	577.583	550.275	239.027	296.275	326.593
novel_miR_119	Predicted novel miRNA	300.246	605.945	512.927	696.357	632.451	446.958	459.241	626.591	736.757	350.258	579.44	638.778
novel_miR_12	Predicted novel miRNA	1793.44	2959.32	2854.04	3997.76	4452.97	3788.83	3334.09	3763.04	3958.93	2856.49	3481.88	4641.95
novel_miR_120	Predicted novel miRNA	9227.21	824.688	1296.43	599.874	268.469	826.872	557.212	525.076	727.586	487.521	956.993	405.84
novel_miR_121	Predicted novel miRNA	1142.01	1732.35	2183.47	2760.26	3363.6	2422.17	1567.54	1771.26	1339	965.575	2632.39	3124.25
novel_miR_122	Predicted novel miRNA	125.996	47.7716	72.9391	104.873	111.002	319.747	171.45	126.018	76.4271	118.33	131.095	151.29
novel_miR_123	Predicted novel miRNA	546.877	1418.06	1491.72	1073.9	846.709	452.115	1588.97	1694.24	990.496	721.815	954.371	886.125
novel_miR_124	Predicted novel miRNA	1308.22	2109.49	2263.47	1147.31	578.241	556.979	985.837	1970.78	1837.31	470.955	608.28	770.856
novel_miR_125	Predicted novel miRNA	147.442	196.115	178.818	216.038	219.422	254.422	150.019	150.522	262.909	134.897	162.558	184.909
novel_miR_126	Predicted novel miRNA	37.5308	45.2573	39.9989	58.7289	77.4429	42.9767	52.0473	77.0111	73.37	47.3321	47.1942	64.8384
novel_miR_127	Predicted novel miRNA	672.874	834.746	788.213	732.014	585.985	486.497	618.444	675.598	831.527	594.018	471.942	660.391
novel_miR_128	Predicted novel miRNA	2627.16	4596.13	3851.66	5585.54	5428.75	3876.5	4234.2	4855.2	5288.76	5497.63	4955.39	5830.65
novel_miR_129	Predicted novel miRNA	56.2962	153.372	174.113	167.797	92.9315	67.0437	94.9098	94.5137	103.941	59.1652	57.6818	108.064
novel_miR_13	Predicted novel miRNA	428.923	457.601	437.635	350.276	363.982	739.2	557.212	507.573	620.588	260.327	325.115	429.854
novel_miR_130	Predicted novel miRNA	42.8923	55.3145	35.2931	25.1695	15.4886	24.067	42.8625	49.0071	45.8563	14.1996	10.4876	12.0071
novel_miR_131	Predicted novel miRNA	230.546	299.201	303.521	385.933	423.355	558.698	339.838	336.049	339.336	485.154	437.857	540.32
novel_miR_132	Predicted novel miRNA	284.162	543.087	472.928	658.603	557.589	410.858	437.81	556.58	657.273	310.025	537.489	583.545
novel_miR_133	Predicted novel miRNA	64.3385	160.915	159.995	88.0933	100.676	63.6056	131.649	175.025	165.083	75.7314	41.9504	52.8313
novel_miR_134	Predicted novel miRNA	37.5308	45.2573	39.9989	58.7289	77.4429	42.9767	52.0473	77.0111	73.37	47.3321	47.1942	64.8384
novel_miR_135	Predicted novel miRNA	109.912	196.115	159.995	241.208	167.793	134.087	131.649	231.033	177.311	61.5318	144.204	211.325
novel_miR_136	Predicted novel miRNA	461.093	900.117	788.213	314.619	258.143	152.997	358.208	1071.15	929.354	153.829	246.458	333.798
novel_miR_137	Predicted novel miRNA	125.996	150.858	221.17	142.627	100.676	104.863	88.7866	115.517	223.167	59.1652	104.876	103.261
novel_miR_138	Predicted novel miRNA	190.335	407.316	682.334	570.509	397.54	287.085	290.853	465.567	534.99	404.69	419.504	504.299
novel_miR_139	Predicted novel miRNA	1729.1	1963.66	1531.72	2045.02	1868.96	2893.19	1524.68	1571.73	1846.48	1486.23	1358.14	2125.26
novel_miR_14	Predicted novel miRNA	2375.16	2569.61	1604.66	2277.84	2121.94	3214.66	1754.3	1743.25	2399.81	534.853	1706.86	2151.67
novel_miR_140	Predicted novel miRNA	683.597	920.232	1023.5	1566.8	1190.04	1070.98	991.96	1312.69	1235.06	1358.43	1067.11	1508.09
novel_miR_141	Predicted novel miRNA	1477.1	1335.09	997.619	1021.46	609.218	1378.69	551.089	651.094	1082.21	544.319	506.026	768.455
novel_miR_142	Predicted novel miRNA	407.477	1390.4	889.387	1287.84	740.871	701.38	1092.99	1130.66	1247.29	911.143	1140.53	1092.65
novel_miR_143	Predicted novel miRNA	112.592	289.144	235.287	285.255	229.747	178.783	208.189	213.531	290.423	274.526	212.374	273.762
novel_miR_144	Predicted novel miRNA	520.07	429.944	404.694	553.73	534.356	450.396	446.994	371.054	427.992	556.152	770.838	542.721
novel_miR_145	Predicted novel miRNA	136.719	233.829	338.814	257.988	265.887	250.984	143.895	210.03	272.081	196.428	167.802	235.339
novel_miR_146	Predicted novel miRNA	99.1885	203.658	214.112	310.424	219.422	142.683	192.881	273.039	327.108	87.5644	199.264	230.536
novel_miR_147	Predicted novel miRNA	16.0846	70.4002	54.1161	41.9492	36.14	24.067	61.2321	49.0071	85.5984	37.8657	86.5227	64.8384
novel_miR_148	Predicted novel miRNA	4302.64	7791.8	6955.1	10594.3	10336.1	9643.98	9588.95	10991.6	11467.1	6988.59	8597.21	10828
novel_miR_149	Predicted novel miRNA	517.389	724.117	703.51	696.357	666.009	548.383	621.506	1008.15	1045.52	418.889	592.549	718.025
novel_miR_15	Predicted novel miRNA	249.312	372.115	484.692	323.009	209.096	173.626	183.696	325.547	348.508	125.43	183.533	213.727
novel_miR_150	Predicted novel miRNA	273.439	316.801	249.405	534.852	222.003	471.025	165.327	213.531	165.083	165.662	207.13	211.325
novel_miR_151	Predicted novel miRNA	2133.89	3826.76	3251.67	4887.08	5413.26	4020.9	2391.11	3055.94	4762.94	1180.94	3413.71	4303.35
novel_miR_152	Predicted novel miRNA	9227.21	824.688	1296.43	599.874	268.469	826.872	557.212	525.076	727.586	487.521	956.993	405.84
novel_miR_153	Predicted novel miRNA	64.3385	65.3716	162.348	157.31	131.653	111.74	137.772	91.0132	165.083	85.1978	60.3037	93.6554
novel_miR_154	Predicted novel miRNA	806.912	917.717	969.384	1017.27	823.477	847.501	848.065	1043.15	1198.38	541.953	665.962	830.892
novel_miR_155	Predicted novel miRNA	453.05	696.459	832.918	792.84	601.473	574.169	541.904	686.099	825.413	672.116	524.38	787.666
novel_miR_156	Predicted novel miRNA	42.8923	27.6572	39.9989	58.7289	77.4429	70.4819	33.6777	49.0071	79.4842	49.6987	36.7066	74.4441
novel_miR_157	Predicted novel miRNA	171.569	311.772	230.582	358.666	351.075	328.342	211.251	301.044	324.051	163.296	277.921	345.805
novel_miR_158	Predicted novel miRNA	99.1885	173.486	110.585	201.356	105.839	68.7628	131.649	245.035	311.823	70.9982	131.095	182.508
novel_miR_159	Predicted novel miRNA	187.654	253.944	334.108	291.547	201.352	135.807	254.113	269.539	452.449	130.163	167.802	230.536
novel_miR_16	Predicted novel miRNA	3578.83	6416.48	5623.37	5843.53	4323.9	5129.7	5244.53	5586.81	6156.97	3187.82	3919.74	4944.53
novel_miR_160	Predicted novel miRNA	828.358	1616.69	1385.84	1405.3	1215.85	1043.48	1105.24	1435.21	1681.4	1081.54	823.276	1385.62
novel_miR_161	Predicted novel miRNA	412.839	600.916	548.22	597.776	511.123	457.273	474.549	563.581	544.161	350.258	372.31	425.052
novel_miR_162	Predicted novel miRNA	64.3385	103.086	96.4679	146.822	56.7915	61.8865	48.9857	59.5086	79.4842	49.6987	52.438	98.4583
novel_miR_163	Predicted novel miRNA	1654.04	1968.69	1548.19	1948.54	1974.79	1913.32	1527.74	1813.26	2225.56	695.782	1512.84	1923.54
novel_miR_164	Predicted novel miRNA	2404.65	2976.92	3585.78	3343.35	3231.95	3204.35	3487.17	3934.57	4212.66	2745.26	2144.71	3357.19
novel_miR_165	Predicted novel miRNA	136.719	176.001	138.82	167.797	240.073	220.041	52.0473	213.531	272.081	134.897	120.607	184.909
novel_miR_166	Predicted novel miRNA	107.231	103.086	167.054	125.848	74.8615	213.165	153.08	143.521	171.197	92.2976	86.5227	146.487
novel_miR_167	Predicted novel miRNA	26.8077	98.0575	65.8805	151.017	123.909	94.5488	223.497	91.0132	85.5984	191.695	149.448	187.311
novel_miR_168	Predicted novel miRNA	144.762	82.9717	134.114	211.844	126.49	168.469	52.0473	126.018	106.998	111.23	94.3884	144.085
novel_miR_169	Predicted novel miRNA	8170.99	3424.47	3437.55	2571.49	3823.1	6516.99	4264.82	3570.52	3414.76	2179.64	2008.37	2677.59
novel_miR_17	Predicted novel miRNA	335.096	442.516	428.223	534.852	673.754	529.473	682.738	493.571	556.389	345.525	479.807	545.123
novel_miR_170	Predicted novel miRNA	453.05	218.744	519.985	283.157	420.773	343.814	150.019	346.55	379.079	312.392	264.812	523.51
novel_miR_171	Predicted novel miRNA	517.389	724.117	703.51	696.357	666.009	548.383	621.506	1008.15	1045.52	418.889	592.549	718.025
novel_miR_172	Predicted novel miRNA	9227.21	824.688	1296.43	599.874	268.469	826.872	557.212	525.076	727.586	487.521	956.993	405.84
novel_miR_173	Predicted novel miRNA	7439.14	7525.28	6239.82	7976.64	8002.44	9045.74	8958.26	8597.24	9400.54	7192.12	7393.75	8443.4
novel_miR_174	Predicted novel miRNA	251.992	324.344	432.929	471.929	320.097	477.901	373.516	423.561	534.99	390.49	293.653	405.84
novel_miR_175	Predicted novel miRNA	562.962	1184.23	903.504	1275.26	1156.48	1043.48	887.866	994.144	1033.29	930.076	888.824	1414.44
novel_miR_176	Predicted novel miRNA	257.354	341.944	392.93	1222.82	1319.11	1058.95	272.483	395.557	492.191	250.86	781.326	1051.82
novel_miR_177	Predicted novel miRNA	300.246	605.945	512.927	696.357	629.869	446.958	459.241	626.591	736.757	350.258	579.44	638.778
novel_miR_178	Predicted novel miRNA	319.012	621.031	312.932	887.226	854.454	651.527	468.426	801.616	914.068	229.561	571.574	890.927
novel_miR_179	Predicted novel miRNA	1965.01	3771.44	3242.26	3496.47	3755.98	3842.12	4981.23	5254.26	5300.99	2849.39	3198.72	4104.03
novel_miR_18	Predicted novel miRNA	142.081	123.2	122.349	247.5	165.212	147.84	97.9714	147.021	232.338	61.5318	125.851	194.515
novel_miR_180	Predicted novel miRNA	1613.82	1337.6	1075.26	983.709	844.128	1366.66	1169.53	1099.16	1164.75	603.485	637.121	744.441
novel_miR_181	Predicted novel miRNA	2337.63	3462.18	3098.74	3215.41	3322.3	2394.66	2951.39	3469	3582.9	1890.92	1929.72	3090.63
novel_miR_182	Predicted novel miRNA	914.143	1189.26	1009.38	1092.78	1233.92	991.903	753.155	1473.71	1418.49	650.817	833.764	934.153
novel_miR_183	Predicted novel miRNA	128.677	206.172	159.995	323.009	224.585	159.873	159.203	199.529	247.624	63.8984	201.886	225.734
novel_miR_184	Predicted novel miRNA	155.485	216.229	211.759	264.28	330.423	197.693	244.928	259.037	320.994	229.561	149.448	290.572
novel_miR_185	Predicted novel miRNA	426.243	882.517	710.568	453.051	170.374	180.502	416.378	735.106	654.216	217.728	235.971	213.727
novel_miR_186	Predicted novel miRNA	230.546	299.201	303.521	385.933	423.355	558.698	339.838	336.049	339.336	485.154	437.857	540.32
novel_miR_187	Predicted novel miRNA	273.439	495.316	611.747	518.073	524.031	465.868	410.255	577.583	418.821	243.76	314.628	569.137
novel_miR_188	Predicted novel miRNA	1219.75	2127.09	2025.83	3005.66	2973.81	2611.27	1818.59	1736.25	1088.32	906.41	2493.43	2639.16
novel_miR_189	Predicted novel miRNA	88.4654	296.687	209.406	304.132	198.77	204.569	205.128	318.546	308.766	208.261	141.583	288.171
novel_miR_19	Predicted novel miRNA	0	0	4.70575	115.36	144.56	106.582	0	3.50051	3.05708	134.897	152.07	144.085
novel_miR_190	Predicted novel miRNA	469.135	548.116	599.983	666.992	663.428	491.654	520.473	479.569	721.472	425.989	456.21	605.158
novel_miR_191	Predicted novel miRNA	1249.24	1760.01	1585.84	1629.73	1112.6	1426.83	1102.18	962.639	1384.86	925.343	846.873	1186.3
novel_miR_192	Predicted novel miRNA	33053.9	16561.7	16100.7	17690	19877	16040.6	18342.1	17208.5	16823.1	18634.7	22058	14118
novel_miR_193	Predicted novel miRNA	739.893	1076.12	955.267	773.963	764.104	617.146	930.728	1197.17	1161.69	376.29	959.615	862.11
novel_miR_194	Predicted novel miRNA	8093.25	14399.4	13950.2	17585.1	14959.4	15368.5	10137	13736	12595.2	8406.19	11659.6	15095.3
novel_miR_195	Predicted novel miRNA	461.093	666.288	543.514	1073.9	913.827	498.53	881.742	570.582	785.671	1069.71	928.152	984.583
novel_miR_196	Predicted novel miRNA	479.858	666.288	550.573	797.035	862.198	665.28	722.539	598.586	709.244	657.917	671.206	763.652
novel_miR_197	Predicted novel miRNA	227.866	427.43	367.048	239.111	175.537	402.262	263.298	350.051	345.451	163.296	194.02	276.163
novel_miR_198	Predicted novel miRNA	235.908	228.801	381.166	237.013	209.096	336.938	266.36	280.04	333.222	274.526	238.593	312.185
novel_miR_199	Predicted novel miRNA	26.8077	85.486	56.469	283.157	224.585	225.198	134.711	98.0142	91.7125	222.461	157.314	309.783
novel_miR_2	Predicted novel miRNA	101.869	93.0289	127.055	159.407	85.1872	180.502	168.388	87.5126	128.398	217.728	141.583	247.346
novel_miR_20	Predicted novel miRNA	517.389	724.117	703.51	696.357	666.009	548.383	621.506	1008.15	1045.52	418.889	592.549	718.025
novel_miR_200	Predicted novel miRNA	184.973	236.344	232.935	448.857	222.003	240.67	146.957	304.544	250.681	141.996	199.264	242.544
novel_miR_201	Predicted novel miRNA	667.512	605.945	658.805	700.552	655.684	679.033	719.477	682.599	849.87	546.686	629.256	758.849
novel_miR_202	Predicted novel miRNA	209.1	316.801	341.167	262.183	123.909	96.2679	39.8009	164.524	186.482	68.6316	76.0351	139.282
novel_miR_203	Predicted novel miRNA	198.377	324.344	331.755	438.369	459.495	290.523	281.668	238.034	397.421	151.463	277.921	453.869
novel_miR_204	Predicted novel miRNA	152.804	178.515	181.171	234.916	129.072	171.907	137.772	112.016	180.368	160.929	128.473	175.304
novel_miR_205	Predicted novel miRNA	1592.38	3245.95	2185.82	3081.17	2563.36	2996.34	2482.96	3153.96	3197.71	2404.47	2239.1	2528.7
novel_miR_206	Predicted novel miRNA	1940.88	2451.44	2510.52	2730.89	1969.63	2380.91	2250.28	2849.41	2522.1	2021.08	1979.53	2372.6
novel_miR_207	Predicted novel miRNA	112.592	289.144	235.287	285.255	229.747	178.783	208.189	213.531	290.423	274.526	212.374	273.762
novel_miR_208	Predicted novel miRNA	1217.07	1372.8	1531.72	2089.07	1899.93	1966.62	1068.5	1225.18	1809.79	487.521	1318.82	1786.66
novel_miR_209	Predicted novel miRNA	262.716	269.029	331.755	335.594	376.889	491.654	590.89	381.555	259.852	442.555	351.334	451.467
novel_miR_21	Predicted novel miRNA	361.904	631.088	1023.5	1021.46	632.451	696.223	667.43	609.088	645.045	833.045	658.097	902.935
novel_miR_210	Predicted novel miRNA	839.081	1123.89	847.035	866.251	573.078	985.027	710.293	644.093	1109.72	369.191	471.942	588.348
novel_miR_211	Predicted novel miRNA	1485.15	1508.58	1268.2	1740.89	2364.59	3487.99	1683.88	1872.77	1617.2	833.045	1738.32	2444.65
novel_miR_212	Predicted novel miRNA	131.358	123.2	119.997	228.623	160.049	132.368	88.7866	154.022	241.51	63.8984	125.851	199.318
novel_miR_213	Predicted novel miRNA	190.335	379.658	388.224	245.403	214.259	170.188	235.744	392.057	440.22	177.495	228.105	184.909
novel_miR_214	Predicted novel miRNA	168.889	269.029	414.106	400.615	407.866	266.456	281.668	381.555	449.391	402.323	314.628	429.854
novel_miR_215	Predicted novel miRNA	678.235	970.517	818.8	1008.88	898.338	880.164	860.311	668.597	1112.78	873.278	663.34	876.519
novel_miR_216	Predicted novel miRNA	147.442	364.573	329.402	262.183	196.189	156.435	91.8482	185.527	201.768	68.6316	183.533	187.311
novel_miR_217	Predicted novel miRNA	1024.05	1196.8	1244.67	1677.97	1634.05	1595.3	881.742	1043.15	1608.03	343.158	1185.1	1479.28
novel_miR_218	Predicted novel miRNA	353.862	465.144	430.576	637.628	397.54	469.306	410.255	437.563	703.13	220.094	453.588	470.679
novel_miR_219	Predicted novel miRNA	176.931	246.401	162.348	276.865	320.097	268.175	324.53	199.529	336.279	191.695	191.399	240.142
novel_miR_22	Predicted novel miRNA	42.8923	55.3145	35.2931	25.1695	15.4886	24.067	42.8625	49.0071	45.8563	14.1996	10.4876	12.0071
novel_miR_220	Predicted novel miRNA	37.5308	40.2287	28.2345	67.1187	36.14	34.3814	76.5401	28.004	45.8563	30.7659	31.4628	19.2114
novel_miR_221	Predicted novel miRNA	857.847	741.717	679.981	948.052	918.99	947.207	679.676	693.1	871.269	494.621	610.902	890.927
novel_miR_222	Predicted novel miRNA	17891.5	19699.5	17206.6	27269.1	29663.2	36911.9	21832.3	22777.8	25221	24082.6	24931.6	31360.2
novel_miR_223	Predicted novel miRNA	10583.7	11505.4	10303.2	13637.7	14399.2	17534.5	12384.2	13981	15016.4	9797.75	9978.95	13680.9
novel_miR_224	Predicted novel miRNA	225.185	128.229	89.4092	186.674	219.422	405.7	189.82	161.023	256.795	198.795	165.18	211.325
novel_miR_225	Predicted novel miRNA	485.22	716.574	647.041	742.501	841.547	792.491	814.387	836.621	831.527	657.917	616.146	826.089
novel_miR_226	Predicted novel miRNA	3506.45	5629.5	3868.13	4379.5	3260.35	3178.56	2982	3892.56	4185.15	1098.11	2661.23	2927.33
novel_miR_227	Predicted novel miRNA	343.139	626.059	755.273	448.857	454.332	422.891	679.676	661.596	852.927	444.922	283.165	485.087
novel_miR_228	Predicted novel miRNA	166.208	196.115	143.525	1669.58	1690.84	1468.09	202.066	199.529	281.252	1114.67	1683.26	1822.68
novel_miR_229	Predicted novel miRNA	410.158	389.716	531.75	404.81	358.819	278.489	327.592	360.552	547.218	177.495	233.349	292.973
novel_miR_23	Predicted novel miRNA	1511.95	1870.63	1496.43	2164.58	2129.68	2104.14	2026.78	1834.27	2173.59	2184.38	1919.23	2254.93
novel_miR_230	Predicted novel miRNA	281.481	349.487	487.045	390.128	480.146	318.028	474.549	570.582	599.189	317.125	356.578	511.503
novel_miR_231	Predicted novel miRNA	155.485	47.7716	89.4092	75.5086	77.4429	190.817	39.8009	73.5106	91.7125	92.2976	94.3884	124.874
novel_miR_232	Predicted novel miRNA	471.816	580.802	670.569	855.764	1107.43	737.481	413.317	539.078	911.011	151.463	663.34	866.913
novel_miR_233	Predicted novel miRNA	88.4654	82.9717	115.291	104.873	103.257	108.301	67.3553	143.521	174.254	85.1978	62.9256	117.67
novel_miR_234	Predicted novel miRNA	678.235	1053.49	1181.14	396.42	369.145	254.422	887.866	1158.67	1222.83	333.691	325.115	379.425
novel_miR_235	Predicted novel miRNA	155.485	198.629	185.877	192.966	98.0944	106.582	94.9098	77.0111	186.482	101.764	112.742	108.064
novel_miR_236	Predicted novel miRNA	131.358	57.8288	117.644	543.242	611.799	591.36	410.255	192.528	308.766	792.813	744.619	977.379
novel_miR_237	Predicted novel miRNA	734.531	1083.66	847.035	1124.24	1241.67	1084.73	1154.23	1281.19	1195.32	1010.54	951.749	1097.45
novel_miR_238	Predicted novel miRNA	2404.65	2976.92	3585.78	3343.35	3231.95	3204.35	3487.17	3934.57	4212.66	2745.26	2144.71	3357.19
novel_miR_239	Predicted novel miRNA	144.762	168.458	171.76	278.962	366.563	352.409	309.222	171.525	223.167	359.724	309.384	415.446
novel_miR_24	Predicted novel miRNA	209.1	326.858	282.345	549.535	469.82	352.409	318.407	346.55	483.019	246.127	424.748	499.496
novel_miR_240	Predicted novel miRNA	345.819	309.258	239.993	492.903	366.563	682.471	192.881	185.527	317.937	295.826	196.642	391.432
novel_miR_241	Predicted novel miRNA	3077.53	6504.48	5693.96	2084.88	3892.8	1323.68	2011.47	2397.85	4717.08	2200.94	1827.46	1299.17
novel_miR_242	Predicted novel miRNA	327.054	387.201	392.93	495.001	348.493	257.86	367.393	406.059	577.789	444.922	367.066	365.016
novel_miR_243	Predicted novel miRNA	3578.83	1878.18	2247	1831.08	1685.67	3266.23	2394.18	2390.85	2357.01	1124.14	1436.8	1570.53
novel_miR_244	Predicted novel miRNA	337.777	985.603	931.738	702.649	882.849	409.139	1726.75	1400.2	1042.47	1415.23	1266.38	1068.63
novel_miR_245	Predicted novel miRNA	755.977	784.46	1345.84	1260.57	771.848	1026.28	796.017	1001.14	1158.64	594.018	839.008	1265.55
novel_miR_246	Predicted novel miRNA	136.719	188.572	256.463	218.136	183.282	99.706	192.881	308.045	336.279	149.096	141.583	208.924
novel_miR_247	Predicted novel miRNA	528.112	442.516	319.991	566.314	428.518	754.672	413.317	311.545	510.533	307.659	301.518	477.883
novel_miR_248	Predicted novel miRNA	219.823	208.686	362.343	220.233	193.607	305.994	238.805	259.037	308.766	267.427	217.618	268.959
novel_miR_249	Predicted novel miRNA	72.3808	100.572	122.349	121.653	61.9543	46.4149	76.5401	77.0111	143.683	44.9655	60.3037	93.6554
novel_miR_25	Predicted novel miRNA	9227.21	824.688	1296.43	599.874	268.469	826.872	557.212	525.076	727.586	487.521	956.993	405.84
novel_miR_250	Predicted novel miRNA	1632.59	364.573	178.818	360.763	268.469	440.082	238.805	150.522	253.738	52.0653	76.0351	50.4299
novel_miR_251	Predicted novel miRNA	493.262	706.517	661.158	650.213	797.662	752.953	639.876	707.102	681.73	508.82	605.659	593.151
novel_miR_252	Predicted novel miRNA	120.635	359.544	338.814	264.28	283.957	165.031	263.298	339.549	391.307	215.361	233.349	348.206
novel_miR_253	Predicted novel miRNA	40.2116	77.9431	89.4092	113.263	38.7215	25.786	58.1705	94.5137	204.825	47.3321	47.1942	79.2469
novel_miR_254	Predicted novel miRNA	396.754	306.744	461.163	161.504	131.653	128.93	339.838	654.595	684.787	68.6316	117.985	151.29
novel_miR_255	Predicted novel miRNA	667.512	603.431	656.452	704.747	655.684	679.033	719.477	682.599	852.927	546.686	631.878	756.448
novel_miR_256	Predicted novel miRNA	825.677	1159.09	1192.91	1340.28	1174.55	976.432	1031.76	1274.18	1467.4	754.947	1101.2	1212.72
novel_miR_257	Predicted novel miRNA	136.719	176.001	138.82	167.797	240.073	220.041	52.0473	213.531	272.081	134.897	120.607	184.909
novel_miR_258	Predicted novel miRNA	150.123	191.086	294.109	77.606	123.909	108.301	541.904	294.042	259.852	212.995	120.607	160.895
novel_miR_259	Predicted novel miRNA	115.273	188.572	159.995	308.327	250.399	171.907	150.019	189.027	250.681	78.098	209.752	237.741
novel_miR_26	Predicted novel miRNA	179.612	301.715	345.873	320.911	157.467	127.211	398.009	528.576	776.5	168.029	288.409	316.988
novel_miR_260	Predicted novel miRNA	1329.66	965.489	750.567	2030.34	921.571	966.117	581.705	504.073	1549.94	262.693	296.275	638.778
novel_miR_261	Predicted novel miRNA	2069.56	2471.55	3030.5	3248.97	3588.19	3090.89	2430.91	3083.95	3096.83	1793.89	2619.28	3321.17
novel_miR_262	Predicted novel miRNA	423.562	294.172	411.753	528.56	591.148	412.577	492.919	255.537	654.216	205.895	471.942	542.721
novel_miR_263	Predicted novel miRNA	209.1	316.801	341.167	262.183	123.909	96.2679	39.8009	164.524	186.482	68.6316	76.0351	139.282
novel_miR_264	Predicted novel miRNA	471.816	291.658	385.871	427.882	265.887	563.855	177.573	224.032	385.193	319.492	207.13	328.995
novel_miR_265	Predicted novel miRNA	710.404	1025.83	981.149	1256.38	1368.16	1487	1261.38	1298.69	1363.46	1140.7	1017.3	1414.44
novel_miR_266	Predicted novel miRNA	5613.53	9174.66	8882.1	10428.6	10145	10727	8844.98	10340.5	12057.1	7381.44	8796.47	12184.8
novel_miR_267	Predicted novel miRNA	2099.04	575.773	647.041	1579.39	1130.67	1167.25	713.354	595.086	391.307	291.093	2060.81	1414.44
novel_miR_268	Predicted novel miRNA	83.1039	110.629	150.584	136.335	59.3729	91.1107	91.8482	87.5126	110.055	61.5318	44.5723	76.8455
novel_miR_269	Predicted novel miRNA	142.081	236.344	207.053	285.255	260.725	166.75	174.512	133.019	412.706	92.2976	149.448	264.156
novel_miR_27	Predicted novel miRNA	136.719	181.029	207.053	245.403	271.05	225.198	241.867	189.027	314.88	82.8312	233.349	319.389
novel_miR_270	Predicted novel miRNA	1520	1395.43	1159.97	1690.55	2305.22	3565.35	1674.7	1666.24	1617.2	783.347	1685.88	2305.36
novel_miR_271	Predicted novel miRNA	278.8	319.315	268.228	375.445	413.029	536.35	272.483	343.05	287.366	175.129	403.772	463.474
novel_miR_272	Predicted novel miRNA	53.6154	115.658	47.0575	354.471	100.676	56.7293	52.0473	66.5096	690.901	423.623	99.6321	132.078
novel_miR_273	Predicted novel miRNA	1209.03	1666.98	1338.79	1017.27	624.706	1017.69	1328.74	1648.74	1583.57	350.258	679.072	809.279
novel_miR_274	Predicted novel miRNA	58.977	82.9717	56.469	132.14	108.42	89.3916	119.403	112.016	149.797	75.7314	89.1446	156.092
novel_miR_275	Predicted novel miRNA	166.208	203.658	282.345	224.428	165.212	163.312	251.052	164.524	299.594	123.064	188.777	232.938
novel_miR_276	Predicted novel miRNA	182.292	105.6	117.644	132.14	219.422	283.646	229.62	133.019	207.882	132.53	214.996	218.529
novel_miR_277	Predicted novel miRNA	61.6577	88.0003	61.1747	69.2162	64.5358	79.0772	58.1705	101.515	110.055	54.4319	62.9256	93.6554
novel_miR_278	Predicted novel miRNA	222.504	231.315	261.169	171.992	172.956	189.098	165.327	227.533	302.651	137.263	167.802	240.142
novel_miR_279	Predicted novel miRNA	836.401	973.032	792.919	599.874	779.592	1344.31	0	801.616	914.068	589.285	644.987	850.103
novel_miR_28	Predicted novel miRNA	16.0846	70.4002	54.1161	41.9492	36.14	24.067	61.2321	49.0071	85.5984	37.8657	86.5227	64.8384
novel_miR_280	Predicted novel miRNA	19491.9	34878.3	38229.5	45861	51757.7	35706.8	25533.8	33650.4	39855.2	15103.7	33510.5	43986.8
novel_miR_281	Predicted novel miRNA	667.512	372.115	381.166	532.755	487.891	1371.82	330.653	287.041	418.821	92.2976	409.016	468.277
novel_miR_282	Predicted novel miRNA	292.204	543.087	416.459	278.962	242.655	211.446	345.961	444.564	415.764	130.163	235.971	232.938
novel_miR_283	Predicted novel miRNA	9227.21	824.688	1296.43	599.874	268.469	826.872	557.212	525.076	727.586	487.521	956.993	405.84
novel_miR_284	Predicted novel miRNA	96.5078	223.772	214.112	323.009	255.562	156.435	128.587	133.019	238.453	99.3975	173.045	268.959
novel_miR_285	Predicted novel miRNA	58.977	67.8859	51.7632	52.4365	77.4429	108.301	119.403	70.0101	122.283	68.6316	83.9008	96.0569
novel_miR_286	Predicted novel miRNA	278.8	658.745	465.869	677.48	575.659	361.005	593.951	616.089	791.785	366.824	506.026	607.56
novel_miR_287	Predicted novel miRNA	734.531	228.801	157.643	140.53	98.0944	280.208	110.218	115.517	226.224	85.1978	157.314	139.282
novel_miR_288	Predicted novel miRNA	48.2539	133.258	119.997	171.992	105.839	115.178	162.265	140.02	134.512	82.8312	86.5227	194.515
novel_miR_289	Predicted novel miRNA	125.996	191.086	214.112	226.526	255.562	209.726	202.066	287.041	324.051	156.196	167.802	307.382
novel_miR_29	Predicted novel miRNA	1217.07	1284.8	1127.03	1399.01	1244.25	1817.06	1301.18	1333.69	1449.06	1294.53	1043.52	1436.05
novel_miR_290	Predicted novel miRNA	294.885	296.687	209.406	255.89	167.793	304.275	247.99	252.036	235.396	168.029	220.239	213.727
novel_miR_291	Predicted novel miRNA	72.3808	100.572	122.349	121.653	61.9543	49.853	76.5401	77.0111	143.683	44.9655	60.3037	93.6554
novel_miR_292	Predicted novel miRNA	581.727	719.088	863.505	423.687	260.725	247.546	707.231	542.578	898.783	201.162	380.175	535.517
novel_miR_293	Predicted novel miRNA	1251.92	1063.55	1056.44	1166.19	1179.71	2001	1022.58	969.64	1476.57	705.249	597.793	1179.1
novel_miR_294	Predicted novel miRNA	619.258	824.688	527.044	1168.29	895.757	586.203	489.857	672.097	978.267	177.495	624.012	669.997
novel_miR_295	Predicted novel miRNA	249.312	452.573	378.813	505.488	400.122	419.453	398.009	434.063	483.019	499.354	372.31	425.052
novel_miR_296	Predicted novel miRNA	88.4654	90.5146	89.4092	79.7035	74.8615	68.7628	67.3553	87.5126	103.941	35.4991	47.1942	62.437
novel_miR_297	Predicted novel miRNA	193.016	128.229	124.702	239.111	152.304	84.2344	52.0473	45.5066	119.226	26.0327	70.7913	105.663
novel_miR_298	Predicted novel miRNA	9377.34	7067.68	6002.18	8513.59	8361.26	10831.9	7225.39	7200.54	8015.68	6302.27	7944.35	9617.69
novel_miR_299	Predicted novel miRNA	2680.77	739.202	524.691	692.162	660.846	1605.61	792.956	616.089	745.929	265.06	603.037	655.588
novel_miR_3	Predicted novel miRNA	597.812	1141.49	1058.79	1103.26	820.895	704.819	707.231	955.638	1073.04	960.842	713.156	1037.41
novel_miR_30	Predicted novel miRNA	187.654	140.8	72.9391	243.305	265.887	416.015	174.512	175.025	171.197	163.296	194.02	333.798
novel_miR_300	Predicted novel miRNA	372.627	429.944	407.047	539.047	503.379	481.339	437.81	385.056	571.675	194.062	338.225	564.334
novel_miR_301	Predicted novel miRNA	2514.56	4229.04	4096.35	4622.8	3833.43	2630.18	3343.27	4165.6	5245.96	2378.44	3172.5	4212.09
novel_miR_302	Predicted novel miRNA	160.846	206.172	148.231	115.36	80.0244	111.74	122.464	154.022	195.653	52.0653	89.1446	117.67
novel_miR_303	Predicted novel miRNA	745.254	862.403	809.389	841.082	906.082	1650.31	1285.87	850.623	1014.95	913.51	605.659	886.125
novel_miR_304	Predicted novel miRNA	3002.46	2841.15	2461.11	3576.17	4514.92	4612.26	3098.34	3136.45	3864.16	3786.57	3523.83	4173.67
novel_miR_305	Predicted novel miRNA	1332.34	1478.4	1611.72	2026.15	1698.58	2030.22	658.245	973.141	1583.57	354.991	1048.76	1452.86
novel_miR_306	Predicted novel miRNA	42.8923	55.3145	35.2931	25.1695	15.4886	24.067	42.8625	49.0071	45.8563	14.1996	10.4876	12.0071
novel_miR_307	Predicted novel miRNA	935.589	1224.46	1122.32	1541.63	1809.58	1923.64	1200.15	1428.21	1320.66	1266.13	1250.65	1829.88
novel_miR_308	Predicted novel miRNA	268.077	359.544	456.458	325.106	286.539	462.43	342.9	385.056	421.878	293.459	296.275	473.08
novel_miR_309	Predicted novel miRNA	171.569	176.001	117.644	163.602	144.56	292.242	165.327	178.526	174.254	66.265	104.876	144.085
novel_miR_31	Predicted novel miRNA	251.992	299.201	282.345	308.327	286.539	257.86	180.635	287.041	330.165	243.76	162.558	280.966
novel_miR_310	Predicted novel miRNA	64.3385	103.086	96.4679	146.822	56.7915	61.8865	48.9857	59.5086	79.4842	49.6987	52.438	98.4583
novel_miR_32	Predicted novel miRNA	495.943	769.374	637.629	1052.93	937.06	978.151	707.231	822.619	1100.55	653.183	854.739	938.956
novel_miR_33	Predicted novel miRNA	1064.27	844.803	665.864	593.581	392.378	630.899	851.126	626.591	703.13	608.218	859.983	499.496
novel_miR_34	Predicted novel miRNA	260.035	261.487	334.108	369.153	516.286	675.594	495.98	269.539	278.195	504.087	482.429	766.054
novel_miR_35	Predicted novel miRNA	3578.83	4093.27	4752.81	3683.14	5188.68	5703.87	5890.53	5667.32	5386.58	4238.59	3848.95	4344.17
novel_miR_36	Predicted novel miRNA	667.512	980.575	985.855	992.099	944.804	747.795	1099.12	1123.66	1128.06	754.947	880.958	1001.39
novel_miR_37	Predicted novel miRNA	235.908	228.801	381.166	237.013	209.096	336.938	266.36	280.04	333.222	274.526	238.593	312.185
novel_miR_38	Predicted novel miRNA	474.496	676.345	562.337	666.992	1104.85	1052.07	676.615	787.614	638.931	489.887	896.689	1006.2
novel_miR_39	Predicted novel miRNA	209.1	409.83	352.931	578.899	402.703	354.128	293.914	367.553	461.62	220.094	238.593	381.826
novel_miR_4	Predicted novel miRNA	2404.65	794.517	1009.38	1044.54	1128.09	2487.49	1083.81	1529.72	1140.29	485.154	715.778	924.547
novel_miR_40	Predicted novel miRNA	150.123	82.9717	110.585	159.407	147.142	216.603	119.403	91.0132	146.74	89.931	107.498	163.297
novel_miR_41	Predicted novel miRNA	927.547	1247.09	1717.6	1233.31	1324.27	2683.47	1803.29	1134.16	1045.52	1595.09	1164.12	2185.29
novel_miR_42	Predicted novel miRNA	72.3808	100.572	122.349	121.653	61.9543	49.853	76.5401	77.0111	143.683	44.9655	60.3037	93.6554
novel_miR_43	Predicted novel miRNA	2107.09	1365.26	1247.02	1791.23	2258.75	2472.02	1500.19	1267.18	1387.92	1741.82	1473.51	2091.64
novel_miR_44	Predicted novel miRNA	225.185	470.173	628.218	641.823	317.516	218.322	572.52	493.571	840.698	454.388	432.613	516.306
novel_miR_45	Predicted novel miRNA	139.4	223.772	279.992	325.106	382.052	307.713	342.9	588.085	513.59	288.726	327.737	405.84
novel_miR_46	Predicted novel miRNA	5013.04	4772.13	4079.88	5191.21	5689.47	5323.96	4944.49	5324.27	5573.07	5455.03	5288.37	5782.62
novel_miR_47	Predicted novel miRNA	571.004	492.802	425.87	501.293	438.843	988.465	495.98	605.588	602.246	312.392	372.31	461.073
novel_miR_48	Predicted novel miRNA	646.066	1330.06	1171.73	1199.75	1236.51	1492.15	1690.01	808.617	959.925	700.515	1224.43	1493.68
novel_miR_49	Predicted novel miRNA	120.635	125.715	101.174	94.3857	85.1872	96.2679	128.587	101.515	143.683	18.9328	36.7066	136.881
novel_miR_5	Predicted novel miRNA	72.3808	90.5146	54.1161	2034.54	1923.17	2246.82	45.9241	98.0142	128.398	376.29	1232.29	1380.82
novel_miR_50	Predicted novel miRNA	8487.32	12667	7644.49	12297.4	11722.3	11053.6	8535.76	10781.6	11513	2688.46	9000.98	10258.9
novel_miR_51	Predicted novel miRNA	50.9347	148.343	167.054	138.432	69.6986	84.2344	183.696	126.018	134.512	201.162	209.752	141.684
novel_miR_52	Predicted novel miRNA	503.985	510.402	411.753	297.839	245.236	213.165	312.284	241.535	434.106	94.6642	264.812	249.748
novel_miR_53	Predicted novel miRNA	1101.8	1224.46	1345.84	1818.5	1698.58	1710.47	918.482	1071.15	1617.2	390.49	1166.74	1604.15
novel_miR_54	Predicted novel miRNA	238.589	284.115	397.636	339.789	258.143	379.914	238.805	371.054	461.62	321.858	275.299	377.023
novel_miR_55	Predicted novel miRNA	222.504	424.916	294.109	323.009	296.865	209.726	257.175	290.542	348.508	312.392	233.349	307.382
novel_miR_56	Predicted novel miRNA	142.081	176.001	169.407	211.844	211.677	242.389	143.895	136.52	232.338	127.797	154.692	175.304
novel_miR_57	Predicted novel miRNA	812.274	792.003	752.92	1000.49	792.499	940.331	468.426	619.59	1002.72	454.388	513.892	684.405
novel_miR_58	Predicted novel miRNA	2069.56	2471.55	3030.5	3248.97	3588.19	3090.89	2430.91	3083.95	3096.83	1793.89	2619.28	3321.17
novel_miR_59	Predicted novel miRNA	2544.05	4410.07	3592.84	5193.31	5036.37	3656.46	4001.52	4596.16	5004.45	5175.77	4556.86	5489.65
novel_miR_6	Predicted novel miRNA	428.923	663.774	752.92	975.319	1262.32	866.411	786.833	833.12	1118.89	567.985	815.41	1073.44
novel_miR_60	Predicted novel miRNA	442.327	1131.43	1110.56	876.739	735.708	479.62	676.615	1207.67	1057.75	641.35	862.605	958.167
novel_miR_61	Predicted novel miRNA	125.996	148.343	150.584	360.763	369.145	367.881	94.9098	115.517	143.683	85.1978	249.08	328.995
novel_miR_62	Predicted novel miRNA	940.951	1093.72	1124.67	1122.14	1112.6	940.331	1086.87	1053.65	1140.29	674.483	823.276	989.386
novel_miR_63	Predicted novel miRNA	29.4885	160.915	37.646	127.945	144.56	89.3916	67.3553	84.0121	119.226	23.6661	102.254	139.282
novel_miR_64	Predicted novel miRNA	53.6154	115.658	47.0575	354.471	100.676	56.7293	52.0473	66.5096	690.901	423.623	99.6321	132.078
novel_miR_65	Predicted novel miRNA	595.131	394.744	409.4	614.556	707.312	921.421	508.227	560.081	632.817	281.626	395.907	518.707
novel_miR_66	Predicted novel miRNA	37.5308	40.2287	28.2345	67.1187	36.14	34.3814	76.5401	28.004	45.8563	30.7659	31.4628	19.2114
novel_miR_67	Predicted novel miRNA	254.673	452.573	402.342	532.755	407.866	407.42	401.07	430.562	489.134	485.154	377.553	451.467
novel_miR_68	Predicted novel miRNA	1176.86	1998.86	2564.63	1772.35	1050.64	1036.6	1518.56	1589.23	2152.19	932.443	1051.38	1366.41
novel_miR_69	Predicted novel miRNA	230.546	299.201	303.521	385.933	423.355	558.698	339.838	336.049	339.336	485.154	437.857	540.32
novel_miR_7	Predicted novel miRNA	753.297	1581.49	2202.29	660.7	524.031	362.724	526.596	896.129	911.011	312.392	304.14	463.474
novel_miR_70	Predicted novel miRNA	37.5308	45.2573	39.9989	58.7289	77.4429	42.9767	52.0473	77.0111	73.37	47.3321	47.1942	64.8384
novel_miR_71	Predicted novel miRNA	64.3385	108.115	155.29	140.53	95.513	46.4149	107.156	112.016	146.74	75.7314	123.229	76.8455
novel_miR_72	Predicted novel miRNA	88.4654	108.115	162.348	140.53	67.1172	104.863	116.341	105.015	113.112	61.5318	47.1942	72.0426
novel_miR_73	Predicted novel miRNA	2487.76	3263.55	3112.85	2670.07	3064.16	2683.47	5428.23	4655.67	4949.42	1850.69	2729.4	3698.19
novel_miR_74	Predicted novel miRNA	1820.24	3298.75	2934.03	4054.39	3526.24	3646.15	1546.11	2404.85	3445.33	1154.9	2406.9	3097.83
novel_miR_75	Predicted novel miRNA	115.273	188.572	159.995	308.327	250.399	171.907	150.019	189.027	250.681	78.098	209.752	237.741
novel_miR_76	Predicted novel miRNA	179.612	306.744	289.404	316.717	477.565	383.353	272.483	371.054	324.051	336.058	346.091	396.235
novel_miR_77	Predicted novel miRNA	595.131	1116.35	795.272	702.649	622.125	498.53	661.307	1025.65	990.496	404.69	503.405	686.807
novel_miR_78	Predicted novel miRNA	262.716	608.459	456.458	520.17	493.053	252.703	431.686	490.071	599.189	324.225	398.529	429.854
novel_miR_79	Predicted novel miRNA	4085.5	3914.76	5303.38	5820.45	5103.49	5905	4834.28	5681.32	6844.81	2716.86	4543.75	5177.47
novel_miR_8	Predicted novel miRNA	1873.86	3728.7	3138.73	1646.51	1745.05	1356.35	2516.64	3861.06	2543.49	1204.6	1234.91	1702.61
novel_miR_80	Predicted novel miRNA	268.077	238.858	209.406	188.771	180.7	146.121	177.573	206.53	122.283	104.131	157.314	158.494
novel_miR_81	Predicted novel miRNA	495.943	1020.8	908.21	1025.66	885.431	699.661	802.141	952.138	959.925	754.947	705.291	842.899
novel_miR_82	Predicted novel miRNA	9645.41	5981.5	6830.4	1048.73	906.082	888.759	4365.85	5334.77	5961.32	660.283	768.216	1085.44
novel_miR_83	Predicted novel miRNA	101.869	98.0575	89.4092	151.017	183.282	321.466	91.8482	66.5096	110.055	87.5644	138.961	220.931
novel_miR_84	Predicted novel miRNA	198.377	437.487	308.227	356.568	309.772	226.917	229.62	301.044	388.25	333.691	251.702	341.002
novel_miR_85	Predicted novel miRNA	670.193	492.802	527.044	484.513	322.679	453.834	431.686	525.076	605.303	250.86	319.872	398.636
novel_miR_86	Predicted novel miRNA	316.331	658.745	494.104	583.094	503.379	364.443	339.838	602.087	788.728	156.196	432.613	530.714
novel_miR_87	Predicted novel miRNA	115.273	181.029	256.463	266.377	206.514	201.131	235.744	252.036	348.508	137.263	162.558	230.536
novel_miR_88	Predicted novel miRNA	241.269	374.63	294.109	409.005	162.63	147.84	251.052	353.551	541.104	78.098	115.364	189.712
novel_miR_89	Predicted novel miRNA	88.4654	296.687	209.406	304.132	198.77	204.569	205.128	318.546	308.766	208.261	141.583	288.171
novel_miR_9	Predicted novel miRNA	450.37	565.716	649.393	700.552	500.798	465.868	658.245	626.591	755.1	470.955	471.942	701.215
novel_miR_90	Predicted novel miRNA	1978.41	1767.55	1188.2	1526.95	1360.41	2322.46	1007.27	1431.71	1880.11	518.287	852.117	1215.12
novel_miR_91	Predicted novel miRNA	166.208	98.0575	141.172	102.776	77.4429	77.3581	33.6777	84.0121	73.37	89.931	94.3884	60.0355
novel_miR_92	Predicted novel miRNA	5822.63	3487.33	2338.76	3643.29	5266.12	9931.07	4301.56	3462	4399.15	3022.16	3799.13	4416.21
novel_miR_93	Predicted novel miRNA	134.039	281.601	324.697	291.547	234.91	208.007	162.265	199.529	244.567	125.43	241.215	196.917
novel_miR_94	Predicted novel miRNA	568.323	706.517	948.209	818.01	831.221	832.03	808.264	829.62	1073.04	986.875	618.768	1044.62
novel_miR_95	Predicted novel miRNA	120.635	108.115	105.879	176.187	54.2101	94.5488	101.033	87.5126	158.968	63.8984	128.473	117.67
novel_miR_96	Predicted novel miRNA	168.889	291.658	117.644	211.844	222.003	171.907	211.251	297.543	293.48	175.129	97.0102	144.085
novel_miR_97	Predicted novel miRNA	1659.4	1244.58	1771.71	994.196	789.918	988.465	667.43	1095.66	953.811	298.192	511.27	730.032
novel_miR_98	Predicted novel miRNA	101.869	143.315	119.997	192.966	240.073	273.332	199.004	290.542	232.338	203.528	225.483	365.016
novel_miR_99	Predicted novel miRNA	115.273	88.0003	124.702	134.237	160.049	221.76	42.8625	45.5066	253.738	14.1996	110.12	153.691
