# Supplementary material for: Integrating omics reveals that miRNA-guided genetic regulation on plant hormone level and defense response pathways shape resistance to Cladosporium fulvum in the tomato Cf-10-gene-carrying line
Source: Front Genet. 2023 May 25;14:1158631. doi: 10.3389/fgene.2023.1158631 (PMC10248068; doi:10.3389/fgene.2023.1158631)
Supplement: Supplementary file 15 [file Table10.XLSX]

## Sheet: Sheet1
Table S10 Differently expressed genes between resistant and susceptible line at 3dpi.
#ID	MM-1_Count	MM-2_Count	MM-3_Count	Cf10-1_Count	Cf10-2_Count	Cf10-3_Count	MM-1_FPKM	MM-2_FPKM	MM-3_FPKM	Cf10-1_FPKM	Cf10-2_FPKM	Cf10-3_FPKM	FDR	log1.5(Fold change)	Class	GO_Name	GO_ID	GO_Level	p value	EnrichmentScore	HitsGenesCountsInSelectedSet	HitsGenesCountsInBackground	AllGenesCountsInSelectedSet	AllGenesCountsInBackground	GenesOfSelectedSetInGOterm	Corrected p value(BH method)
Solanum_lycopersicum_newGene_2775	18742	19539	20140	0	0	0	176.793	179.808	196.38	0	0	0	1e-232	-19.9054	Molecular function	catalytic activity	GO:0003824	2	0	1.16171	1258	9864	2000	18218	Solanum_lycopersicum_newGene_1897,Solyc08g082460.4,Solyc08g080050.4,Solyc02g085120.3,Solyc12g042480.3,Solyc06g082280.3,Solyc07g056470.3,Solyc07g055080.3,Solyc09g092490.3,Solyc11g071610.2,Solyc11g007690.3,Solyc09g092130.3,Solyc06g069390.4,Solyc07g056350.3,Solyc07g007250.4,Solyc03g094010.3,Solyc12g005860.2,Solyc02g065590.3,Solyc10g006710.4,Solyc12g099000.3,Solyc08g083360.3,Solyc08g013840.3,Solyc01g…	0
Solanum_lycopersicum_newGene_536	1434	1408	1420	0	0	0	13.4375	12.9369	13.7627	0	0	0	2.01e-94	-14.304	Molecular function	oxidoreductase activity	GO:0016491	3	2.89676e-07	1.31026	292	2030	2000	18218	Solyc08g080050.4,Solyc02g085120.3,Solyc12g042480.3,Solyc11g071610.2,Solyc03g094010.3,Solyc08g083360.3,Solyc01g005560.3,Solyc02g085360.4,Solyc06g007160.4,Solyc11g042640.2,Solyc09g091840.4,Solyc04g082750.3,Solyc08g080940.3,Solyc03g096050.3,Solyc03g111290.2,Solyc04g082630.3,Solyc12g056240.2,Solyc03g025380.3,Solyc06g053600.4,Solyc03g095310.3,Solyc02g070430.3,Solyc10g078550.4,Solyc08g006720.4,Solyc08g…	0.00013441
Solanum_lycopersicum_newGene_1022	3973	3755	2886	12	6	4	145.537	134.369	108.741	0.419224	0.212966	0.141765	3.08e-144	-13.4863	Molecular function	peptidase inhibitor activity	GO:0030414	5	3.07346e-06	2.79343	23	75	2000	18218	Solyc07g007250.4,Solyc09g010740.4,Solyc03g020030.3,Solyc09g084470.3,Solyc03g098790.3,Solyc03g098670.1,Solyc08g080630.4,Solyc09g084490.4,Solyc03g020010.1,Solyc09g098160.3,Solyc07g054720.2,Solyc03g098740.1,Solyc04g014790.1,Solanum_lycopersicum_newGene_1442,Solyc06g072230.1,Solyc03g020040.3,Solyc03g098795.1,Solyc09g084460.3,Solyc03g098730.1,Solyc01g009020.4,Solyc09g084480.3,Solyc07g007240.3,Solyc03g…	0.000950724
Solanum_lycopersicum_newGene_4	1084	977	926	0	0	0	14.6185	12.8658	12.8428	0	0	0	1.76e-79	-13.4779	Molecular function	peptidase regulator activity	GO:0061134	4	3.95322e-06	2.75667	23	76	2000	18218	Solyc07g007250.4,Solyc09g010740.4,Solyc03g020030.3,Solyc09g084470.3,Solyc03g098790.3,Solyc03g098670.1,Solyc08g080630.4,Solyc09g084490.4,Solyc03g020010.1,Solyc09g098160.3,Solyc07g054720.2,Solyc03g098740.1,Solyc04g014790.1,Solanum_lycopersicum_newGene_1442,Solyc06g072230.1,Solyc03g020040.3,Solyc03g098795.1,Solyc09g084460.3,Solyc03g098730.1,Solyc01g009020.4,Solyc09g084480.3,Solyc07g007240.3,Solyc03g…	0.000917147
Solanum_lycopersicum_newGene_590	1044	968	772	0	0	0	16.5314	14.5044	12.8132	0	0	0	4.71e-74	-13.2084	Molecular function	endopeptidase inhibitor activity	GO:0004866	6	6.87315e-06	2.74518	22	73	2000	18218	Solyc07g007250.4,Solyc09g010740.4,Solyc03g020030.3,Solyc09g084470.3,Solyc03g098790.3,Solyc03g098670.1,Solyc08g080630.4,Solyc09g084490.4,Solyc03g020010.1,Solyc07g054720.2,Solyc03g098740.1,Solyc04g014790.1,Solanum_lycopersicum_newGene_1442,Solyc06g072230.1,Solyc03g020040.3,Solyc03g098795.1,Solyc09g084460.3,Solyc03g098730.1,Solyc01g009020.4,Solyc09g084480.3,Solyc07g007240.3,Solyc03g098780.2,	0.00127566
Solyc04g018080.4	1259	1173	755	0	0	0	35.1417	32.006	21.6859	0	0	0	1.17e-70	-13.1733	Molecular function	endopeptidase regulator activity	GO:0061135	5	6.87315e-06	2.74518	22	73	2000	18218	Solyc07g007250.4,Solyc09g010740.4,Solyc03g020030.3,Solyc09g084470.3,Solyc03g098790.3,Solyc03g098670.1,Solyc08g080630.4,Solyc09g084490.4,Solyc03g020010.1,Solyc07g054720.2,Solyc03g098740.1,Solyc04g014790.1,Solanum_lycopersicum_newGene_1442,Solyc06g072230.1,Solyc03g020040.3,Solyc03g098795.1,Solyc09g084460.3,Solyc03g098730.1,Solyc01g009020.4,Solyc09g084480.3,Solyc07g007240.3,Solyc03g098780.2,	0.00127566
Solyc09g055545.1	834	1194	778	0	0	0	12.3064	17.2209	11.8148	0	0	0	7.76e-71	-13.0774	Molecular function	chlorophyll binding	GO:0016168	5	3.84823e-05	2.77902	18	59	2000	18218	Solyc03g005770.3,Solyc05g056050.3,Solyc07g063600.3,Solyc10g007690.3,Solyc03g005760.1,Solyc03g115900.4,Solyc07g022900.4,Solyc12g009200.2,Solyc12g011280.2,Solyc09g014520.3,Solyc10g006230.3,Solyc05g056060.4,Solyc02g070940.1,Solyc12g011450.2,Solyc07g047850.3,Solyc04g082930.3,Solyc12g006140.2,Solyc01g105030.3,	0.00510165
Solanum_lycopersicum_newGene_1441	771	861	724	0	0	0	6.39136	6.96847	6.1702	0	0	0	4.57e-73	-13.0237	Molecular function	carbohydrate phosphatase activity	GO:0019203	7	7.51305e-05	4.31479	9	19	2000	18218	Solyc01g106010.3,Solyc08g079060.4,Solyc03g083960.3,Solyc05g052600.4,Solyc09g011810.3,Solyc10g081660.2,Solyc04g071340.5,Solyc03g111160.3,Solyc10g086720.2,	0.00871514
Solanum_lycopersicum_newGene_1860	996	907	907	0	0	2	11.1185	9.88399	10.4063	0	0	0.021637	1.77e-80	-12.9621	Molecular function	sugar-phosphatase activity	GO:0050308	8	0.000108754	6.07267	6	9	2000	18218	Solyc01g106010.3,Solyc05g052600.4,Solyc09g011810.3,Solyc10g081660.2,Solyc04g071340.5,Solyc10g086720.2,	0.0112137
Solanum_lycopersicum_newGene_1870	776	720	656	0	0	0	7.43369	6.73349	6.45967	0	0	0	4.76e-69	-12.7865	Molecular function	isomerase activity	GO:0016853	3	0.000115461	1.74589	46	240	2000	18218	Solyc12g006520.2,Solyc04g077640.4,Solyc05g052240.3,Solyc02g085730.3,Solyc03g025990.1,Solyc02g063220.3,Solyc04g054740.3,Solyc10g005870.4,Solyc12g014380.3,Solyc01g096520.3,Solyc05g008370.2,Solyc04g050820.3,Solyc04g045340.3,Solyc08g006540.4,Solyc02g030225.1,Solyc10g083930.2,Solyc10g054870.3,Solyc11g033284.1,Solyc05g026490.3,Solyc02g069620.4,Solyc04g054520.3,Solyc03g113780.3,Solyc09g082990.3,Solyc09g…	0.0107148
Solyc04g016550.4	493	643	653	0	0	0	9.73078	12.4054	13.2623	0	0	0	2.36e-60	-12.2531	Molecular function	fructose 1,6-bisphosphate 1-phosphatase activity	GO:0042132	9	0.000275368	6.50643	5	7	2000	18218	Solyc01g106010.3,Solyc05g052600.4,Solyc09g011810.3,Solyc04g071340.5,Solyc10g086720.2,	0.023231
Solanum_lycopersicum_newGene_2053	824	707	467	0	0	0	6.83716	5.73	3.98158	0	0	0	2.5e-56	-12.1314	Molecular function	enzyme inhibitor activity	GO:0004857	4	0.000326107	1.72902	41	216	2000	18218	Solyc07g007250.4,Solyc09g010740.4,Solyc03g020030.3,Solyc09g011030.3,Solyc09g084470.3,Solyc03g098790.3,Solyc03g098670.1,Solyc08g080630.4,Solyc03g112990.1,Solyc09g090970.4,Solyc09g084490.4,Solyc03g020010.1,Solyc01g099940.3,Solyc09g075330.4,Solyc10g076410.1,Solyc09g015380.1,Solyc09g098160.3,Solyc05g005865.1,Solyc03g123620.4,Solyc03g083720.1,Solyc08g006690.1,Solyc07g054720.2,Solanum_lycopersicum_newG…	0.025219
Solanum_lycopersicum_newGene_365	451	629	539	0	0	0	9.91601	13.5038	12.1672	0	0	0	5.05e-58	-12.0607	Molecular function	transaminase activity	GO:0008483	5	0.000384382	2.81945	13	42	2000	18218	Solyc07g055210.3,Solyc07g043310.3,Solyc03g123600.4,Solyc12g006450.2,Solyc04g054710.3,Solyc10g008200.4,Solyc04g054310.3,Solyc10g007110.3,Solyc12g099930.2,Solyc06g063090.4,Solyc08g068330.3,Solyc03g043880.3,Solyc02g080810.3,	0.027439
Solanum_lycopersicum_newGene_326	546	489	498	0	0	0	16.5519	14.6115	14.2938	0	0	0	8.16e-59	-12.0597	Molecular function	transferase activity, transferring nitrogenous groups	GO:0016769	4	0.000384382	2.81945	13	42	2000	18218	Solyc07g055210.3,Solyc07g043310.3,Solyc03g123600.4,Solyc12g006450.2,Solyc04g054710.3,Solyc10g008200.4,Solyc04g054310.3,Solyc10g007110.3,Solyc12g099930.2,Solyc06g063090.4,Solyc08g068330.3,Solyc03g043880.3,Solyc02g080810.3,	0.027439
Solanum_lycopersicum_newGene_231	633	970	949	0	0	4	2.33601	4.03537	3.8691	0	0	0.014475	8.85e-65	-11.947	Molecular function	monooxygenase activity	GO:0004497	4	0.000672526	1.56844	52	302	2000	18218	Solyc12g042480.3,Solyc02g085360.4,Solyc03g111290.2,Solyc03g095310.3,Solyc02g063150.3,Solyc09g092580.4,Solyc04g083160.2,Solyc02g085940.4,Solyc03g034220.3,Solyc05g047680.4,Solyc10g078220.2,Solyc04g054258.1,Solyc08g079420.3,Solyc08g074260.3,Solyc09g074430.4,Solyc02g085950.4,Solyc04g051244.1,Solyc01g109140.3,Solyc07g056160.4,Solyc08g005610.3,Solyc02g092860.3,Solyc02g090890.4,Solyc04g051190.3,Solyc05g…	0.0416069
Solyc06g009420.4	500	450	452	0	0	0	21.4728	18.8799	19.9812	0	0	0	2.31e-56	-11.8704	Molecular function	lyase activity	GO:0016829	3	0.000723028	1.50582	61	369	2000	18218	Solyc12g005860.2,Solyc06g009820.3,Solyc11g073130.2,Solyc10g076510.2,Solyc10g085550.3,Solyc02g063150.3,Solyc03g071570.3,Solyc11g066890.1,Solyc02g085940.4,Solyc03g034220.3,Solyc04g079320.4,Solyc03g094175.1,Solyc10g083110.3,Solyc11g010300.2,Solyc02g084440.4,Solyc07g006570.4,Solyc08g066850.3,Solyc09g075450.3,Solyc10g054440.3,Solyc02g085950.4,Solyc03g118270.1,Solyc03g006545.1,Solyc07g052150.4,Solyc12g…	0.0419356
Solyc03g116820.4	548	538	531	3	0	0	13.4031	12.8619	13.351	0.059949	0	0	2.25e-63	-11.5826	Molecular function	thiamine pyrophosphate binding	GO:0030976	5	0.000892513	4.5545	6	12	2000	18218	Solyc10g076510.2,Solyc02g091100.3,Solyc04g011350.3,Solyc03g044330.1,Solyc07g061940.4,Solyc02g077240.4,	0.0487207
Solyc06g009490.3	375	428	382	0	0	0	11.5655	12.8882	12.1001	0	0	0	1.26e-52	-11.5494	Molecular function	quaternary ammonium group binding	GO:0050997	3	0.000892513	4.5545	6	12	2000	18218	Solyc10g076510.2,Solyc02g091100.3,Solyc04g011350.3,Solyc03g044330.1,Solyc07g061940.4,Solyc02g077240.4,	0.0487207
Solyc07g052150.4	129964	53344	70652	364	226	92	1993.24	799.171	1114.4	5.68528	3.44667	1.40226	9.07e-55	-11.534	Molecular function	hydro-lyase activity	GO:0016836	5	0.00169767	2.15074	17	72	2000	18218	Solyc12g005860.2,Solyc06g009820.3,Solyc11g073130.2,Solyc10g085550.3,Solyc11g066890.1,Solyc04g079320.4,Solyc03g094175.1,Solyc10g083110.3,Solyc09g075450.3,Solyc03g118270.1,Solyc12g096190.2,Solyc02g086820.3,Solyc03g094177.1,Solyc04g079730.1,Solyc02g150124.1,Solyc03g114500.4,Solyc09g009830.3,	0.0716109
Solyc01g056760.3	463	390	343	0	0	0	17.096	14.0736	13.044	0	0	0	1.46e-49	-11.3924	Molecular function	intramolecular oxidoreductase activity, interconverting aldoses and ketoses	GO:0016861	5	0.00290167	3.35595	7	19	2000	18218	Solyc02g063220.3,Solyc12g014380.3,Solyc05g008370.2,Solyc10g054870.3,Solyc02g069620.4,Solyc01g097460.3,Solyc06g051410.4,	0.117076
Solanum_lycopersicum_newGene_854	310	369	387	0	0	0	3.67047	4.27737	4.72425	0	0	0	6.95e-48	-11.2133	Molecular function	oxidoreductase activity, acting on CH-OH group of donors	GO:0016614	4	0.00296979	1.7791	25	128	2000	18218	Solyc01g005560.3,Solyc04g082750.3,Solyc09g072610.3,Solyc07g045540.4,Solyc03g115990.3,Solyc08g066360.3,Solyc11g011930.3,Solyc12g044260.2,Solyc11g072010.3,Solyc01g111630.3,Solyc11g008380.3,Solyc03g121600.4,Solyc02g086880.4,Solyc05g050120.3,Solyc01g008920.4,Solyc02g093830.4,Solyc09g005180.4,Solyc03g120990.3,Solyc08g078850.3,Solyc06g062600.3,Solyc01g008550.4,Solyc02g086770.3,Solyc01g106480.4,Solyc08g…	0.114832
Solanum_lycopersicum_newGene_16	305	366	314	0	0	0	6.81043	7.97098	7.21577	0	0	0	2.64e-47	-11.12	Molecular function	NAD binding	GO:0051287	6	0.00324798	1.94462	19	89	2000	18218	Solyc01g005560.3,Solyc04g082630.3,Solyc04g009030.3,Solyc09g018790.3,Solyc10g005510.3,Solyc08g066360.3,Solyc11g011930.3,Solyc12g044260.2,Solyc01g111630.3,Solyc03g117970.4,Solyc02g086880.4,Solyc03g121720.2,Solyc12g094640.3,Solyc05g050120.3,Solyc09g082990.3,Solyc01g097340.3,Solyc02g020940.3,Solyc03g120990.3,Solyc04g009430.3,	0.120565
Solyc07g052120.4	39335	13921	20140	157	85	58	748.015	258.582	393.882	3.04266	1.60058	1.08675	5.71e-54	-10.9965	Molecular function	small molecule binding	GO:0036094	3	0.00327859	1.1166	450	3671	2000	18218	Solanum_lycopersicum_newGene_1898,Solyc08g082460.4,Solyc04g008130.3,Solyc11g071610.2,Solyc07g047790.3,Solyc07g056350.3,Solyc03g094010.3,Solyc06g011370.4,Solyc10g006710.4,Solyc12g099000.3,Solyc01g005560.3,Solyc12g005250.2,Solyc06g036490.3,Solyc11g013180.2,Solyc01g106500.4,Solyc07g041940.3,Solyc09g091840.4,Solyc12g019410.3,Solyc11g072630.2,Solyc02g088430.1,Solyc05g054010.4,Solyc04g082630.3,Solyc04g…	0.11702
Solyc03g111000.3	1195	1322	1265	10	10	11	29.309	31.6763	31.9007	0.241556	0.23769	0.247086	1.47e-126	-10.7979	Molecular function	phospholipase A1 activity	GO:0008970	7	0.00404592	3.18815	7	20	2000	18218	Solyc02g077430.4,Solyc02g077160.3,Solyc12g010910.2,Solyc07g055160.4,Solyc02g077100.3,Solyc02g077140.3,Solyc02g077420.3,	0.13906
Solyc12g044440.2	281	284	271	0	0	0	10.7212	10.5851	10.5981	0	0	0	1.03e-43	-10.7938	Molecular function	organic acid transmembrane transporter activity	GO:0005342	4	0.0052518	3.41588	6	16	2000	18218	Solyc11g013310.2,Solyc03g096380.3,Solyc11g012360.2,Solyc10g076790.2,Solyc01g060070.3,Solyc10g079200.2,	0.157215
Solyc12g042240.2	243	301	359	0	0	0	8.68728	10.5064	13.1935	0	0	0	6.53e-41	-10.6646	Molecular function	carboxylic acid transmembrane transporter activity	GO:0046943	5	0.0052518	3.41588	6	16	2000	18218	Solyc11g013310.2,Solyc03g096380.3,Solyc11g012360.2,Solyc10g076790.2,Solyc01g060070.3,Solyc10g079200.2,	0.157215
Solyc09g008760.1	9065	4461	5154	33	25	4	353.185	169.782	206.521	1.27857	0.947272	0.147401	2.87e-42	-10.6415	Molecular function	intramolecular oxidoreductase activity	GO:0016860	4	0.00561194	2.33021	11	43	2000	18218	Solyc02g085730.3,Solyc02g063220.3,Solyc12g014380.3,Solyc05g008370.2,Solyc10g054870.3,Solyc02g069620.4,Solyc01g097460.3,Solyc04g081740.3,Solyc09g091830.4,Solyc03g120720.3,Solyc06g051410.4,	0.157814
Solyc06g009820.3	229	293	227	0	0	0	7.5471	9.41194	7.683	0	0	0	1.12e-39	-10.4553	Molecular function	transferase activity	GO:0016740	3	0.00606311	1.10634	454	3738	2000	18218	Solyc08g082460.4,Solyc07g056470.3,Solyc09g092490.3,Solyc11g007690.3,Solyc09g092130.3,Solyc07g056350.3,Solyc10g006710.4,Solyc12g099000.3,Solyc11g065600.2,Solyc03g114730.3,Solyc08g080170.3,Solyc11g013180.2,Solyc09g082060.3,Solyc01g081340.4,Solyc01g106500.4,Solyc07g041940.3,Solyc12g019410.3,Solyc11g072630.2,Solyc05g053870.3,Solyc06g054090.2,Solyc04g082510.3,Solyc12g006030.2,Solyc04g008370.3,Solyc08g…	0.165487
Solyc06g034077.1	262	226	221	0	0	0	20.9391	17.5816	18.1636	0	0	0	1.51e-38	-10.345	Molecular function	fructose-bisphosphate aldolase activity	GO:0004332	6	0.00647318	3.79542	5	12	2000	18218	Solyc02g084440.4,Solyc01g110360.3,Solyc02g062340.3,Solyc07g065900.3,Solyc05g008600.3,	0.171632
Solyc01g056730.3	225	219	204	0	0	0	15.8227	15.0282	14.7115	0	0	0	1.64e-37	-10.2137	Molecular function	serine-type endopeptidase inhibitor activity	GO:0004867	7	0.0065597	2.39711	10	38	2000	18218	Solyc03g020030.3,Solyc09g084470.3,Solyc08g080630.4,Solyc09g084490.4,Solyc07g054720.2,Solanum_lycopersicum_newGene_1442,Solyc03g020040.3,Solyc03g098795.1,Solyc09g084460.3,Solyc09g084480.3,	0.169094
Solyc11g010740.3	185	328	214	0	0	0	3.53865	6.12944	4.21105	0	0	0	4.46e-34	-10.0209	Molecular function	serine-type endopeptidase activity	GO:0004252	6	0.00783777	1.6041	28	159	2000	18218	Solyc03g081270.2,Solyc02g085760.2,Solyc10g049710.2,Solyc01g087810.2,Solyc04g078110.1,Solyc01g087770.4,Solyc07g041970.4,Solyc09g064490.3,Solyc06g062950.1,Solyc08g080000.3,Solyc01g087840.3,Solyc06g084480.3,Solyc08g079850.3,Solyc04g082120.3,Solyc01g087760.2,Solyc09g083130.3,Solyc10g051310.2,Solyc06g083720.2,Solyc01g087850.2,Solyc08g079840.2,Solyc09g074420.4,Solyc02g071560.4,Solyc04g081810.4,Solyc01g…	0.191407
Solyc01g056750.1	249	187	177	0	0	0	10.9007	7.99475	7.99687	0	0	0	3.59e-33	-9.85124	Molecular function	vitamin binding	GO:0019842	4	0.00783777	1.6041	28	159	2000	18218	Solyc07g055210.3,Solyc10g076510.2,Solyc02g091100.3,Solyc05g055000.4,Solyc07g043310.3,Solyc03g123600.4,Solyc12g006450.2,Solyc05g013380.3,Solyc04g054710.3,Solyc10g006240.3,Solyc02g091560.3,Solyc12g096190.2,Solyc10g008200.4,Solyc04g054310.3,Solyc04g011350.3,Solyc10g007110.3,Solyc09g031970.3,Solyc03g123610.4,Solyc03g044330.1,Solyc06g063090.4,Solyc08g079750.3,Solyc07g061940.4,Solyc08g066620.3,Solyc03g…	0.191407
Solanum_lycopersicum_newGene_224	356	163	283	0	0	0	4.98966	2.22389	4.08666	0	0	0	1.02e-30	-9.78064	Molecular function	2 iron, 2 sulfur cluster binding	GO:0051537	5	0.00807403	2.22664	11	45	2000	18218	Solyc11g071610.2,Solyc11g042640.2,Solyc10g075160.1,Solyc10g044520.3,Solyc12g005630.2,Solyc03g007030.3,Solyc11g071600.2,Solyc07g007450.3,Solyc11g012850.2,Solyc06g060310.3,Solyc11g068430.3,	0.187318
Solanum_lycopersicum_newGene_2774	141	205	181	0	0	0	1.21309	1.74452	1.60764	0	0	0	5.85e-31	-9.57636	Molecular function	kinase activity	GO:0016301	5	0.00817512	1.17381	196	1521	2000	18218	Solyc08g082460.4,Solyc11g007690.3,Solyc07g056350.3,Solyc10g006710.4,Solyc11g013180.2,Solyc01g106500.4,Solyc07g041940.3,Solyc12g019410.3,Solyc11g072630.2,Solyc04g082510.3,Solyc04g008370.3,Solyc08g074560.3,Solyc04g074050.4,Solyc08g082980.2,Solyc03g006730.3,Solyc07g062080.4,Solyc06g007440.4,Solyc02g150128.1,Solyc10g084860.1,Solyc05g008950.4,Solyc10g008960.1,Solyc11g011020.2,Solyc08g076050.4,Solyc01g…	0.185037
Solyc12g042250.3	116	143	181	0	0	0	5.30287	6.39386	8.51677	0	0	0	3.93e-26	-9.0337	Molecular function	carbon-oxygen lyase activity	GO:0016835	4	0.00838334	1.5818	29	167	2000	18218	Solyc12g005860.2,Solyc06g009820.3,Solyc11g073130.2,Solyc10g085550.3,Solyc03g071570.3,Solyc11g066890.1,Solyc04g079320.4,Solyc03g094175.1,Solyc10g083110.3,Solyc09g075450.3,Solyc03g118270.1,Solyc03g006545.1,Solyc07g052150.4,Solyc12g096190.2,Solyc02g086820.3,Solyc04g049350.4,Solyc03g094177.1,Solyc11g008140.3,Solyc03g006550.4,Solyc07g052120.4,Solyc10g005400.3,Solyc04g079730.1,Solyc08g005710.3,Solyc02g…	0.185232
Solanum_lycopersicum_newGene_352	136	120	132	0	0	0	3.09445	2.67399	3.0941	0	0	0	1.45e-26	-9.0112	Molecular function	tetrapyrrole binding	GO:0046906	4	0.00847873	1.28441	87	617	2000	18218	Solyc12g042480.3,Solyc02g085360.4,Solyc03g111290.2,Solyc03g025380.3,Solyc07g008240.3,Solyc03g095310.3,Solyc09g007520.3,Solyc03g005770.3,Solyc09g092580.4,Solyc04g083160.2,Solyc05g056050.3,Solyc02g087070.4,Solyc01g108630.3,Solanum_lycopersicum_newGene_925,Solyc07g063600.3,Solyc05g047680.4,Solyc10g078220.2,Solyc10g007690.3,Solyc04g054258.1,Solyc03g006700.3,Solyc03g005760.1,Solyc03g115900.4,Solyc07g0…	0.182983
Solyc11g012560.3	163	212	137	0	2	0	5.52674	7.03154	4.80105	0	0.06788	0	9.26e-29	-8.95652	Molecular function	serine-type peptidase activity	GO:0008236	5	0.00883521	1.46329	40	249	2000	18218	Solyc04g077640.4,Solyc03g081270.2,Solyc02g085760.2,Solyc10g049710.2,Solyc02g091950.4,Solyc01g087810.2,Solyc04g078110.1,Solyc01g087770.4,Solyc07g041970.4,Solyc09g064490.3,Solyc06g062950.1,Solyc05g041530.3,Solyc08g080000.3,Solyc01g087840.3,Solyc06g084480.3,Solyc08g079850.3,Solyc04g082120.3,Solyc01g087760.2,Solyc01g108490.3,Solyc09g083130.3,Solyc10g051310.2,Solyc06g083720.2,Solyc01g087850.2,Solyc08g…	0.186343
Solyc06g076160.4	5599	1680	1994	41	25	33	89.4596	26.2135	32.7661	0.652602	0.39072	0.525729	1.01e-33	-8.91884	Molecular function	serine hydrolase activity	GO:0017171	4	0.00883521	1.46329	40	249	2000	18218	Solyc04g077640.4,Solyc03g081270.2,Solyc02g085760.2,Solyc10g049710.2,Solyc02g091950.4,Solyc01g087810.2,Solyc04g078110.1,Solyc01g087770.4,Solyc07g041970.4,Solyc09g064490.3,Solyc06g062950.1,Solyc05g041530.3,Solyc08g080000.3,Solyc01g087840.3,Solyc06g084480.3,Solyc08g079850.3,Solyc04g082120.3,Solyc01g087760.2,Solyc01g108490.3,Solyc09g083130.3,Solyc10g051310.2,Solyc06g083720.2,Solyc01g087850.2,Solyc08g…	0.186343
Solyc04g017620.4	427	279	346	0	6	5	15.9406	10.1489	13.2858	0	0.211112	0.160473	2.97e-35	-8.86916	Molecular function	lipase activity	GO:0016298	5	0.00923109	1.92444	15	71	2000	18218	Solyc02g077430.4,Solyc01g008780.3,Solyc04g081790.3,Solyc02g077160.3,Solyc02g061850.4,Solyc12g010910.2,Solyc09g075420.3,Solyc07g055160.4,Solyc04g082000.4,Solyc02g077100.3,Solyc02g077140.3,Solyc10g076710.3,Solyc04g074220.4,Solyc10g008710.3,Solyc02g077420.3,	0.186227
Solanum_lycopersicum_newGene_2209	90	117	108	0	0	0	2.27449	2.93004	2.84653	0	0	0	9.13e-23	-8.51069	Molecular function	chitin binding	GO:0008061	4	0.00933091	2.41121	9	34	2000	18218	Solyc10g055810.2,Solanum_lycopersicum_newGene_1962,Solyc07g005100.4,Solyc10g055820.3,Solyc10g074440.2,Solyc01g097280.2,Solyc01g112080.3,Solyc10g055800.2,Solyc04g072000.4,	0.184236
Solyc12g098210.3	374	131	285	0	2	2	2.42685	0.825981	1.90366	0	0.012991	0.007625	3.59e-23	-8.48948	Molecular function	transketolase or transaldolase activity	GO:0016744	4	0.00957889	3.50346	5	13	2000	18218	Solyc10g018300.3,Solyc11g010850.2,Solyc03g044330.1,Solyc05g050970.4,Solyc07g061940.4,	0.185192
Solyc01g056770.1	104	94	111	0	0	0	13.8891	12.2856	15.287	0	0	0	1.9e-22	-8.46738	Molecular function	sucrose synthase activity	GO:0016157	8	0.00957889	3.50346	5	13	2000	18218	Solyc09g092130.3,Solyc07g042520.4,Solyc07g042550.3,Solyc12g009300.3,Solyc07g007790.3,	0.185192
Solyc08g079850.3	1510	2012	1933	51	40	45	18.8403	24.5192	24.8084	0.646111	0.491635	0.550698	3.89e-112	-8.44822	Molecular function	acetyltransferase activity	GO:0016407	6	0.00958132	1.76603	19	98	2000	18218	Solyc06g054090.2,Solyc02g089780.3,Solyc02g082850.3,Solyc07g065340.1,Solyc05g025890.3,Solyc03g006220.4,Solyc03g097130.3,Solyc08g006730.1,Solyc12g014360.2,Solyc03g025710.3,Solyc03g043950.4,Solyc03g111710.3,Solyc09g010420.4,Solyc05g010250.3,Solyc08g068730.1,Solyc02g077080.3,Solyc10g006040.1,Solyc09g082220.1,Solyc08g006765.1,	0.177829
Solanum_lycopersicum_newGene_76	112	147	83	0	0	0	3.27224	4.1892	2.48338	0	0	0	8.01e-22	-8.43719	Molecular function	phospholipase activity	GO:0004620	6	0.0109189	2.06242	12	53	2000	18218	Solyc02g077430.4,Solyc01g008780.3,Solyc02g077160.3,Solyc02g061850.4,Solyc12g010910.2,Solyc09g075420.3,Solyc07g055160.4,Solyc04g082000.4,Solyc02g077100.3,Solyc02g077140.3,Solyc10g076710.3,Solyc02g077420.3,	0.198681
Solyc09g008740.1	417	193	254	5	2	0	21.7183	9.81383	13.5809	0.256314	0.07979	0	4.23e-25	-8.43668	Molecular function	protein kinase activity	GO:0004672	6	0.0113683	1.17963	169	1305	2000	18218	Solyc08g082460.4,Solyc07g056350.3,Solyc10g006710.4,Solyc01g106500.4,Solyc07g041940.3,Solyc12g019410.3,Solyc11g072630.2,Solyc04g082510.3,Solyc04g008370.3,Solyc08g074560.3,Solyc04g074050.4,Solyc08g082980.2,Solyc03g006730.3,Solyc07g062080.4,Solyc06g007440.4,Solyc02g150128.1,Solyc10g084860.1,Solyc05g008950.4,Solyc10g008960.1,Solyc11g011020.2,Solyc08g076050.4,Solyc01g098740.4,Solyc04g077360.3,Solyc05g…	0.199052
Solyc04g016560.2	89	112	99	0	0	0	3.7213	4.57297	4.27023	0	0	0	2.99e-22	-8.42883	Molecular function	oxidoreductase activity, acting on paired donors, with oxidation of a pair of donors resulting in the reduction of molecular oxygen to two molecules of water	GO:0016717	5	0.0122149	2.65679	7	24	2000	18218	Solyc01g006430.3,Solyc03g058430.3,Solyc06g051400.3,Solyc04g040130.1,Solyc03g116730.4,Solyc12g049030.1,Solyc12g100250.3,	0.174391
Solyc09g008750.1	2989	869	1736	21	3	21	136.504	38.7389	81.5564	0.942948	0.091257	0.924462	1.16e-22	-8.36906	Molecular function	anion binding	GO:0043168	4	0.0124919	1.09821	428	3550	2000	18218	Solanum_lycopersicum_newGene_1898,Solyc08g082460.4,Solyc04g008130.3,Solyc11g071610.2,Solyc07g047790.3,Solyc07g056350.3,Solyc06g011370.4,Solyc10g006710.4,Solyc12g099000.3,Solyc12g005250.2,Solyc06g036490.3,Solyc11g013180.2,Solyc01g106500.4,Solyc07g041940.3,Solyc09g091840.4,Solyc12g019410.3,Solyc11g072630.2,Solyc02g088430.1,Solyc05g054010.4,Solyc04g082510.3,Solyc04g008370.3,Solyc08g074560.3,Solyc07g…	0.175644
Solyc04g010155.2	129	80	118	0	0	0	2.0748	1.24774	1.95714	0	0	0	1.03e-20	-8.28416	Molecular function	oxidoreductase activity, acting on the aldehyde or oxo group of donors, NAD or NADP as acceptor	GO:0016620	5	0.0126728	2.02422	12	54	2000	18218	Solyc04g082630.3,Solyc04g009030.3,Solyc10g005510.3,Solyc02g084640.4,Solyc03g111000.3,Solyc07g005390.3,Solyc02g086880.4,Solyc12g094640.3,Solyc02g020940.3,Solyc06g019170.3,Solyc06g060250.3,Solyc03g116910.3,	0.175528
Solyc04g018085.1	99	106	78	0	0	0	1.29666	1.355	1.0441	0	0	0	6.58e-21	-8.2431	Molecular function	peptidyl-prolyl cis-trans isomerase activity	GO:0003755	5	0.0128361	1.90337	14	67	2000	18218	Solyc04g077640.4,Solyc10g005870.4,Solyc01g096520.3,Solyc08g006540.4,Solyc10g083930.2,Solyc11g033284.1,Solyc04g054520.3,Solyc09g008650.3,Solyc01g108340.3,Solyc03g119860.3,Solyc10g078250.1,Solyc06g083190.4,Solyc04g015040.3,Solyc09g092690.3,	0.175175
Solyc09g091615.1	345	194	81	0	0	0	4.06242	2.23241	0.971966	0	0	0	9.89e-19	-8.20665	Molecular function	iron-sulfur cluster binding	GO:0051536	4	0.0130906	1.64261	22	122	2000	18218	Solyc11g071610.2,Solyc12g005860.2,Solyc08g083360.3,Solyc11g042640.2,Solyc01g108630.3,Solyc06g030570.3,Solyc03g111360.3,Solyc02g087230.3,Solyc11g067140.2,Solyc10g050890.2,Solyc10g075160.1,Solyc10g044520.3,Solyc05g044630.3,Solyc12g005630.2,Solyc03g007030.3,Solyc11g071600.2,Solyc11g067110.2,Solyc07g007450.3,Solyc11g012850.2,Solyc08g077050.3,Solyc06g060310.3,Solyc11g068430.3,	0.176058
Solyc04g150119.1	79	103	90	0	0	0	3.47928	4.43612	4.07587	0	0	0	1.45e-20	-8.18292	Molecular function	metal cluster binding	GO:0051540	3	0.0130906	1.64261	22	122	2000	18218	Solyc11g071610.2,Solyc12g005860.2,Solyc08g083360.3,Solyc11g042640.2,Solyc01g108630.3,Solyc06g030570.3,Solyc03g111360.3,Solyc02g087230.3,Solyc11g067140.2,Solyc10g050890.2,Solyc10g075160.1,Solyc10g044520.3,Solyc05g044630.3,Solyc12g005630.2,Solyc03g007030.3,Solyc11g071600.2,Solyc11g067110.2,Solyc07g007450.3,Solyc11g012850.2,Solyc08g077050.3,Solyc06g060310.3,Solyc11g068430.3,	0.176058
Solyc03g013305.1	75	139	91	0	0	0	2.25893	4.11293	2.81109	0	0	0	1.72e-19	-8.09271	Molecular function	phosphotransferase activity, alcohol group as acceptor	GO:0016773	5	0.01332	1.16555	184	1438	2000	18218	Solyc08g082460.4,Solyc11g007690.3,Solyc07g056350.3,Solyc10g006710.4,Solyc11g013180.2,Solyc01g106500.4,Solyc07g041940.3,Solyc12g019410.3,Solyc11g072630.2,Solyc04g082510.3,Solyc04g008370.3,Solyc08g074560.3,Solyc04g074050.4,Solyc08g082980.2,Solyc03g006730.3,Solyc07g062080.4,Solyc06g007440.4,Solyc02g150128.1,Solyc10g084860.1,Solyc05g008950.4,Solyc10g008960.1,Solyc11g011020.2,Solyc08g076050.4,Solyc01g…	0.174098
Solyc02g062300.3	2093	702	838	14	18	28	49.761	16.3044	20.4905	0.333561	0.406128	0.647893	8.34e-27	-8.00642	Molecular function	metallopeptidase activity	GO:0008237	5	0.0139398	1.79931	16	81	2000	18218	Solyc07g052290.1,Solyc04g011900.4,Solyc02g032970.4,Solyc10g081470.2,Solyc07g055320.4,Solyc03g007330.3,Solyc12g010020.3,Solyc07g066620.3,Solyc03g046340.3,Solyc02g090670.3,Solyc05g014310.3,Solyc08g066180.3,Solyc03g005000.4,Solyc04g082250.3,Solyc12g010030.3,Solyc08g081250.4,	0.179669
Solanum_lycopersicum_newGene_2517	97	72	85	0	0	0	2.59127	1.85298	2.66133	0	0	0	8.34e-19	-7.93137	Molecular function	nucleotide binding	GO:0000166	5	0.0152173	1.09645	416	3456	2000	18218	Solanum_lycopersicum_newGene_1898,Solyc08g082460.4,Solyc04g008130.3,Solyc11g071610.2,Solyc07g047790.3,Solyc07g056350.3,Solyc03g094010.3,Solyc06g011370.4,Solyc10g006710.4,Solyc12g099000.3,Solyc01g005560.3,Solyc12g005250.2,Solyc06g036490.3,Solyc11g013180.2,Solyc01g106500.4,Solyc07g041940.3,Solyc09g091840.4,Solyc12g019410.3,Solyc11g072630.2,Solyc02g088430.1,Solyc05g054010.4,Solyc04g082630.3,Solyc04g…	0.193447
Solyc12g011420.2	292	324	252	8	6	8	2.98441	3.24168	2.65597	0.078923	0.06034	0.075358	1.22e-43	-7.85479	Molecular function	nucleoside phosphate binding	GO:1901265	4	0.0152173	1.09645	416	3456	2000	18218	Solanum_lycopersicum_newGene_1898,Solyc08g082460.4,Solyc04g008130.3,Solyc11g071610.2,Solyc07g047790.3,Solyc07g056350.3,Solyc03g094010.3,Solyc06g011370.4,Solyc10g006710.4,Solyc12g099000.3,Solyc01g005560.3,Solyc12g005250.2,Solyc06g036490.3,Solyc11g013180.2,Solyc01g106500.4,Solyc07g041940.3,Solyc09g091840.4,Solyc12g019410.3,Solyc11g072630.2,Solyc02g088430.1,Solyc05g054010.4,Solyc04g082630.3,Solyc04g…	0.193447
Solyc03g096650.2	388	237	228	0	7	0	27.8917	16.5963	16.796	0	0.440869	0	2.8e-19	-7.84783	Molecular function	cis-trans isomerase activity	GO:0016859	4	0.0164939	1.8482	14	69	2000	18218	Solyc04g077640.4,Solyc10g005870.4,Solyc01g096520.3,Solyc08g006540.4,Solyc10g083930.2,Solyc11g033284.1,Solyc04g054520.3,Solyc09g008650.3,Solyc01g108340.3,Solyc03g119860.3,Solyc10g078250.1,Solyc06g083190.4,Solyc04g015040.3,Solyc09g092690.3,	0.204085
Solyc04g024960.1	63	74	76	0	0	0	7.37302	8.58971	9.26286	0	0	0	4.09e-17	-7.62449	Molecular function	iron ion binding	GO:0005506	7	0.0166666	1.30731	62	432	2000	18218	Solyc12g042480.3,Solyc02g085360.4,Solyc03g111290.2,Solyc03g095310.3,Solyc09g092580.4,Solyc04g083160.2,Solyc01g091320.3,Solanum_lycopersicum_newGene_925,Solyc03g096850.4,Solyc05g047680.4,Solyc10g078220.2,Solyc01g088430.4,Solyc12g100270.2,Solyc04g054258.1,Solyc08g079420.3,Solyc08g074260.3,Solyc04g051244.1,Solyc01g109140.3,Solyc07g056160.4,Solyc08g005610.3,Solyc02g092860.3,Solyc04g051190.3,Solyc07g0…	0.203508
Solyc01g010365.1	57	87	79	0	0	0	3.02064	4.5225	4.29795	0	0	0	9.62e-17	-7.58608	Molecular function	aldehyde-lyase activity	GO:0016832	5	0.0173304	2.7327	6	20	2000	18218	Solyc02g084440.4,Solyc01g110360.3,Solyc02g065240.3,Solyc02g062340.3,Solyc07g065900.3,Solyc05g008600.3,	0.208865
Solyc12g036800.1	479	357	58	0	0	0	36.9945	26.9201	4.57803	0	0	0	6.05e-15	-7.56445	Molecular function	UDP-glycosyltransferase activity	GO:0008194	5	0.0174732	1.35255	49	330	2000	18218	Solyc09g092490.3,Solyc09g092130.3,Solyc11g005560.3,Solyc12g096820.1,Solyc03g078730.3,Solyc11g007470.1,Solyc12g009930.3,Solyc05g010685.1,Solyc12g014430.2,Solyc04g016210.4,Solyc08g083320.4,Solyc01g107825.1,Solyc07g043490.1,Solyc02g091370.2,Solyc03g078490.4,Solyc02g070020.1,Solyc05g010710.3,Solyc07g042520.4,Solyc10g085870.1,Solyc12g014010.2,Solyc08g062220.3,Solyc08g082660.2,Solyc02g080570.3,Solyc05g…	0.207886
Solanum_lycopersicum_newGene_598	66	75	54	0	0	0	0.970596	1.07593	0.820608	0	0	0	1.03e-15	-7.37908	Molecular function	intramolecular lyase activity	GO:0016872	4	0.0185527	3.03633	5	15	2000	18218	Solyc05g052240.3,Solyc04g054740.3,Solyc04g050820.3,Solyc08g005710.3,Solyc05g010320.4,	0.217935
Solyc04g051100.3	68	56	73	0	0	0	3.69557	2.97118	4.08947	0	0	0	1.5e-15	-7.3594	Molecular function	amino acid transmembrane transporter activity	GO:0015171	6	0.0185527	3.03633	5	15	2000	18218	Solyc11g013310.2,Solyc03g096380.3,Solyc10g076790.2,Solyc01g060070.3,Solyc10g079200.2,	0.217935
Solyc05g006290.2	166	166	43	0	0	0	2.74697	2.68584	0.730565	0	0	0	3.94e-14	-7.26947	Molecular function	sulfur compound binding	GO:1901681	3	0.0196641	2.27725	8	32	2000	18218	Solyc10g076510.2,Solyc02g091100.3,Solyc04g011350.3,Solyc03g044330.1,Solyc07g056430.3,Solyc07g061940.4,Solyc08g075690.3,Solyc02g077240.4,	0.225288
Solanum_lycopersicum_newGene_2820	49	70	74	0	0	0	0.965343	1.34902	1.67233	0	0	0	7.95e-15	-7.23226	Molecular function	adenyl ribonucleotide binding	GO:0032559	8	0.0215399	1.10226	341	2818	2000	18218	Solanum_lycopersicum_newGene_1898,Solyc08g082460.4,Solyc04g008130.3,Solyc07g047790.3,Solyc07g056350.3,Solyc06g011370.4,Solyc10g006710.4,Solyc12g099000.3,Solyc12g005250.2,Solyc06g036490.3,Solyc11g013180.2,Solyc01g106500.4,Solyc07g041940.3,Solyc12g019410.3,Solyc11g072630.2,Solyc02g088430.1,Solyc05g054010.4,Solyc04g082510.3,Solyc04g008370.3,Solyc08g074560.3,Solyc06g008785.1,Solyc04g015490.4,Solyc04g…	0.237964
Solyc04g026300.1	47	76	92	0	0	0	4.64964	7.45982	9.47191	0	0	0	1.69e-14	-7.20866	Molecular function	metalloendopeptidase activity	GO:0004222	6	0.021908	1.88462	12	58	2000	18218	Solyc07g052290.1,Solyc04g011900.4,Solyc02g032970.4,Solyc10g081470.2,Solyc07g055320.4,Solyc03g007330.3,Solyc07g066620.3,Solyc03g046340.3,Solyc05g014310.3,Solyc08g066180.3,Solyc03g005000.4,Solyc04g082250.3,	0.239184
Solyc07g026873.1	50	131	68	0	0	0	1.92168	4.9615	2.71601	0	0	0	5e-14	-7.15812	Molecular function	chitinase activity	GO:0004568	6	0.023427	2.36159	7	27	2000	18218	Solyc10g055810.2,Solyc12g098810.2,Solyc10g055820.3,Solyc10g074440.2,Solyc10g055800.2,Solyc04g072000.4,Solyc09g098540.3,	0.252793
Solyc02g150114.1	57	53	66	0	0	0	1.00883	0.916915	1.21667	0	0	0	2.02e-14	-7.13293	Molecular function	oxidoreductase activity, acting on the aldehyde or oxo group of donors	GO:0016903	4	0.0237329	1.72956	15	79	2000	18218	Solyc04g082630.3,Solyc04g009030.3,Solyc10g005510.3,Solyc02g084640.4,Solyc03g111000.3,Solyc07g005390.3,Solyc02g086880.4,Solyc04g011350.3,Solyc12g094640.3,Solyc02g020940.3,Solyc04g063350.3,Solyc11g071600.2,Solyc06g019170.3,Solyc06g060250.3,Solyc03g116910.3,	0.253151
Solyc10g076240.3	11342	4643	3152	92	107	241	225.875	90.3057	64.5537	1.86086	2.11057	4.80262	4.09e-19	-7.12316	Molecular function	adenyl nucleotide binding	GO:0030554	7	0.0239045	1.09992	341	2824	2000	18218	Solanum_lycopersicum_newGene_1898,Solyc08g082460.4,Solyc04g008130.3,Solyc07g047790.3,Solyc07g056350.3,Solyc06g011370.4,Solyc10g006710.4,Solyc12g099000.3,Solyc12g005250.2,Solyc06g036490.3,Solyc11g013180.2,Solyc01g106500.4,Solyc07g041940.3,Solyc12g019410.3,Solyc11g072630.2,Solyc02g088430.1,Solyc05g054010.4,Solyc04g082510.3,Solyc04g008370.3,Solyc08g074560.3,Solyc06g008785.1,Solyc04g015490.4,Solyc04g…	0.252084
Solyc08g080640.2	12771	15938	7241	45	196	381	477.535	582.165	278.436	1.68635	7.3099	14.2455	2.61e-16	-7.10454	Molecular function	flavin adenine dinucleotide binding	GO:0050660	6	0.0247112	1.48952	26	159	2000	18218	Solyc11g071610.2,Solyc09g091840.4,Solyc04g016430.3,Solyc06g065060.1,Solyc09g072610.3,Solyc12g005200.3,Solyc10g054480.3,Solyc09g074430.4,Solyc01g087290.3,Solyc02g090890.4,Solyc03g121600.4,Solyc05g050920.3,Solyc04g025650.3,Solyc04g077440.4,Solyc03g044330.1,Solyc06g060880.4,Solyc09g005180.4,Solyc07g061940.4,Solyc02g079460.1,Solyc11g071600.2,Solyc11g069180.2,Solyc06g062600.3,Solyc08g061930.4,Solyc09g…	0.257663
Solyc10g083690.3	24754	7872	9807	177	447	458	373.463	116.01	152.17	2.71779	6.7237	6.92295	2.84e-20	-7.10403	Molecular function	oxidoreductase activity, acting on single donors with incorporation of molecular oxygen	GO:0016701	4	0.0256536	1.7942	13	66	2000	18218	Solyc08g029000.3,Solyc08g075490.4,Solyc01g087260.4,Solyc01g006540.4,Solyc01g090180.4,Solyc10g005400.3,Solyc09g082630.3,Solyc11g012850.2,Solyc12g014100.2,Solyc07g056570.1,Solyc01g099160.4,Solyc06g060310.3,Solyc01g087270.3,	0.264517
Solyc11g005480.2	4584	2729	3341	65	93	190	163.278	94.944	122.399	2.34493	3.30535	6.77297	2.89e-26	-7.0509	Molecular function	acyltransferase activity	GO:0016746	4	0.0260907	1.30129	54	378	2000	18218	Solyc09g092130.3,Solyc08g080170.3,Solyc06g054090.2,Solyc08g014130.3,Solyc02g089780.3,Solyc04g078660.2,Solyc07g045350.4,Solyc08g082620.3,Solyc08g007790.3,Solyc02g082850.3,Solyc10g079110.2,Solyc07g065340.1,Solyc04g079720.4,Solyc01g107080.3,Solyc05g025890.3,Solyc03g025320.4,Solyc03g006220.4,Solyc07g064800.3,Solyc09g065800.4,Solyc08g076470.4,Solyc07g055840.3,Solyc03g097130.3,Solyc11g008630.3,Solyc08g…	0.266068
Solyc10g048050.1	52	63	51	0	0	0	4.45197	5.21727	4.46088	0	0	0	4.6e-14	-7.05057	Molecular function	magnesium ion binding	GO:0000287	6	0.0264361	1.45744	28	175	2000	18218	Solyc11g007690.3,Solyc01g005560.3,Solyc10g076510.2,Solyc02g091100.3,Solyc10g085550.3,Solyc10g083720.3,Solyc10g024410.2,Solyc01g106430.3,Solyc04g045340.3,Solyc11g011930.3,Solyc03g006545.1,Solyc07g052150.4,Solyc03g006550.4,Solyc07g052120.4,Solyc10g081660.2,Solyc10g005400.3,Solyc03g044330.1,Solyc02g086800.4,Solyc08g005710.3,Solyc02g150124.1,Solyc07g061940.4,Solyc08g083370.4,Solyc11g006420.2,Solyc03g…	0.26666
Solyc04g077640.4	2706	2897	1486	127	73	67	46.6965	48.8293	26.3699	2.22749	1.25281	1.15389	6.64e-35	-7.03484	Molecular function	O-acetyltransferase activity	GO:0016413	7	0.0275916	2.48427	6	22	2000	18218	Solyc02g082850.3,Solyc07g065340.1,Solyc03g006220.4,Solyc12g014360.2,Solyc02g077080.3,Solyc10g006040.1,	0.275323
Solyc10g079630.1	193	122	142	6	4	2	3.83527	2.35389	2.89839	0.114885	0.069171	0.030057	7.39e-21	-6.99908	Molecular function	oxidoreductase activity, acting on the CH-CH group of donors, NAD or NADP as acceptor	GO:0016628	5	0.0275916	2.48427	6	22	2000	18218	Solyc03g115980.1,Solyc07g007870.3,Solyc10g086500.1,Solyc03g026210.4,Solyc09g011870.3,Solyc10g078740.2,	0.275323
Solyc08g080630.4	2088	3329	1072	30	74	87	40.9636	63.7899	21.6262	0.600177	1.43592	1.69761	6.4e-21	-6.93303	Molecular function	UDP-glucosyltransferase activity	GO:0035251	7	0.0291639	1.68685	15	81	2000	18218	Solyc09g092130.3,Solyc11g005560.3,Solyc12g096820.1,Solyc12g014430.2,Solyc08g083320.4,Solyc07g042520.4,Solyc08g082660.2,Solyc02g080570.3,Solyc07g042550.3,Solyc12g009300.3,Solyc04g071650.4,Solyc04g051150.3,Solyc03g097050.3,Solyc08g082670.4,Solyc07g007790.3,	0.284886
Solyc08g015837.1	45	141	66	0	0	0	1.49412	4.62498	2.26734	0	0	0	9.29e-13	-6.90739	Molecular function	protein serine/threonine kinase activity	GO:0004674	7	0.0295556	1.24449	72	527	2000	18218	Solyc07g056350.3,Solyc10g006710.4,Solyc11g072630.2,Solyc04g082510.3,Solyc03g006730.3,Solyc07g062080.4,Solyc06g007440.4,Solyc08g076050.4,Solyc01g098740.4,Solyc04g077360.3,Solyc05g007230.4,Solyc02g068820.3,Solyc07g053600.3,Solyc04g015460.4,Solyc06g060680.2,Solyc04g064940.3,Solyc11g011870.3,Solyc06g060690.3,Solyc11g010130.3,Solyc04g077300.3,Solyc03g006100.4,Solyc01g008500.4,Solyc07g066230.4,Solyc06g…	0.285704
Solyc04g078790.3	67	41	61	0	0	0	1.68	1.00004	1.57374	0	0	0	1.05e-12	-6.8062	Molecular function	aminoacyl-tRNA editing activity	GO:0002161	6	0.0317761	2.67912	5	17	2000	18218	Solyc06g069390.4,Solyc02g077310.4,Solyc01g080810.3,Solyc12g019100.2,Solyc12g019110.3,	0.304002
Solyc05g006300.1	137	123	34	0	0	0	3.06236	2.68827	0.761362	0	0	0	3.71e-12	-6.80237	Molecular function	carboxylic ester hydrolase activity	GO:0052689	5	0.0326007	1.45297	26	163	2000	18218	Solanum_lycopersicum_newGene_1897,Solyc06g069390.4,Solyc02g077430.4,Solyc02g077310.4,Solyc01g088090.3,Solyc01g080810.3,Solyc01g008780.3,Solyc12g019100.2,Solyc01g010250.4,Solyc02g077160.3,Solyc01g099940.3,Solyc09g075330.4,Solyc03g123620.4,Solyc12g010910.2,Solyc09g065620.3,Solanum_lycopersicum_newGene_2399,Solyc07g055160.4,Solyc03g078100.3,Solyc02g077100.3,Solyc02g077140.3,Solyc02g065240.3,Solyc04g…	0.308709
Solyc05g052420.3	60	70	61	0	2	0	6.6257	7.54546	6.95898	0	0.180065	0	3.67e-14	-6.79252	Molecular function	oxidoreductase activity, acting on the CH-OH group of donors, NAD or NADP as acceptor	GO:0016616	5	0.0329161	1.5592	19	111	2000	18218	Solyc01g005560.3,Solyc04g082750.3,Solyc07g045540.4,Solyc03g115990.3,Solyc08g066360.3,Solyc11g011930.3,Solyc12g044260.2,Solyc11g072010.3,Solyc01g111630.3,Solyc02g086880.4,Solyc05g050120.3,Solyc01g008920.4,Solyc02g093830.4,Solyc03g120990.3,Solyc08g078850.3,Solyc01g008550.4,Solyc02g086770.3,Solyc01g106480.4,Solyc03g116910.3,	0.308546
Solyc04g045300.1	57	62	39	0	0	0	8.89756	9.39671	6.25385	0	0	0	1.23e-12	-6.77152	Molecular function	vitamin B6 binding	GO:0070279	5	0.0336831	1.51817	21	126	2000	18218	Solyc07g055210.3,Solyc05g055000.4,Solyc07g043310.3,Solyc03g123600.4,Solyc12g006450.2,Solyc05g013380.3,Solyc04g054710.3,Solyc10g006240.3,Solyc02g091560.3,Solyc12g096190.2,Solyc10g008200.4,Solyc04g054310.3,Solyc10g007110.3,Solyc09g031970.3,Solyc03g123610.4,Solyc06g063090.4,Solyc08g079750.3,Solyc08g066620.3,Solyc03g098240.3,Solyc08g068330.3,Solyc09g008670.3,	0.25833
Solyc03g096660.2	607	312	338	20	3	5	23.405	11.7395	13.4107	0.776112	0.108941	0.160142	2.08e-15	-6.76702	Molecular function	glucosyltransferase activity	GO:0046527	6	0.0336831	1.51817	21	126	2000	18218	Solyc09g092130.3,Solyc11g065600.2,Solyc11g005560.3,Solyc12g096820.1,Solyc02g091920.3,Solyc11g066270.3,Solyc12g014430.2,Solyc08g083320.4,Solyc07g042520.4,Solyc08g082660.2,Solyc02g080570.3,Solyc07g042550.3,Solyc12g009300.3,Solyc04g071650.4,Solyc03g093130.3,Solyc09g008320.4,Solyc04g051150.3,Solyc02g071020.3,Solyc03g097050.3,Solyc08g082670.4,Solyc07g007790.3,	0.25833
Solyc03g045140.4	853	1388	1358	67	42	16	8.14271	12.9521	13.3364	0.650546	0.396967	0.150365	1.03e-21	-6.76665	Molecular function	pyridoxal phosphate binding	GO:0030170	6	0.0336831	1.51817	21	126	2000	18218	Solyc07g055210.3,Solyc05g055000.4,Solyc07g043310.3,Solyc03g123600.4,Solyc12g006450.2,Solyc05g013380.3,Solyc04g054710.3,Solyc10g006240.3,Solyc02g091560.3,Solyc12g096190.2,Solyc10g008200.4,Solyc04g054310.3,Solyc10g007110.3,Solyc09g031970.3,Solyc03g123610.4,Solyc06g063090.4,Solyc08g079750.3,Solyc08g066620.3,Solyc03g098240.3,Solyc08g068330.3,Solyc09g008670.3,	0.25833
Solyc05g042155.1	37	67	73	0	0	0	0.729844	1.28287	1.49072	0	0	0	2.17e-12	-6.75289	Molecular function	oxidoreductase activity, acting on a sulfur group of donors, disulfide as acceptor	GO:0016671	5	0.0339635	2.37626	6	23	2000	18218	Solyc06g034020.3,Solyc10g080730.3,Solyc03g093690.3,Solyc07g062060.3,Solyc01g106400.3,Solyc03g111720.3,	0.254178
Solyc11g069880.1	107	37	77	0	0	0	4.64237	1.56114	3.4389	0	0	0	5.81e-12	-6.71052	Molecular function	NADP binding	GO:0050661	6	0.0357065	1.71619	13	69	2000	18218	Solyc09g091840.4,Solyc04g082630.3,Solyc04g009030.3,Solyc09g018790.3,Solyc07g045540.4,Solyc10g005510.3,Solyc09g074430.4,Solyc06g064550.3,Solyc05g050920.3,Solyc03g121720.2,Solyc12g094640.3,Solyc02g093830.4,Solyc02g020940.3,	0.265085
Solyc09g005430.3	43	56	45	0	0	0	1.03272	1.31181	1.11759	0	0	0	2.34e-12	-6.69082	Molecular function	oxidoreductase activity, acting on a sulfur group of donors	GO:0016667	4	0.0375166	1.51817	20	120	2000	18218	Solyc09g091840.4,Solyc07g063190.3,Solyc06g034020.3,Solyc04g071560.4,Solyc10g006970.3,Solyc02g087230.3,Solyc08g082590.3,Solyc10g080730.3,Solyc11g011250.3,Solyc10g080080.3,Solyc02g068710.3,Solyc04g081740.3,Solyc12g013810.2,Solyc04g016010.4,Solyc03g093690.3,Solyc07g062060.3,Solyc01g106400.3,Solyc01g006130.4,Solyc03g112770.3,Solyc03g111720.3,	0.276313
Solanum_lycopersicum_newGene_628	66	67	35	0	0	0	1.0423	1.0094	0.550811	0	0	0	4.36e-12	-6.67581	Molecular function	oxidoreductase activity, acting on paired donors, with incorporation or reduction of molecular oxygen	GO:0016705	4	0.0399629	1.24865	61	445	2000	18218	Solyc12g042480.3,Solyc02g085360.4,Solyc03g111290.2,Solyc03g095310.3,Solyc01g006430.3,Solyc09g092580.4,Solyc04g083160.2,Solanum_lycopersicum_newGene_925,Solyc05g047680.4,Solyc10g078220.2,Solyc07g064410.1,Solyc04g054258.1,Solyc08g079420.3,Solyc08g074260.3,Solyc09g074430.4,Solyc04g051244.1,Solyc01g109140.3,Solyc07g056160.4,Solyc08g005610.3,Solyc02g092860.3,Solyc03g058430.3,Solyc02g090890.4,Solyc04g0…	0.292013
Solyc07g039440.1	45	47	46	0	0	0	1.91371	1.94208	2.0023	0	0	0	3.66e-12	-6.64113	Molecular function	malate dehydrogenase activity	GO:0016615	5	0.0401334	2.53028	5	18	2000	18218	Solyc03g115990.3,Solyc08g066360.3,Solyc05g050120.3,Solyc03g120990.3,Solyc01g106480.4,	0.290967
Solyc09g150150.1	67	51	37	0	0	0	2.55104	1.87824	1.45369	0	0	0	8.75e-12	-6.59081	Molecular function	RNA methyltransferase activity	GO:0008173	6	0.0410363	1.90653	9	43	2000	18218	Solyc03g005010.4,Solyc12g005280.3,Solyc06g030570.3,Solyc01g091800.3,Solyc01g080480.4,Solyc11g010900.2,Solyc01g086900.4,Solyc09g014320.4,Solyc03g118250.4,	0.295207
Solyc06g062340.3	1643	867	990	68	40	16	98.9261	50.964	61.2859	4.15554	2.38201	0.92509	1.34e-18	-6.57567	Molecular function	oxidoreductase activity, acting on the CH-NH2 group of donors	GO:0016638	4	0.041213	2.27725	6	24	2000	18218	Solyc03g094010.3,Solyc10g078550.4,Solyc08g065220.3,Solyc03g113780.3,Solyc03g063560.3,Solyc03g113770.3,	0.294198
Solyc04g008130.3	58	40	44	0	0	0	0.730483	0.487965	0.560917	0	0	0	1.31e-11	-6.53285	Molecular function	enzyme regulator activity	GO:0030234	3	0.0431503	1.25878	55	398	2000	18218	Solyc07g007250.4,Solyc09g010740.4,Solyc03g020030.3,Solyc09g011030.3,Solyc09g084470.3,Solyc03g098790.3,Solyc03g098670.1,Solyc08g080630.4,Solyc03g112990.1,Solyc07g055260.3,Solyc12g042180.1,Solyc09g090970.4,Solyc09g084490.4,Solyc03g020010.1,Solyc01g099940.3,Solyc09g075330.4,Solyc10g076410.1,Solyc09g015380.1,Solyc09g098160.3,Solyc03g096870.3,Solyc03g111310.3,Solyc05g005865.1,Solyc03g123620.4,Solyc03g…	0.305675
Solyc04g024963.1	63	35	57	0	0	0	1.37213	0.748842	1.26506	0	0	0	2.09e-11	-6.50957	Molecular function	endopeptidase activity	GO:0004175	5	0.0433943	1.26125	54	390	2000	18218	Solyc07g055080.3,Solyc03g081270.2,Solyc07g052290.1,Solyc02g085760.2,Solyc10g049710.2,Solyc01g087810.2,Solyc04g011900.4,Solyc04g078110.1,Solyc01g087770.4,Solyc02g032970.4,Solyc09g065000.4,Solyc04g024420.3,Solyc09g098190.3,Solyc07g041970.4,Solyc04g076190.1,Solyc05g007500.4,Solyc09g064490.3,Solyc06g062950.1,Solyc10g081470.2,Solyc01g079940.4,Solyc04g008850.1,Solyc07g055320.4,Solyc08g080000.3,Solyc01g…	0.305075
Solyc03g117955.1	62	44	37	0	0	0	7.3643	5.06293	4.46146	0	0	0	3.06e-11	-6.45251	Molecular function	acyltransferase activity, transferring groups other than amino-acyl groups	GO:0016747	5	0.0467033	1.27798	47	335	2000	18218	Solyc09g092130.3,Solyc06g054090.2,Solyc02g089780.3,Solyc04g078660.2,Solyc07g045350.4,Solyc08g082620.3,Solyc02g082850.3,Solyc07g065340.1,Solyc04g079720.4,Solyc01g107080.3,Solyc05g025890.3,Solyc03g025320.4,Solyc03g006220.4,Solyc07g064800.3,Solyc09g065800.4,Solyc08g076470.4,Solyc03g097130.3,Solyc11g008630.3,Solyc08g006730.1,Solyc12g014360.2,Solyc05g015800.3,Solyc11g069680.1,Solyc03g117600.3,Solyc05g…	0.32587
Solanum_lycopersicum_newGene_92	162	58	89	3	0	0	3.81955	1.33262	2.15089	0.048177	0	0	2.03e-11	-6.42146	Molecular function	N-acetyltransferase activity	GO:0008080	7	0.0482965	1.64468	13	72	2000	18218	Solyc06g054090.2,Solyc02g089780.3,Solyc05g025890.3,Solyc03g097130.3,Solyc08g006730.1,Solyc03g025710.3,Solyc03g043950.4,Solyc03g111710.3,Solyc09g010420.4,Solyc05g010250.3,Solyc08g068730.1,Solyc09g082220.1,Solyc08g006765.1,	0.334471
Solyc04g150128.1	544	773	663	22	16	50	2.21736	3.07562	2.77765	0.088586	0.061832	0.201567	6.55e-22	-6.38716	Molecular function	molecular function regulator activity	GO:0098772	2	0.0493049	1.24019	58	426	2000	18218	Solyc07g007250.4,Solyc09g010740.4,Solyc03g020030.3,Solyc09g011030.3,Solyc09g084470.3,Solyc03g098790.3,Solyc03g098670.1,Solyc08g080630.4,Solyc03g112990.1,Solyc07g055260.3,Solyc12g042180.1,Solyc09g090970.4,Solyc09g084490.4,Solyc03g020010.1,Solyc01g067900.3,Solyc01g099940.3,Solyc09g075330.4,Solyc10g076410.1,Solanum_lycopersicum_newGene_1221,Solyc09g015380.1,Solyc09g098160.3,Solyc03g096870.3,Solyc03g…	0.333978
Solyc07g052370.4	1873	803	693	37	24	68	32.7152	13.707	12.4533	0.647255	0.40227	1.18203	5.86e-16	-6.28266	Molecular function	transferase activity, transferring phosphorus-containing groups	GO:0016772	4	0.0495383	1.11098	211	1730	2000	18218	Solyc08g082460.4,Solyc11g007690.3,Solyc07g056350.3,Solyc10g006710.4,Solyc11g013180.2,Solyc01g106500.4,Solyc07g041940.3,Solyc12g019410.3,Solyc11g072630.2,Solyc04g082510.3,Solyc04g008370.3,Solyc08g074560.3,Solyc04g074050.4,Solyc08g082980.2,Solyc03g006730.3,Solyc07g062080.4,Solyc06g007440.4,Solyc02g150128.1,Solyc10g084860.1,Solyc05g008950.4,Solyc04g079010.1,Solyc10g008960.1,Solyc11g011020.2,Solyc08g…	0.333127
Solyc06g062330.3	6082	2902	3312	233	133	33	186.142	86.7365	104.247	7.26819	4.06177	1.00458	4.44e-13	-6.20377	Cellular component	photosynthetic membrane	GO:0034357	4	0	3.11128	77	246	1365	13568	Solyc08g080050.4,Solyc03g096540.3,Solyc10g081100.3,Solyc10g051110.1,Solyc08g006930.3,Solyc12g044280.2,Solyc09g090330.3,Solyc06g084050.4,Solyc01g088090.3,Solyc07g007280.4,Solyc03g005770.3,Solyc01g106090.3,Solyc05g056050.3,Solyc09g063130.3,Solyc12g009980.2,Solyc09g064500.3,Solyc08g067840.3,Solyc05g150152.1,Solyc07g063600.3,Solyc10g007690.3,Solyc03g120640.3,Solyc12g006210.1,Solyc03g005760.1,Solyc03g…	0
Solyc02g079460.1	48	35	36	0	0	0	0.834231	0.582914	0.6269	0	0	0	4.13e-10	-6.15528	Cellular component	photosystem	GO:0009521	4	1.11022e-16	3.63475	49	134	1365	13568	Solyc08g006930.3,Solyc12g044280.2,Solyc06g084050.4,Solyc03g005770.3,Solyc01g106090.3,Solyc05g056050.3,Solyc09g063130.3,Solyc09g064500.3,Solyc08g067840.3,Solyc05g150152.1,Solyc07g063600.3,Solyc10g007690.3,Solyc03g120640.3,Solyc03g005760.1,Solyc03g115900.4,Solyc07g022900.4,Solyc12g150101.1,Solyc02g069460.3,Solyc04g009420.3,Solyc07g044860.3,Solyc12g009200.2,Solyc12g011280.2,Solyc06g082950.4,Solyc09g…	2.02061e-14
Solyc04g064880.4	1725	909	500	64	39	21	47.8351	24.6256	14.26	1.78838	1.05333	0.580406	1.21e-14	-6.1443	Cellular component	thylakoid	GO:0009579	4	4.44089e-16	2.83543	89	312	1365	13568	Solyc08g080050.4,Solyc03g096540.3,Solyc10g081100.3,Solyc10g051110.1,Solyc08g006930.3,Solyc12g044280.2,Solyc09g090330.3,Solyc06g084050.4,Solyc11g010480.2,Solyc02g081060.4,Solyc01g109040.4,Solyc01g088090.3,Solyc07g007280.4,Solyc03g005770.3,Solyc01g106090.3,Solyc05g056050.3,Solyc09g063130.3,Solyc12g009980.2,Solyc09g064500.3,Solyc08g067840.3,Solyc05g150152.1,Solyc01g095430.3,Solyc07g063600.3,Solyc10g…	5.38828e-14
Solyc07g051940.4	726	208	310	9	14	22	10.8849	3.04727	4.77731	0.136422	0.198341	0.316301	1.94e-13	-6.11461	Cellular component	thylakoid membrane	GO:0042651	5	5.55112e-16	3.10941	61	195	1365	13568	Solyc08g080050.4,Solyc03g096540.3,Solyc10g081100.3,Solyc10g051110.1,Solyc09g090330.3,Solyc01g088090.3,Solyc07g007280.4,Solyc03g005770.3,Solyc01g106090.3,Solyc05g056050.3,Solyc12g009980.2,Solyc09g064500.3,Solyc08g067840.3,Solyc07g063600.3,Solyc10g007690.3,Solyc12g006210.1,Solyc03g005760.1,Solyc03g115900.4,Solyc07g022900.4,Solyc04g071930.4,Solyc04g009420.3,Solyc01g006330.4,Solyc07g044860.3,Solyc12g…	5.05151e-14
Solyc01g080560.1	35	44	32	0	0	0	0.698203	0.854294	0.648917	0	0	0	9.31e-10	-6.05597	Cellular component	photosystem I	GO:0009522	5	5.9952e-15	4.81465	31	64	1365	13568	Solyc08g006930.3,Solyc12g044280.2,Solyc03g005770.3,Solyc05g056050.3,Solyc09g063130.3,Solyc05g150152.1,Solyc07g063600.3,Solyc10g007690.3,Solyc03g120640.3,Solyc03g005760.1,Solyc03g115900.4,Solyc07g022900.4,Solyc02g069460.3,Solyc12g009200.2,Solyc12g011280.2,Solyc06g082950.4,Solyc09g014520.3,Solyc06g074200.4,Solyc08g013670.3,Solyc10g006230.3,Solyc05g056060.4,Solyc02g070940.1,Solyc06g054260.1,Solyc12g…	4.36451e-13
Solyc07g005150.3	995	441	343	36	18	6	8.90285	3.84923	3.15311	0.326733	0.153363	0.053841	8.14e-12	-5.99092	Cellular component	photosystem II	GO:0009523	5	2.77556e-14	4.06633	36	88	1365	13568	Solyc06g084050.4,Solyc03g005770.3,Solyc01g106090.3,Solyc05g056050.3,Solyc09g064500.3,Solyc08g067840.3,Solyc07g063600.3,Solyc10g007690.3,Solyc03g005760.1,Solyc03g115900.4,Solyc07g022900.4,Solyc12g150101.1,Solyc04g009420.3,Solyc07g044860.3,Solyc12g009200.2,Solyc12g011280.2,Solyc09g014520.3,Solyc02g090030.2,Solyc02g065400.3,Solyc03g114930.3,Solyc10g006230.3,Solyc05g056060.4,Solyc11g008480.2,Solyc02g…	1.68384e-12
Solyc03g115220.4	1871	1217	1266	109	113	85	29.1519	18.5233	20.2789	1.73139	1.75517	1.32684	1.46e-40	-5.91228	Cellular component	plastid thylakoid	GO:0031976	5	3.80806e-14	3.12924	51	162	1365	13568	Solyc08g080050.4,Solyc03g096540.3,Solyc10g081100.3,Solyc10g051110.1,Solyc09g090330.3,Solyc02g081060.4,Solyc01g088090.3,Solyc07g007280.4,Solyc03g005770.3,Solyc05g056050.3,Solyc12g009980.2,Solyc07g063600.3,Solyc10g007690.3,Solyc12g006210.1,Solyc03g005760.1,Solyc03g115900.4,Solyc07g022900.4,Solyc08g008630.4,Solyc04g071930.4,Solyc01g006330.4,Solyc12g009200.2,Solyc12g011280.2,Solyc12g036170.2,Solyc02g…	1.98019e-12
Solyc07g042510.3	1668	1183	823	19	22	94	44.6493	30.9399	22.6633	0.507984	0.577506	2.51318	8.17e-12	-5.90819	Cellular component	chloroplast thylakoid	GO:0009534	6	3.80806e-14	3.12924	51	162	1365	13568	Solyc08g080050.4,Solyc03g096540.3,Solyc10g081100.3,Solyc10g051110.1,Solyc09g090330.3,Solyc02g081060.4,Solyc01g088090.3,Solyc07g007280.4,Solyc03g005770.3,Solyc05g056050.3,Solyc12g009980.2,Solyc07g063600.3,Solyc10g007690.3,Solyc12g006210.1,Solyc03g005760.1,Solyc03g115900.4,Solyc07g022900.4,Solyc08g008630.4,Solyc04g071930.4,Solyc01g006330.4,Solyc12g009200.2,Solyc12g011280.2,Solyc12g036170.2,Solyc02g…	1.98019e-12
Solyc01g060020.4	24865	28665	13533	951	945	2002	483.745	544.768	270.774	18.8551	18.3442	39.031	3.26e-20	-5.89873	Cellular component	chloroplast	GO:0009507	7	1.72196e-13	1.84025	142	767	1365	13568	Solyc08g080050.4,Solyc03g096540.3,Solyc12g015680.1,Solyc10g081100.3,Solyc10g051110.1,Solyc01g087190.4,Solyc09g090330.3,Solyc04g015490.4,Solyc06g084050.4,Solyc02g081060.4,Solyc01g088090.3,Solyc06g050620.3,Solyc07g007280.4,Solyc02g063150.3,Solyc03g005770.3,Solyc05g056050.3,Solyc11g066890.1,Solyc04g050930.3,Solyc02g085940.4,Solyc12g009980.2,Solyc03g120430.3,Solyc00g500212.1,Solyc02g020980.4,Solyc07g…	6.96436e-12
Solyc04g016180.3	3116	2201	1799	214	82	128	47.3186	32.649	28.0962	3.31377	1.23214	1.94658	6.95e-21	-5.89647	Cellular component	chloroplast thylakoid membrane	GO:0009535	7	2.67231e-13	3.1566	47	148	1365	13568	Solyc08g080050.4,Solyc03g096540.3,Solyc10g081100.3,Solyc10g051110.1,Solyc09g090330.3,Solyc01g088090.3,Solyc07g007280.4,Solyc03g005770.3,Solyc05g056050.3,Solyc12g009980.2,Solyc07g063600.3,Solyc10g007690.3,Solyc12g006210.1,Solyc03g005760.1,Solyc03g115900.4,Solyc07g022900.4,Solyc04g071930.4,Solyc01g006330.4,Solyc12g009200.2,Solyc12g011280.2,Solyc12g036170.2,Solyc02g070770.3,Solyc06g068670.3,Solyc09g…	9.7272e-12
Solyc08g080650.3	26467	37640	18264	1521	1886	2260	993.69	1380.47	705.22	58.2199	70.712	85.031	2.46e-33	-5.86467	Cellular component	plastid thylakoid membrane	GO:0055035	6	3.52607e-13	3.13541	47	149	1365	13568	Solyc08g080050.4,Solyc03g096540.3,Solyc10g081100.3,Solyc10g051110.1,Solyc09g090330.3,Solyc01g088090.3,Solyc07g007280.4,Solyc03g005770.3,Solyc05g056050.3,Solyc12g009980.2,Solyc07g063600.3,Solyc10g007690.3,Solyc12g006210.1,Solyc03g005760.1,Solyc03g115900.4,Solyc07g022900.4,Solyc04g071930.4,Solyc01g006330.4,Solyc12g009200.2,Solyc12g011280.2,Solyc12g036170.2,Solyc02g070770.3,Solyc06g068670.3,Solyc09g…	1.16681e-11
Solyc01g109140.3	9509	3405	4244	323	320	395	159.742	55.8634	73.3182	5.52663	5.36843	6.6463	4.7e-19	-5.81971	Cellular component	plastid envelope	GO:0009526	5	4.6901e-11	2.42437	60	246	1365	13568	Solyc08g080050.4,Solyc03g096540.3,Solyc12g015680.1,Solyc10g081100.3,Solyc10g051110.1,Solyc09g090330.3,Solyc01g088090.3,Solyc07g007280.4,Solyc03g005770.3,Solyc05g056050.3,Solyc12g009980.2,Solyc03g120430.3,Solyc07g063600.3,Solyc07g064410.1,Solyc10g007690.3,Solyc12g006210.1,Solyc03g005760.1,Solyc03g115900.4,Solyc07g022900.4,Solyc08g008630.4,Solyc04g071930.4,Solyc01g006330.4,Solyc12g009200.2,Solyc12g…	1.42266e-09
Solyc01g059965.1	24867	28576	13471	1278	930	1995	501.684	563.154	279.497	26.2941	18.7255	40.3371	1.6e-21	-5.81019	Cellular component	photosystem II oxygen evolving complex	GO:0009654	5	8.77433e-11	6.77722	15	22	1365	13568	Solyc01g106090.3,Solyc09g064500.3,Solyc08g067840.3,Solyc04g009420.3,Solyc07g044860.3,Solyc02g090030.2,Solyc02g065400.3,Solyc03g114930.3,Solyc11g008480.2,Solyc02g079950.3,Solyc05g007780.3,Solyc10g006530.4,Solyc07g066310.3,Solyc12g094720.3,Solyc04g064670.3,	2.45681e-09
Solyc10g076530.2	406	337	285	34	11	15	7.46701	6.05294	5.37914	0.634709	0.189172	0.268934	1.78e-17	-5.78679	Cellular component	obsolete chloroplast part	GO:0044434	0	2.5091e-10	2.95921	39	131	1365	13568	Solyc03g096540.3,Solyc10g081100.3,Solyc10g051110.1,Solyc01g087190.4,Solyc09g090330.3,Solyc02g081060.4,Solyc01g088090.3,Solyc12g009980.2,Solyc07g064410.1,Solyc04g071930.4,Solyc02g066920.3,Solyc11g005340.3,Solyc09g013100.3,Solyc02g070770.3,Solyc11g065740.2,Solyc06g068670.3,Solyc02g091530.4,Solyc06g053140.3,Solyc11g044530.2,Solyc10g080730.3,Solyc02g094420.3,Solyc03g019880.3,Solyc08g068590.4,Solyc05g…	6.52366e-09
Solyc10g055810.2	15077	16157	10770	717	783	1427	432.851	453.121	318.012	20.9955	22.4345	41.0565	7.84e-27	-5.74949	Cellular component	plastid membrane	GO:0042170	5	2.96567e-10	2.49699	52	207	1365	13568	Solyc08g080050.4,Solyc03g096540.3,Solyc12g015680.1,Solyc10g081100.3,Solyc10g051110.1,Solyc09g090330.3,Solyc01g088090.3,Solyc07g007280.4,Solyc03g005770.3,Solyc05g056050.3,Solyc12g009980.2,Solyc07g063600.3,Solyc07g064410.1,Solyc10g007690.3,Solyc12g006210.1,Solyc03g005760.1,Solyc03g115900.4,Solyc07g022900.4,Solyc04g071930.4,Solyc01g006330.4,Solyc12g009200.2,Solyc12g011280.2,Solyc12g036170.2,Solyc09g…	7.19669e-09
Solyc03g096540.3	522	771	141	9	2	22	15.9343	23.0174	4.416	0.277525	0.050893	0.66383	5.65e-09	-5.68767	Cellular component	plastid	GO:0009536	6	4.88008e-10	1.64352	146	883	1365	13568	Solyc08g080050.4,Solyc03g096540.3,Solyc12g015680.1,Solyc10g081100.3,Solyc10g051110.1,Solyc01g087190.4,Solyc09g090330.3,Solyc04g015490.4,Solyc06g084050.4,Solyc02g081060.4,Solyc01g088090.3,Solyc06g050620.3,Solyc07g007280.4,Solyc02g063150.3,Solyc03g005770.3,Solyc05g056050.3,Solyc11g066890.1,Solyc04g050930.3,Solyc02g085940.4,Solyc12g009980.2,Solyc03g120430.3,Solyc00g500212.1,Solyc02g020980.4,Solyc07g…	1.11022e-08
Solyc03g114890.4	2668	2646	2052	215	230	166	47.9638	46.4779	37.9484	3.94367	4.11566	2.97507	1.17e-65	-5.66975	Cellular component	obsolete plastid part	GO:0044435	0	6.69178e-10	2.87153	39	135	1365	13568	Solyc03g096540.3,Solyc10g081100.3,Solyc10g051110.1,Solyc01g087190.4,Solyc09g090330.3,Solyc02g081060.4,Solyc01g088090.3,Solyc12g009980.2,Solyc07g064410.1,Solyc04g071930.4,Solyc02g066920.3,Solyc11g005340.3,Solyc09g013100.3,Solyc02g070770.3,Solyc11g065740.2,Solyc06g068670.3,Solyc02g091530.4,Solyc06g053140.3,Solyc11g044530.2,Solyc10g080730.3,Solyc02g094420.3,Solyc03g019880.3,Solyc08g068590.4,Solyc05g…	1.43283e-08
Solyc09g005480.3	1429	1124	1000	2	32	59	28.2583	21.7178	20.3481	0.020205	0.627759	1.15386	4.96e-09	-5.66471	Cellular component	obsolete thylakoid part	GO:0044436	0	4.24351e-09	4.32171	20	46	1365	13568	Solyc03g096540.3,Solyc10g081100.3,Solyc10g051110.1,Solyc09g090330.3,Solyc01g088090.3,Solyc12g009980.2,Solyc04g071930.4,Solyc02g070770.3,Solyc06g068670.3,Solyc06g053140.3,Solyc11g044530.2,Solyc09g091830.4,Solyc08g079110.4,Solyc08g077880.3,Solyc06g005710.3,Solyc02g014150.4,Solyc03g117890.3,Solyc03g116870.3,Solyc01g006130.4,Solyc03g096545.1,	8.58133e-08
Solyc01g080010.2	2560	1918	1505	134	141	188	46.3342	33.9111	28.0127	2.46985	2.5476	3.3973	5.23e-34	-5.6498	Cellular component	membrane	GO:0016020	3	5.12565e-08	1.12233	850	7528	1365	13568	Solyc03g096290.3,Solyc08g080050.4,Solyc01g091530.4,Solyc06g051800.3,Solyc06g050890.1,Solyc09g090080.1,Solyc12g042240.2,Solyc12g044890.2,Solyc12g005620.1,Solyc04g050470.4,Solyc07g007250.4,Solyc03g096540.3,Solyc02g065590.3,Solyc05g013450.4,Solyc10g006710.4,Solyc07g032490.3,Solyc12g005250.2,Solyc11g012930.2,Solyc02g087280.3,Solyc05g012310.4,Solyc06g082410.1,Solyc03g114730.3,Solyc06g036490.3,Solyc02g…	9.81967e-07
Solyc08g074682.1	986	432	319	10	12	46	15.4365	6.59985	5.13461	0.154769	0.177011	0.718278	1.5e-09	-5.52315	Cellular component	chloroplast stroma	GO:0009570	4	4.76609e-07	2.46684	34	137	1365	13568	Solyc01g087190.4,Solyc09g090330.3,Solyc01g088090.3,Solyc07g007280.4,Solyc11g066890.1,Solyc12g009980.2,Solyc03g120430.3,Solyc07g045540.4,Solyc04g054710.3,Solyc01g087260.4,Solyc08g076470.4,Solyc02g066920.3,Solyc11g005340.3,Solyc02g070770.3,Solyc11g065740.2,Solyc06g068670.3,Solyc05g052600.4,Solyc02g091530.4,Solyc11g044530.2,Solyc10g080730.3,Solyc02g094420.3,Solyc03g019880.3,Solyc02g069410.4,Solyc08g…	8.67429e-06
Solyc08g078920.2	2521	2253	1881	23	206	45	165.749	144.74	127.23	1.47806	13.496	2.96622	2.45e-09	-5.47254	Cellular component	plastid stroma	GO:0009532	3	8.19504e-07	2.41398	34	140	1365	13568	Solyc01g087190.4,Solyc09g090330.3,Solyc01g088090.3,Solyc07g007280.4,Solyc11g066890.1,Solyc12g009980.2,Solyc03g120430.3,Solyc07g045540.4,Solyc04g054710.3,Solyc01g087260.4,Solyc08g076470.4,Solyc02g066920.3,Solyc11g005340.3,Solyc02g070770.3,Solyc11g065740.2,Solyc06g068670.3,Solyc05g052600.4,Solyc02g091530.4,Solyc11g044530.2,Solyc10g080730.3,Solyc02g094420.3,Solyc03g019880.3,Solyc02g069410.4,Solyc08g…	1.42047e-05
Solyc12g099730.3	673	333	175	29	6	6	12.6797	6.1253	3.38632	0.555338	0.110774	0.102734	8.03e-09	-5.46652	Cellular component	photosystem I reaction center	GO:0009538	4	1.28575e-06	7.22904	8	11	1365	13568	Solyc12g044280.2,Solyc09g063130.3,Solyc03g120640.3,Solyc02g069460.3,Solyc06g082950.4,Solyc06g054260.1,Solyc02g069450.3,Solyc06g082940.3,	2.12734e-05
Solyc02g087070.4	4955	1811	1111	138	14	90	63.0591	22.5097	14.5336	1.78424	0.175881	1.14628	2.67e-08	-5.42608	Cellular component	intrinsic component of membrane	GO:0031224	3	4.78719e-06	1.11768	741	6590	1365	13568	Solyc03g096290.3,Solyc08g080050.4,Solyc01g091530.4,Solyc06g050890.1,Solyc09g090080.1,Solyc12g042240.2,Solyc12g044890.2,Solyc12g005620.1,Solyc04g050470.4,Solyc07g007250.4,Solyc02g065590.3,Solyc05g013450.4,Solyc10g006710.4,Solyc07g032490.3,Solyc12g005250.2,Solyc11g012930.2,Solyc02g087280.3,Solyc05g012310.4,Solyc06g082410.1,Solyc03g114730.3,Solyc06g036490.3,Solyc02g085360.4,Solyc01g080560.1,Solyc01g…	7.57624e-05
Solyc04g079240.3	7432	2131	3956	420	100	163	148.854	41.6885	81.4899	8.56787	1.99895	3.25527	5.34e-10	-5.39673	Cellular component	integral component of membrane	GO:0016021	4	5.8717e-06	1.11726	736	6548	1365	13568	Solyc03g096290.3,Solyc08g080050.4,Solyc06g050890.1,Solyc09g090080.1,Solyc12g042240.2,Solyc12g044890.2,Solyc12g005620.1,Solyc04g050470.4,Solyc07g007250.4,Solyc02g065590.3,Solyc05g013450.4,Solyc10g006710.4,Solyc07g032490.3,Solyc12g005250.2,Solyc11g012930.2,Solyc02g087280.3,Solyc05g012310.4,Solyc06g082410.1,Solyc03g114730.3,Solyc06g036490.3,Solyc02g085360.4,Solyc01g080560.1,Solyc01g109320.4,Solyc12g…	8.90542e-05
Solanum_lycopersicum_newGene_1000	50	49	53	3	2	2	0.931878	0.825858	0.947531	0.03536	0.02193	0.031278	3.82e-10	-5.39343	Cellular component	oxidoreductase complex	GO:1990204	4	9.08037e-06	2.88114	20	69	1365	13568	Solyc01g106090.3,Solyc09g064500.3,Solyc08g067840.3,Solyc07g064800.3,Solyc06g061070.3,Solyc04g009420.3,Solyc07g044860.3,Solyc11g008380.3,Solyc02g086880.4,Solyc02g090030.2,Solyc02g065400.3,Solyc03g114930.3,Solyc11g008480.2,Solyc02g079950.3,Solyc05g007780.3,Solyc08g007040.3,Solyc10g006530.4,Solyc07g066310.3,Solyc12g094720.3,Solyc04g064670.3,	0.00013221
Solyc05g015850.4	2127	744	444	83	19	40	91.7382	31.3065	19.6906	3.62246	0.806202	1.72669	7.69e-09	-5.34441	Cellular component	extrinsic component of membrane	GO:0019898	3	1.80851e-05	3.69197	13	35	1365	13568	Solyc01g106090.3,Solyc08g067840.3,Solyc07g055260.3,Solyc04g009420.3,Solyc07g044860.3,Solyc09g059430.3,Solyc03g114930.3,Solyc11g008480.2,Solyc02g079950.3,Solyc05g007780.3,Solyc10g006530.4,Solyc12g094720.3,Solyc04g064670.3,	0.000253191
Solyc12g056674.1	746	636	203	13	28	44	17.1676	14.2983	4.7853	0.296823	0.623847	1.01187	3.79e-10	-5.33236	Cellular component	chloroplast envelope	GO:0009941	6	0.000157961	2.16085	25	115	1365	13568	Solyc12g015680.1,Solyc10g081100.3,Solyc10g051110.1,Solyc09g090330.3,Solyc12g009980.2,Solyc03g120430.3,Solyc07g064410.1,Solyc08g008630.4,Solyc01g006330.4,Solyc09g013100.3,Solyc02g070770.3,Solyc06g068670.3,Solyc04g051190.3,Solyc05g052600.4,Solyc06g053140.3,Solyc10g080730.3,Solyc05g014310.3,Solyc05g005020.4,Solyc09g091830.4,Solyc01g060070.3,Solyc06g071580.3,Solyc06g005710.3,Solyc02g014150.4,Solyc03g…	0.00212955
Solyc06g060540.3	58	78	59	2	2	6	1.944	2.55189	2.01956	0.039258	0.056654	0.202176	2.82e-10	-5.331	Cellular component	organelle subcompartment	GO:0031984	3	0.00023256	1.58502	59	370	1365	13568	Solyc08g080050.4,Solyc03g096540.3,Solyc10g081100.3,Solyc10g051110.1,Solyc09g090330.3,Solyc11g073130.2,Solyc02g081060.4,Solyc02g080130.4,Solyc01g088090.3,Solyc07g007280.4,Solyc03g005770.3,Solyc05g056050.3,Solyc12g009980.2,Solyc06g035810.1,Solyc07g063600.3,Solyc10g007690.3,Solyc12g006210.1,Solyc03g005760.1,Solyc03g115900.4,Solyc07g022900.4,Solyc08g008630.4,Solyc04g071930.4,Solyc01g006330.4,Solyc12g…	0.00302328
Solyc09g074475.1	562	230	400	31	5	3	70.3529	28.1088	51.551	3.96158	0.562565	0.324958	5.18e-08	-5.32319	Cellular component	plastoglobule	GO:0010287	3	0.00151072	4.25997	6	14	1365	13568	Solyc09g090330.3,Solyc02g070770.3,Solyc11g044530.2,Solyc03g019880.3,Solyc08g068590.4,Solyc03g095620.4,	0.01833
Solanum_lycopersicum_newGene_2845	77	112	41	5	2	0	1.68312	2.37818	0.89726	0.088468	0.04245	0	5e-08	-5.29717	Cellular component	organelle envelope	GO:0031967	4	0.00421794	1.37598	67	484	1365	13568	Solyc08g080050.4,Solyc03g096540.3,Solyc12g015680.1,Solyc10g081100.3,Solyc10g051110.1,Solyc09g090330.3,Solyc12g008770.2,Solyc01g088090.3,Solyc09g011920.3,Solyc07g007280.4,Solyc03g005770.3,Solyc05g056050.3,Solyc06g071890.3,Solyc12g009980.2,Solyc03g120430.3,Solyc07g063600.3,Solyc07g064410.1,Solyc10g007690.3,Solyc12g006210.1,Solyc05g051400.4,Solyc03g005760.1,Solyc03g115900.4,Solyc07g022900.4,Solyc08g…	0.0495268
Solyc09g091390.3	73	57	65	5	4	0	2.95418	2.25897	2.71471	0.206695	0.159447	0	3.81e-09	-5.27581	Cellular component	envelope	GO:0031975	3	0.00421794	1.37598	67	484	1365	13568	Solyc08g080050.4,Solyc03g096540.3,Solyc12g015680.1,Solyc10g081100.3,Solyc10g051110.1,Solyc09g090330.3,Solyc12g008770.2,Solyc01g088090.3,Solyc09g011920.3,Solyc07g007280.4,Solyc03g005770.3,Solyc05g056050.3,Solyc06g071890.3,Solyc12g009980.2,Solyc03g120430.3,Solyc07g063600.3,Solyc07g064410.1,Solyc10g007690.3,Solyc12g006210.1,Solyc05g051400.4,Solyc03g005760.1,Solyc03g115900.4,Solyc07g022900.4,Solyc08g…	0.0495268
Solyc11g011980.3	803	1170	1061	125	50	27	7.33483	10.4415	9.96706	1.15555	0.447584	0.24064	1.5e-11	-5.24455	Cellular component	membrane protein complex	GO:0098796	3	0.00538413	1.38433	61	438	1365	13568	Solyc10g051110.1,Solyc08g006930.3,Solyc12g044280.2,Solyc06g084050.4,Solyc06g066000.3,Solyc03g005770.3,Solyc01g106090.3,Solyc05g056050.3,Solyc00g500358.1,Solyc09g063130.3,Solyc09g064500.3,Solyc08g067840.3,Solyc05g150152.1,Solyc07g063600.3,Solyc10g007690.3,Solyc03g120640.3,Solyc12g006210.1,Solyc05g055690.3,Solyc03g119280.3,Solyc03g005760.1,Solyc03g115900.4,Solyc07g022900.4,Solyc12g150101.1,Solyc02g…	0.0593886
Solyc04g071083.1	1459	1185	771	19	122	22	25.5447	20.2681	13.891	0.338056	2.11966	0.379509	1.17e-08	-5.23876	Cellular component	obsolete plasma membrane part	GO:0044459	0	0.0474994	1.86374	9	48	1365	13568	Solyc01g091530.4,Solyc07g053530.1,Solyc07g055260.3,Solanum_lycopersicum_newGene_1186,Solyc09g059430.3,Solyc07g053540.1,Solyc09g074290.1,Solyc02g083540.3,Solyc01g112080.3,	0.432245
Solyc07g056170.4	6532	5132	4213	602	470	515	72.5398	55.6683	48.1162	6.81189	5.20752	5.73149	3.52e-41	-5.16666	Biological process	photosynthesis	GO:0015979	4	1.3145e-13	2.56538	67	244	1156	10800	Solyc08g080050.4,Solyc08g006930.3,Solyc09g090570.2,Solyc12g044280.2,Solyc04g015490.4,Solyc06g084050.4,Solyc02g063150.3,Solyc03g005770.3,Solyc01g106090.3,Solyc05g056050.3,Solyc09g063130.3,Solyc02g085940.4,Solyc09g064500.3,Solyc08g067840.3,Solyc03g034220.3,Solyc05g150152.1,Solyc07g063600.3,Solyc10g007690.3,Solyc03g120640.3,Solyc03g005760.1,Solyc03g115900.4,Solyc07g022900.4,Solyc12g150101.1,Solyc02g…	2.93923e-10
Solyc01g060210.4	106	154	114	11	6	0	4.51256	6.41522	5.00627	0.476287	0.230066	0	2.73e-08	-5.16661	Biological process	photosynthesis, light harvesting	GO:0009765	5	3.26514e-10	5.25519	18	32	1156	10800	Solyc03g005770.3,Solyc05g056050.3,Solyc07g063600.3,Solyc10g007690.3,Solyc03g005760.1,Solyc03g115900.4,Solyc07g022900.4,Solyc12g009200.2,Solyc12g011280.2,Solyc09g014520.3,Solyc10g006230.3,Solyc05g056060.4,Solyc02g070940.1,Solyc12g011450.2,Solyc07g047850.3,Solyc04g082930.3,Solyc12g006140.2,Solyc01g105030.3,	3.65043e-07
Solyc04g051244.1	217	297	210	21	20	26	5.7602	7.73011	5.74703	0.552664	0.520976	0.674796	6.38e-24	-5.15532	Biological process	carboxylic acid metabolic process	GO:0019752	6	6.49442e-08	1.65881	106	597	1156	10800	Solyc03g094010.3,Solyc01g005560.3,Solyc06g009820.3,Solyc09g082060.3,Solyc11g073130.2,Solyc07g055210.3,Solyc02g085730.3,Solyc08g014130.3,Solyc10g078550.4,Solyc08g029000.3,Solyc01g080280.3,Solyc04g015370.3,Solyc10g085550.3,Solyc05g055000.4,Solyc08g082620.3,Solyc01g091190.3,Solyc01g080810.3,Solyc11g066890.1,Solyc12g019100.2,Solyc02g082850.3,Solyc07g065340.1,Solyc07g066610.3,Solyc01g090200.4,Solyc12g…	4.84051e-05
Solanum_lycopersicum_newGene_271	37	90	68	3	0	4	0.797462	1.59969	1.27949	0.040581	0	0.053925	9.81e-08	-5.14313	Biological process	oxoacid metabolic process	GO:0043436	5	1.03774e-07	1.63533	108	617	1156	10800	Solyc03g094010.3,Solyc01g005560.3,Solyc06g009820.3,Solyc09g082060.3,Solyc11g073130.2,Solyc07g055210.3,Solyc02g085730.3,Solyc08g014130.3,Solyc10g078550.4,Solyc08g029000.3,Solyc01g080280.3,Solyc04g015370.3,Solyc10g085550.3,Solyc05g055000.4,Solyc08g082620.3,Solyc01g091190.3,Solyc01g080810.3,Solyc11g066890.1,Solyc12g019100.2,Solyc02g082850.3,Solyc07g065340.1,Solyc07g066610.3,Solyc01g090200.4,Solyc12g…	5.80095e-05
Solyc01g106605.1	487	578	164	0	6	20	25.4789	29.5459	8.83484	0	0.302485	1.00458	6.65e-07	-5.13431	Biological process	organic acid metabolic process	GO:0006082	4	1.36826e-07	1.6184	110	635	1156	10800	Solyc03g094010.3,Solyc01g005560.3,Solyc06g009820.3,Solyc09g082060.3,Solyc11g073130.2,Solyc07g055210.3,Solyc02g085730.3,Solyc08g014130.3,Solyc10g078550.4,Solyc08g029000.3,Solyc01g080280.3,Solyc04g015370.3,Solyc10g085550.3,Solyc05g055000.4,Solyc08g082620.3,Solyc01g091190.3,Solyc01g080810.3,Solyc11g066890.1,Solyc12g019100.2,Solyc02g082850.3,Solyc07g065340.1,Solyc07g066610.3,Solyc01g090200.4,Solyc12g…	6.11885e-05
Solyc07g008240.3	176	148	63	7	8	10	5.78998	4.74309	2.10811	0.23554	0.258868	0.324439	3.79e-10	-5.11554	Biological process	small molecule metabolic process	GO:0044281	3	1.68055e-07	1.44248	172	1114	1156	10800	Solyc03g094010.3,Solyc12g099000.3,Solyc01g005560.3,Solyc03g114730.3,Solyc06g009820.3,Solyc03g120090.1,Solyc09g082060.3,Solyc04g082630.3,Solyc11g073130.2,Solyc07g055210.3,Solyc02g085730.3,Solyc08g014130.3,Solyc10g078550.4,Solyc08g029000.3,Solyc01g080280.3,Solyc04g015370.3,Solyc10g085550.3,Solyc05g055000.4,Solyc06g066000.3,Solyc08g082620.3,Solyc01g091190.3,Solyc01g080810.3,Solyc08g007790.3,Solyc11g…	6.26284e-05
Solanum_lycopersicum_newGene_1962	89238	67383	64589	8455	6225	8017	1893.75	1396.84	1409.65	183.004	131.933	170.532	1.12e-41	-5.1133	Biological process	cellular amino acid metabolic process	GO:0006520	7	1.27338e-06	1.82789	63	322	1156	10800	Solyc03g094010.3,Solyc09g082060.3,Solyc07g055210.3,Solyc08g014130.3,Solyc10g078550.4,Solyc01g080280.3,Solyc05g055000.4,Solyc01g091190.3,Solyc01g080810.3,Solyc11g066890.1,Solyc12g019100.2,Solyc02g082850.3,Solyc07g065340.1,Solyc01g090200.4,Solyc02g089630.3,Solyc03g119280.3,Solyc10g083110.3,Solyc04g054710.3,Solyc10g054440.3,Solyc06g061070.3,Solyc04g014730.4,Solyc11g072010.3,Solyc02g091560.3,Solyc01g…	0.000406753
Solyc02g078650.4	102	121	65	8	8	5	1.30467	1.51954	0.855651	0.098744	0.096649	0.056538	1.39e-11	-5.0924	Biological process	chlorophyll metabolic process	GO:0015994	7	1.69508e-06	4.67128	12	24	1156	10800	Solyc04g015490.4,Solyc01g088090.3,Solyc06g050620.3,Solyc04g050930.3,Solyc03g118240.4,Solyc03g115980.1,Solyc06g073290.1,Solyc09g014760.4,Solyc09g065620.3,Solyc10g008740.3,Solyc08g077880.3,Solyc04g015750.3,	0.000473774
Solyc11g066270.3	207	479	332	42	16	16	5.84397	13.2113	9.62849	1.20002	0.447317	0.4295	3.52e-11	-5.08335	Biological process	carbohydrate metabolic process	GO:0005975	4	4.87389e-06	1.43019	139	908	1156	10800	Solanum_lycopersicum_newGene_1897,Solyc09g092130.3,Solyc12g005620.1,Solyc01g106010.3,Solyc11g065600.2,Solyc03g114730.3,Solyc10g055810.2,Solyc12g062250.2,Solyc03g019890.3,Solyc04g082630.3,Solyc08g083210.3,Solyc03g116500.4,Solyc11g005560.3,Solyc10g085550.3,Solyc11g071640.3,Solyc03g071570.3,Solyc06g073760.3,Solyc04g009030.3,Solyc07g052690.4,Solyc02g063220.3,Solyc04g054740.3,Solyc02g020980.4,Solyc07g…	0.00121089
Solyc10g084960.2	2912	981	810	118	132	39	82.6461	27.194	23.6415	3.39934	3.71769	1.1004	5.39e-09	-5.07481	Biological process	photosynthesis, light reaction	GO:0019684	5	5.45055e-06	2.28215	32	131	1156	10800	Solyc08g080050.4,Solyc09g090570.2,Solyc03g005770.3,Solyc05g056050.3,Solyc07g063600.3,Solyc10g007690.3,Solyc03g005760.1,Solyc03g115900.4,Solyc07g022900.4,Solyc12g009200.2,Solyc12g011280.2,Solyc12g036170.2,Solyc09g014520.3,Solyc06g074200.4,Solyc02g090030.2,Solyc03g026210.4,Solyc02g065400.3,Solyc10g006230.3,Solyc05g056060.4,Solyc02g070940.1,Solyc02g079950.3,Solyc09g076030.4,Solyc12g011450.2,Solyc08g…	0.00121874
Solyc09g074500.3	207	76	147	11	1	1	23.0913	8.24653	16.8214	1.18671	0.040311	0.070937	5.14e-07	-5.06999	Biological process	lipid metabolic process	GO:0006629	4	8.9845e-06	1.51065	103	637	1156	10800	Solyc12g006520.2,Solyc02g085360.4,Solyc08g080170.3,Solyc04g082750.3,Solyc11g073130.2,Solyc02g085730.3,Solyc02g077430.4,Solyc08g078090.1,Solyc01g006430.3,Solyc04g015370.3,Solyc11g010850.2,Solyc08g082620.3,Solyc08g007790.3,Solyc04g050930.3,Solyc01g008780.3,Solyc01g091320.3,Solyc04g054740.3,Solyc01g088430.4,Solyc12g100270.2,Solyc11g065530.1,Solyc07g064410.1,Solyc07g005510.3,Solyc04g050820.3,Solyc12g…	0.0018263
Solyc12g150125.1	2364	2140	888	91	133	208	53.018	46.8877	20.4801	2.07258	2.97858	4.67469	8.25e-13	-5.06619	Biological process	organic hydroxy compound biosynthetic process	GO:1901617	5	1.14878e-05	2.90998	19	61	1156	10800	Solyc02g085360.4,Solyc03g120090.1,Solyc08g080170.3,Solyc08g007790.3,Solyc04g054740.3,Solyc03g094175.1,Solyc04g050820.3,Solyc07g056160.4,Solyc02g090890.4,Solyc03g094177.1,Solyc02g069010.4,Solyc11g007020.2,Solyc03g113780.3,Solyc10g086500.1,Solyc04g077440.4,Solyc08g077880.3,Solyc04g005480.1,Solyc03g113770.3,Solyc11g069290.2,	0.00214056
Solyc04g008205.1	551	710	336	34	45	64	4.85163	6.11224	3.04117	0.301335	0.388123	0.558614	2.65e-16	-5.03595	Biological process	porphyrin-containing compound metabolic process	GO:0006778	6	1.17518e-05	3.24959	16	46	1156	10800	Solyc04g015490.4,Solyc01g088090.3,Solyc06g050620.3,Solyc10g005110.3,Solyc04g050930.3,Solyc04g079320.4,Solyc03g111360.3,Solyc03g118240.4,Solyc03g115980.1,Solyc06g073290.1,Solyc09g014760.4,Solyc09g065620.3,Solyc12g009470.2,Solyc10g008740.3,Solyc08g077880.3,Solyc04g015750.3,	0.00202131
Solyc08g080930.1	60	50	50	0	4	4	0.850874	0.686702	0.728926	0	0.051254	0.0429	4.96e-08	-5.01281	Biological process	alpha-amino acid metabolic process	GO:1901605	8	1.21246e-05	2.02422	39	180	1156	10800	Solyc09g082060.3,Solyc08g014130.3,Solyc01g080280.3,Solyc05g055000.4,Solyc11g066890.1,Solyc02g082850.3,Solyc07g065340.1,Solyc02g089630.3,Solyc10g083110.3,Solyc10g054440.3,Solyc06g061070.3,Solyc04g014730.4,Solyc11g072010.3,Solyc02g091560.3,Solyc02g082190.3,Solyc08g065220.3,Solyc03g044330.1,Solyc03g026210.4,Solyc12g099930.2,Solyc03g043950.4,Solyc09g082630.3,Solyc09g010420.4,Solyc03g063560.3,Solyc03g…	0.00193648
Solyc02g065090.4	327	218	231	20	32	22	5.90684	3.85296	4.28179	0.368009	0.572628	0.386133	1.89e-18	-5.00828	Biological process	defense response to bacterium	GO:0042742	7	1.44903e-05	2.45857	25	95	1156	10800	Solyc05g053870.3,Solyc09g090330.3,Solyc10g079750.2,Solyc12g035520.3,Solyc02g092610.3,Solyc08g080660.1,Solyc06g060160.3,Solyc08g080640.2,Solyc08g080670.1,Solyc02g092620.3,Solyc09g098160.3,Solyc01g097240.3,Solyc09g059430.3,Solyc05g052600.4,Solyc02g092800.3,Solyc09g065620.3,Solanum_lycopersicum_newGene_1962,Solyc02g092600.3,Solyc03g118710.3,Solyc12g040800.2,Solyc09g011990.1,Solyc09g074260.1,Solyc02g…	0.00216002
Solyc12g056675.1	2167	2102	780	70	151	177	47.945	45.4362	17.7494	1.5678	3.33143	3.9136	1.72e-11	-5.00404	Biological process	glucose metabolic process	GO:0006006	7	3.39726e-05	3.95262	11	26	1156	10800	Solyc04g082630.3,Solyc04g009030.3,Solyc02g020980.4,Solyc07g045540.4,Solyc12g014380.3,Solyc10g005510.3,Solyc05g052600.4,Solyc12g094640.3,Solyc02g093830.4,Solyc06g073320.3,Solyc02g020940.3,	0.00474768
Solyc11g072470.3	1374	408	537	53	78	49	51.2241	14.8472	20.5602	1.99495	2.8786	1.81917	1.34e-10	-4.97942	Biological process	chlorophyll biosynthetic process	GO:0015995	8	3.54145e-05	4.67128	9	18	1156	10800	Solyc04g015490.4,Solyc06g050620.3,Solyc03g118240.4,Solyc03g115980.1,Solyc06g073290.1,Solyc09g014760.4,Solyc10g008740.3,Solyc08g077880.3,Solyc04g015750.3,	0.00465804
Solyc02g082910.4	610	252	157	27	20	4	8.83099	3.56664	2.33316	0.398667	0.278601	0.045828	2.11e-07	-4.95037	Biological process	purine nucleoside diphosphate metabolic process	GO:0009135	9	4.93375e-05	3.3737	13	36	1156	10800	Solyc10g085550.3,Solyc07g066610.3,Solyc12g014380.3,Solyc02g084440.4,Solyc10g054870.3,Solyc11g065220.2,Solyc01g110360.3,Solyc02g150124.1,Solyc04g054820.3,Solyc03g114500.4,Solyc02g062340.3,Solyc07g065900.3,Solyc05g008600.3,	0.00612881
Solanum_lycopersicum_newGene_558	349	498	403	46	13	45	3.21464	3.10345	2.76465	0.217593	0.077366	0.347201	8.04e-12	-4.94479	Biological process	ADP metabolic process	GO:0046031	11	4.93375e-05	3.3737	13	36	1156	10800	Solyc10g085550.3,Solyc07g066610.3,Solyc12g014380.3,Solyc02g084440.4,Solyc10g054870.3,Solyc11g065220.2,Solyc01g110360.3,Solyc02g150124.1,Solyc04g054820.3,Solyc03g114500.4,Solyc02g062340.3,Solyc07g065900.3,Solyc05g008600.3,	0.00612881
Solyc12g056678.1	863	473	305	22	32	68	18.1864	9.73186	6.61128	0.455647	0.670123	1.41675	2.39e-09	-4.89239	Biological process	purine ribonucleoside diphosphate metabolic process	GO:0009179	10	4.93375e-05	3.3737	13	36	1156	10800	Solyc10g085550.3,Solyc07g066610.3,Solyc12g014380.3,Solyc02g084440.4,Solyc10g054870.3,Solyc11g065220.2,Solyc01g110360.3,Solyc02g150124.1,Solyc04g054820.3,Solyc03g114500.4,Solyc02g062340.3,Solyc07g065900.3,Solyc05g008600.3,	0.00612881
Solyc09g092310.1	2335	2004	1349	210	227	194	25.4435	21.3288	15.1082	2.33349	2.46123	2.11299	1.38e-31	-4.88271	Biological process	ribonucleoside diphosphate metabolic process	GO:0009185	9	4.93375e-05	3.3737	13	36	1156	10800	Solyc10g085550.3,Solyc07g066610.3,Solyc12g014380.3,Solyc02g084440.4,Solyc10g054870.3,Solyc11g065220.2,Solyc01g110360.3,Solyc02g150124.1,Solyc04g054820.3,Solyc03g114500.4,Solyc02g062340.3,Solyc07g065900.3,Solyc05g008600.3,	0.00612881
Solanum_lycopersicum_newGene_2605	71	163	60	3	8	0	1.91736	4.30774	1.65961	0.068456	0.209039	0	1.52e-06	-4.84654	Biological process	glycolytic process	GO:0006096	13	4.93375e-05	3.3737	13	36	1156	10800	Solyc10g085550.3,Solyc07g066610.3,Solyc12g014380.3,Solyc02g084440.4,Solyc10g054870.3,Solyc11g065220.2,Solyc01g110360.3,Solyc02g150124.1,Solyc04g054820.3,Solyc03g114500.4,Solyc02g062340.3,Solyc07g065900.3,Solyc05g008600.3,	0.00612881
Solyc04g011490.4	44	69	55	3	5	4	1.65042	2.54745	2.12997	0.07797	0.175949	0.130764	7.07e-09	-4.83781	Biological process	nucleoside diphosphate phosphorylation	GO:0006165	9	4.93375e-05	3.3737	13	36	1156	10800	Solyc10g085550.3,Solyc07g066610.3,Solyc12g014380.3,Solyc02g084440.4,Solyc10g054870.3,Solyc11g065220.2,Solyc01g110360.3,Solyc02g150124.1,Solyc04g054820.3,Solyc03g114500.4,Solyc02g062340.3,Solyc07g065900.3,Solyc05g008600.3,	0.00612881
Solyc08g029000.3	25501	8362	12332	705	224	1703	241.559	77.3717	120.135	6.81033	2.11068	16.1641	3.11e-07	-4.82934	Biological process	ATP generation from ADP	GO:0006757	12	4.93375e-05	3.3737	13	36	1156	10800	Solyc10g085550.3,Solyc07g066610.3,Solyc12g014380.3,Solyc02g084440.4,Solyc10g054870.3,Solyc11g065220.2,Solyc01g110360.3,Solyc02g150124.1,Solyc04g054820.3,Solyc03g114500.4,Solyc02g062340.3,Solyc07g065900.3,Solyc05g008600.3,	0.00612881
Solyc10g055800.2	27019	34811	19644	2163	1728	4155	645.214	812.06	482.44	52.682	41.2028	99.4625	1.5e-14	-4.80554	Biological process	defense response	GO:0006952	4	5.01024e-05	1.56769	74	441	1156	10800	Solyc04g008130.3,Solyc01g005440.4,Solyc05g053870.3,Solyc05g054010.4,Solyc09g090330.3,Solyc06g008785.1,Solyc12g049400.2,Solyc10g079750.2,Solyc12g035520.3,Solyc05g012740.2,Solyc04g007780.3,Solyc12g014380.3,Solyc09g092310.1,Solyc07g055260.3,Solyc02g092610.3,Solyc09g090970.4,Solyc08g080660.1,Solyc06g060160.3,Solyc08g080640.2,Solyc11g069220.2,Solyc06g068520.3,Solyc03g122190.3,Solyc08g080670.1,Solyc02g…	0.00448116
Solyc04g008200.4	124	186	65	13	6	9	4.3543	6.41652	2.34913	0.453104	0.181956	0.296495	8.5e-09	-4.79754	Biological process	tetrapyrrole metabolic process	GO:0033013	5	5.06895e-05	2.931	16	51	1156	10800	Solyc04g015490.4,Solyc01g088090.3,Solyc06g050620.3,Solyc10g005110.3,Solyc04g050930.3,Solyc04g079320.4,Solyc03g111360.3,Solyc03g118240.4,Solyc03g115980.1,Solyc06g073290.1,Solyc09g014760.4,Solyc09g065620.3,Solyc12g009470.2,Solyc10g008740.3,Solyc08g077880.3,Solyc04g015750.3,	0.0043593
Solyc09g082270.4	1756	312	989	87	28	80	65.8371	11.3954	38.1255	3.31768	1.02192	2.9968	2.16e-07	-4.77906	Biological process	starch metabolic process	GO:0005982	8	5.18145e-05	3.80623	11	27	1156	10800	Solyc12g062250.2,Solyc02g020980.4,Solyc05g052600.4,Solyc02g091530.4,Solyc08g083320.4,Solyc02g080570.3,Solyc01g079790.4,Solyc05g005020.4,Solyc03g111160.3,Solyc02g071020.3,Solyc07g056140.3,	0.00429101
Solyc01g106620.2	12617	23299	6111	1134	1207	1569	405.776	732.002	202.116	37.1794	38.7435	50.5586	8.21e-12	-4.7701	Biological process	response to bacterium	GO:0009617	6	6.1042e-05	2.19347	27	115	1156	10800	Solyc05g053870.3,Solyc09g090330.3,Solyc10g079750.2,Solyc12g035520.3,Solyc02g092610.3,Solyc08g080660.1,Solyc06g060160.3,Solyc08g080640.2,Solyc03g006545.1,Solyc08g080670.1,Solyc02g092620.3,Solyc09g098160.3,Solyc01g097240.3,Solyc09g059430.3,Solyc05g052600.4,Solyc02g092800.3,Solyc03g006550.4,Solyc09g065620.3,Solanum_lycopersicum_newGene_1962,Solyc02g092600.3,Solyc03g118710.3,Solyc12g040800.2,Solyc09g…	0.00487464
Solyc12g098810.2	164	294	187	20	9	29	3.74051	6.57694	4.40238	0.46272	0.204341	0.648985	2.44e-10	-4.72067	Biological process	nucleoside diphosphate metabolic process	GO:0009132	8	6.8675e-05	3.28252	13	37	1156	10800	Solyc10g085550.3,Solyc07g066610.3,Solyc12g014380.3,Solyc02g084440.4,Solyc10g054870.3,Solyc11g065220.2,Solyc01g110360.3,Solyc02g150124.1,Solyc04g054820.3,Solyc03g114500.4,Solyc02g062340.3,Solyc07g065900.3,Solyc05g008600.3,	0.00529508
Solyc12g100240.1	1120	1025	627	72	92	138	188.69	168.773	108.675	12.2866	15.4915	23.306	3.22e-16	-4.69277	Biological process	nucleotide phosphorylation	GO:0046939	7	6.8675e-05	3.28252	13	37	1156	10800	Solyc10g085550.3,Solyc07g066610.3,Solyc12g014380.3,Solyc02g084440.4,Solyc10g054870.3,Solyc11g065220.2,Solyc01g110360.3,Solyc02g150124.1,Solyc04g054820.3,Solyc03g114500.4,Solyc02g062340.3,Solyc07g065900.3,Solyc05g008600.3,	0.00529508
Solyc06g016827.1	1888	1382	1597	240	193	81	42.5883	30.4493	37.0387	5.51351	4.34732	1.81873	3.31e-13	-4.67281	Biological process	obsolete protein-chromophore linkage	GO:0018298	0	7.03549e-05	2.6693	18	63	1156	10800	Solyc03g005770.3,Solyc05g056050.3,Solyc07g063600.3,Solyc10g007690.3,Solyc03g005760.1,Solyc03g115900.4,Solyc07g022900.4,Solyc12g009200.2,Solyc12g011280.2,Solyc09g014520.3,Solyc10g006230.3,Solyc05g056060.4,Solyc02g070940.1,Solyc12g011450.2,Solyc07g047850.3,Solyc04g082930.3,Solyc12g006140.2,Solyc01g105030.3,	0.00507463
Solyc10g048030.2	105	201	162	18	19	8	3.664	6.83829	5.80508	0.638671	0.652224	0.279245	8.7e-11	-4.66944	Biological process	terpenoid metabolic process	GO:0006721	7	7.03549e-05	2.6693	18	63	1156	10800	Solyc12g006520.2,Solyc11g010850.2,Solyc08g007790.3,Solyc04g050930.3,Solyc12g041880.2,Solyc02g081330.4,Solyc03g006545.1,Solyc07g052150.4,Solyc02g090890.4,Solyc04g051190.3,Solyc03g006550.4,Solyc08g081570.3,Solyc07g052120.4,Solyc08g005710.3,Solyc12g006530.2,Solyc08g077880.3,Solyc04g005480.1,Solyc04g070980.4,	0.00507463
Solyc02g091070.3	266	42	41	0	0	3	4.7947	0.726849	0.758428	0	0	0.050313	2.55e-05	-4.55778	Biological process	pigment metabolic process	GO:0042440	3	7.77243e-05	2.57259	19	69	1156	10800	Solyc04g015490.4,Solyc01g088090.3,Solyc06g050620.3,Solyc11g005190.3,Solyc04g079320.4,Solyc12g041880.2,Solyc02g081330.4,Solyc03g118240.4,Solyc03g115980.1,Solyc06g073290.1,Solyc04g051190.3,Solyc09g014760.4,Solyc09g065620.3,Solyc12g009470.2,Solyc02g078650.4,Solyc10g008740.3,Solyc08g077880.3,Solyc04g015750.3,Solyc08g074682.1,	0.00526641
Solyc03g095310.3	182	78	99	14	7	11	2.62096	1.08923	1.45574	0.20025	0.098865	0.152019	3.23e-08	-4.54827	Biological process	generation of precursor metabolites and energy	GO:0006091	4	9.01883e-05	1.61902	61	352	1156	10800	Solyc08g080050.4,Solyc01g005560.3,Solyc06g009820.3,Solyc09g090570.2,Solyc10g085550.3,Solyc03g005770.3,Solyc05g056050.3,Solyc07g066610.3,Solyc07g045540.4,Solyc12g014380.3,Solyc07g063600.3,Solyc10g007690.3,Solyc05g008370.2,Solyc03g115990.3,Solyc03g005760.1,Solyc03g115900.4,Solyc07g022900.4,Solyc02g084440.4,Solyc01g010250.4,Solyc07g064800.3,Solyc09g075450.3,Solyc07g055840.3,Solyc12g009200.2,Solyc12g…	0.00593121
Solyc03g098670.1	195	56	55	0	2	7	8.90922	2.46803	2.59214	0	0.045854	0.289633	2e-05	-4.52923	Biological process	small molecule biosynthetic process	GO:0044283	4	0.00010845	1.59507	63	369	1156	10800	Solyc03g120090.1,Solyc09g082060.3,Solyc11g073130.2,Solyc02g085730.3,Solyc08g014130.3,Solyc08g029000.3,Solyc01g080280.3,Solyc04g015370.3,Solyc08g082620.3,Solyc01g091190.3,Solyc11g066890.1,Solyc02g082850.3,Solyc04g054740.3,Solyc07g065340.1,Solyc12g014380.3,Solyc04g079320.4,Solyc07g064410.1,Solyc12g019010.2,Solyc03g094175.1,Solyc10g083110.3,Solyc11g010300.2,Solyc04g050820.3,Solyc04g054710.3,Solyc09g…	0.00692842
Solyc04g051240.1	45	54	46	4	6	2	5.40366	6.31222	5.64162	0.385718	0.607079	0.202832	1.45e-07	-4.51629	Biological process	terpenoid biosynthetic process	GO:0016114	8	0.000311654	2.64412	15	53	1156	10800	Solyc12g006520.2,Solyc11g010850.2,Solyc08g007790.3,Solyc12g041880.2,Solyc02g081330.4,Solyc03g006545.1,Solyc02g090890.4,Solyc04g051190.3,Solyc03g006550.4,Solyc08g081570.3,Solyc08g005710.3,Solyc12g006530.2,Solyc08g077880.3,Solyc04g005480.1,Solyc04g070980.4,	0.0193572
Solyc10g078230.3	230	77	141	15	14	13	4.10397	1.3359	2.57158	0.270708	0.234596	0.220418	3.39e-08	-4.49627	Biological process	porphyrin-containing compound biosynthetic process	GO:0006779	7	0.000408609	2.95028	12	38	1156	10800	Solyc04g015490.4,Solyc06g050620.3,Solyc10g005110.3,Solyc04g079320.4,Solyc03g111360.3,Solyc03g118240.4,Solyc03g115980.1,Solyc06g073290.1,Solyc09g014760.4,Solyc10g008740.3,Solyc08g077880.3,Solyc04g015750.3,	0.0246932
Solyc04g071070.2	228	877	88	7	32	5	5.17065	19.466	2.0508	0.161137	0.726022	0.10628	2.4e-05	-4.46795	Biological process	organic hydroxy compound metabolic process	GO:1901615	4	0.000464613	2.01348	25	116	1156	10800	Solyc01g005560.3,Solyc02g085360.4,Solyc03g120090.1,Solyc08g080170.3,Solyc08g007790.3,Solyc04g054740.3,Solyc03g094175.1,Solyc04g050820.3,Solyc11g011930.3,Solyc07g056160.4,Solyc02g090890.4,Solyc03g094177.1,Solyc02g069010.4,Solyc11g007020.2,Solyc03g113780.3,Solyc10g086500.1,Solyc04g077440.4,Solyc10g005400.3,Solyc02g065240.3,Solyc02g078860.3,Solyc08g077880.3,Solyc08g005130.1,Solyc04g005480.1,Solyc03g…	0.0273388
Solyc12g036470.2	110	67	101	10	0	6	3.67354	2.16174	3.45471	0.315896	0	0.181242	8.28e-06	-4.45173	Biological process	serine family amino acid metabolic process	GO:0009069	9	0.000490552	2.7603	13	44	1156	10800	Solyc09g082060.3,Solyc05g055000.4,Solyc02g082850.3,Solyc07g065340.1,Solyc06g061070.3,Solyc02g091560.3,Solyc08g065220.3,Solyc12g099930.2,Solyc08g066620.3,Solyc08g007040.3,Solyc10g012370.3,Solyc10g006040.1,Solyc02g080810.3,	0.028125
Solyc04g078410.4	700	695	446	70	93	81	6.8646	6.65473	4.49759	0.693203	0.904505	0.793715	8.23e-23	-4.42845	Biological process	photosynthetic electron transport in photosystem I	GO:0009773	7	0.000591032	5.8391	5	8	1156	10800	Solyc08g080050.4,Solyc09g090570.2,Solyc12g036170.2,Solyc03g116870.3,Solyc05g026570.3,	0.0330387
Solyc01g102960.3	3784	7618	3046	659	686	336	119.616	235.257	99.0107	21.2182	21.6521	10.6417	2.92e-11	-4.39829	Biological process	pyruvate metabolic process	GO:0006090	8	0.000688183	2.56462	14	51	1156	10800	Solyc10g085550.3,Solyc07g066610.3,Solyc12g014380.3,Solyc02g084440.4,Solyc10g054870.3,Solyc11g065220.2,Solyc01g110360.3,Solyc02g150124.1,Solyc04g054820.3,Solyc03g114500.4,Solyc01g080460.3,Solyc02g062340.3,Solyc07g065900.3,Solyc05g008600.3,	0.0366375
Solyc11g066420.1	88	66	33	4	6	0	2.10976	1.54867	0.801652	0.094669	0.136493	0	1.89e-05	-4.37118	Biological process	isoprenoid biosynthetic process	GO:0008299	7	0.00070732	2.14772	20	87	1156	10800	Solyc12g006520.2,Solyc08g080170.3,Solyc11g010850.2,Solyc08g007790.3,Solyc12g041880.2,Solyc02g081330.4,Solyc03g006545.1,Solyc07g052150.4,Solyc02g090890.4,Solyc04g051190.3,Solyc11g007020.2,Solyc03g006550.4,Solyc08g081570.3,Solyc07g052120.4,Solyc08g005710.3,Solyc12g006530.2,Solyc08g077880.3,Solyc04g005480.1,Solyc04g070980.4,Solyc11g011240.1,	0.0367806
Solyc03g043880.3	132	68	65	5	13	6	2.46728	1.24598	1.24568	0.093884	0.240789	0.097924	5.82e-07	-4.36313	Biological process	isoprenoid metabolic process	GO:0006720	6	0.000742643	2.05536	22	100	1156	10800	Solyc12g006520.2,Solyc08g080170.3,Solyc11g010850.2,Solyc08g007790.3,Solyc04g050930.3,Solyc12g041880.2,Solyc02g081330.4,Solyc01g087260.4,Solyc03g006545.1,Solyc07g052150.4,Solyc02g090890.4,Solyc04g051190.3,Solyc11g007020.2,Solyc03g006550.4,Solyc08g081570.3,Solyc07g052120.4,Solyc08g005710.3,Solyc12g006530.2,Solyc08g077880.3,Solyc04g005480.1,Solyc04g070980.4,Solyc11g011240.1,	0.0377398
Solyc11g011940.3	381	103	76	15	17	8	4.61946	1.22141	0.943928	0.182152	0.198923	0.091097	7.86e-06	-4.35217	Biological process	starch biosynthetic process	GO:0019252	9	0.00116728	3.84694	7	17	1156	10800	Solyc05g052600.4,Solyc02g091530.4,Solyc08g083320.4,Solyc02g080570.3,Solyc01g079790.4,Solyc02g071020.3,Solyc07g056140.3,	0.0580006
Solyc03g006700.3	412	511	187	12	31	57	9.01691	10.9153	4.19578	0.248561	0.658655	1.22953	9.26e-07	-4.33096	Biological process	carbohydrate catabolic process	GO:0016052	5	0.00122945	1.70778	34	186	1156	10800	Solanum_lycopersicum_newGene_1897,Solyc12g005620.1,Solyc12g062250.2,Solyc08g083210.3,Solyc10g085550.3,Solyc03g071570.3,Solyc07g052690.4,Solyc02g020980.4,Solyc07g066610.3,Solyc12g014380.3,Solyc02g084440.4,Solyc11g008820.2,Solyc01g099940.3,Solyc09g075330.4,Solyc10g054870.3,Solyc12g055970.3,Solyc11g008140.3,Solyc03g123620.4,Solyc11g065220.2,Solanum_lycopersicum_newGene_2399,Solyc01g110360.3,Solyc03g…	0.0597621
Solyc06g066020.3	214	151	131	24	16	22	5.8826	4.02871	3.67823	0.652947	0.430178	0.602066	5.59e-12	-4.31581	Biological process	pigment biosynthetic process	GO:0046148	4	0.00129582	2.33564	15	60	1156	10800	Solyc04g015490.4,Solyc06g050620.3,Solyc04g079320.4,Solyc12g041880.2,Solyc02g081330.4,Solyc03g118240.4,Solyc03g115980.1,Solyc06g073290.1,Solyc04g051190.3,Solyc09g014760.4,Solyc02g078650.4,Solyc10g008740.3,Solyc08g077880.3,Solyc04g015750.3,Solyc08g074682.1,	0.0616479
Solyc03g096545.1	968	1025	529	11	10	109	35.8379	37.0574	20.1259	0.38918	0.351756	4.01098	3.49e-05	-4.3133	Biological process	glycine metabolic process	GO:0006544	10	0.00131057	4.31195	6	13	1156	10800	Solyc06g061070.3,Solyc02g091560.3,Solyc08g065220.3,Solyc12g099930.2,Solyc08g007040.3,Solyc02g080810.3,	0.0610509
Solyc12g042880.3	33	54	43	5	0	3	0.83291	1.34652	1.13101	0.118366	0	0.077384	1.7e-05	-4.30228	Biological process	tetrapyrrole biosynthetic process	GO:0033014	6	0.00139779	2.60723	12	43	1156	10800	Solyc04g015490.4,Solyc06g050620.3,Solyc10g005110.3,Solyc04g079320.4,Solyc03g111360.3,Solyc03g118240.4,Solyc03g115980.1,Solyc06g073290.1,Solyc09g014760.4,Solyc10g008740.3,Solyc08g077880.3,Solyc04g015750.3,	0.0637848
Solyc11g007390.1	203	108	65	0	9	10	8.5414	4.4213	2.8003	0	0.364957	0.40003	4.03e-05	-4.2924	Biological process	carboxylic acid biosynthetic process	GO:0046394	7	0.00147499	1.57499	44	261	1156	10800	Solyc09g082060.3,Solyc11g073130.2,Solyc02g085730.3,Solyc08g014130.3,Solyc08g029000.3,Solyc01g080280.3,Solyc04g015370.3,Solyc08g082620.3,Solyc01g091190.3,Solyc11g066890.1,Solyc02g082850.3,Solyc07g065340.1,Solyc04g079320.4,Solyc07g064410.1,Solyc10g083110.3,Solyc09g065800.4,Solyc11g072010.3,Solyc02g091560.3,Solyc06g064550.3,Solyc02g090890.4,Solyc04g049350.4,Solyc07g007870.3,Solyc01g006540.4,Solyc03g…	0.0659615
Solyc06g065010.4	632	267	428	68	49	49	14.129	5.81696	9.84604	1.53602	1.09228	1.09478	8.72e-11	-4.2795	Biological process	alpha-amino acid biosynthetic process	GO:1901607	9	0.00166999	1.93902	22	106	1156	10800	Solyc09g082060.3,Solyc08g014130.3,Solyc01g080280.3,Solyc11g066890.1,Solyc02g082850.3,Solyc07g065340.1,Solyc10g083110.3,Solyc11g072010.3,Solyc02g091560.3,Solyc03g044330.1,Solyc03g026210.4,Solyc12g099930.2,Solyc03g043950.4,Solyc09g082630.3,Solyc09g010420.4,Solyc03g063560.3,Solyc07g061940.4,Solyc09g011870.3,Solyc06g019170.3,Solyc10g012370.3,Solyc10g006040.1,Solyc09g008670.3,	0.0718096
Solyc09g089780.3	2158	903	783	153	136	20	47.5551	19.4396	17.7487	3.43724	2.98604	0.440311	9.08e-06	-4.26457	Biological process	steroid biosynthetic process	GO:0006694	6	0.00175004	2.83108	10	33	1156	10800	Solyc02g085360.4,Solyc08g080170.3,Solyc04g082750.3,Solyc08g007790.3,Solyc07g056160.4,Solyc11g007020.2,Solyc10g086500.1,Solyc04g077440.4,Solyc01g111830.3,Solyc02g086770.3,	0.0738318
Solyc11g005840.2	747	889	735	112	139	106	9.71281	11.292	9.82588	1.4827	1.80108	1.37574	5.43e-42	-4.25931	Biological process	organic acid biosynthetic process	GO:0016053	5	0.00178436	1.53532	47	286	1156	10800	Solyc09g082060.3,Solyc11g073130.2,Solyc02g085730.3,Solyc08g014130.3,Solyc08g029000.3,Solyc01g080280.3,Solyc04g015370.3,Solyc08g082620.3,Solyc01g091190.3,Solyc11g066890.1,Solyc02g082850.3,Solyc07g065340.1,Solyc04g079320.4,Solyc07g064410.1,Solyc10g083110.3,Solyc04g054710.3,Solyc09g065800.4,Solyc11g072010.3,Solyc02g091560.3,Solyc06g064550.3,Solyc02g090890.4,Solyc04g049350.4,Solyc07g007870.3,Solyc01g…	0.0738859
Solanum_lycopersicum_newGene_2463	33	39	34	3	4	0	0.703458	0.83758	0.733078	0.056644	0.075038	0	1.82e-05	-4.25605	Biological process	protein refolding	GO:0042026	4	0.00208719	4.00395	6	14	1156	10800	Solyc06g011370.4,Solyc05g053470.3,Solyc06g011400.2,Solyc05g010240.4,Solyc06g011380.2,Solyc02g088610.4,	0.0848537
Solyc11g069680.1	200	44	130	6	10	14	3.89698	0.832208	2.60378	0.113776	0.192447	0.259191	9.22e-06	-4.24986	Biological process	photorespiration	GO:0009853	5	0.0022122	4.67128	5	10	1156	10800	Solyc02g063150.3,Solyc02g085940.4,Solyc03g120430.3,Solyc03g034220.3,Solyc02g085950.4,	0.0883298
Solyc08g080670.1	9767	12252	5135	266	433	1635	360.837	442.161	195.091	10.0011	15.9715	60.5528	5.08e-06	-4.24437	Biological process	response to stress	GO:0006950	3	0.00237322	1.22749	162	1233	1156	10800	Solyc04g008130.3,Solyc06g011370.4,Solyc03g096540.3,Solyc02g080410.3,Solyc01g005440.4,Solyc05g053870.3,Solyc08g080940.3,Solyc05g054010.4,Solyc12g056240.2,Solyc03g025380.3,Solyc09g090330.3,Solyc06g008785.1,Solyc12g049400.2,Solyc08g006720.4,Solyc06g048820.1,Solyc02g081060.4,Solyc09g084470.3,Solyc10g079750.2,Solyc09g007520.3,Solyc12g056995.2,Solyc11g005190.3,Solyc12g042000.3,Solyc02g087070.4,Solyc08g…	0.0930967
Solyc07g054720.2	331	428	230	28	66	31	29.9321	37.8515	21.3666	2.56402	5.92442	2.73323	7.44e-10	-4.1993	Biological process	alpha-amino acid catabolic process	GO:1901606	9	0.00248931	2.5692	11	40	1156	10800	Solyc02g089630.3,Solyc10g054440.3,Solyc06g061070.3,Solyc04g014730.4,Solyc08g065220.3,Solyc12g014100.2,Solyc03g098240.3,Solyc08g007040.3,Solyc01g107700.4,Solyc10g049970.2,Solyc02g080810.3,	0.0959672
Solyc07g048060.3	189	134	188	24	29	9	10.2456	7.06878	10.4686	1.32274	1.52293	0.459931	1.39e-08	-4.1928	Biological process	oligopeptide transport	GO:0006857	8	0.00307921	2.50654	11	41	1156	10800	Solyc12g042240.2,Solyc07g032490.3,Solyc05g005940.3,Solyc08g078950.3,Solyc06g075460.4,Solyc05g005960.3,Solanum_lycopersicum_newGene_2715,Solyc11g033283.1,Solyc10g084940.3,Solyc06g060620.4,Solyc05g005950.3,	0.116697
Solyc11g020330.1	851	2348	507	138	104	14	41.3098	111.326	25.2781	6.80432	5.0144	0.668113	4.02e-05	-4.171	Biological process	lipid biosynthetic process	GO:0008610	5	0.00409359	1.44824	51	329	1156	10800	Solyc12g006520.2,Solyc02g085360.4,Solyc08g080170.3,Solyc04g082750.3,Solyc11g073130.2,Solyc02g085730.3,Solyc04g015370.3,Solyc11g010850.2,Solyc08g082620.3,Solyc08g007790.3,Solyc01g091320.3,Solyc04g054740.3,Solyc01g088430.4,Solyc12g100270.2,Solyc07g064410.1,Solyc04g050820.3,Solyc12g041880.2,Solyc02g081330.4,Solyc09g065800.4,Solyc08g076470.4,Solyc03g006545.1,Solyc07g056160.4,Solyc07g052150.4,Solyc02g…	0.147633
Solyc12g009050.3	149	115	184	23	16	21	4.81585	3.64134	6.13432	0.739426	0.503659	0.67234	6.75e-11	-4.16054	Biological process	cellular amino acid biosynthetic process	GO:0008652	8	0.0043349	1.77586	23	121	1156	10800	Solyc09g082060.3,Solyc08g014130.3,Solyc01g080280.3,Solyc11g066890.1,Solyc02g082850.3,Solyc07g065340.1,Solyc10g083110.3,Solyc11g072010.3,Solyc02g091560.3,Solyc06g064550.3,Solyc03g044330.1,Solyc03g026210.4,Solyc12g099930.2,Solyc03g043950.4,Solyc09g082630.3,Solyc09g010420.4,Solyc03g063560.3,Solyc07g061940.4,Solyc09g011870.3,Solyc06g019170.3,Solyc10g012370.3,Solyc10g006040.1,Solyc09g008670.3,	0.153854
Solyc05g005865.1	199	266	168	25	35	31	8.00768	10.4469	6.9627	1.01743	1.40308	1.25166	6.15e-15	-4.14152	Biological process	response to heat	GO:0009408	5	0.00476469	1.96078	17	81	1156	10800	Solyc06g011370.4,Solyc02g080410.3,Solyc09g011550.3,Solyc11g006460.3,Solyc04g063380.3,Solyc06g011400.2,Solyc09g011490.3,Solyc03g116790.4,Solyc06g076560.2,Solyc11g020330.1,Solyc06g011380.2,Solyc09g091830.4,Solyc05g055160.3,Solyc09g074260.1,Solyc04g005480.1,Solyc10g084960.2,Solyc02g088610.4,	0.159013
Solyc04g074850.3	1836	2046	1407	155	337	271	22.7952	24.8141	17.9653	1.95466	4.17191	3.36469	7.95e-15	-4.14033	Biological process	response to temperature stimulus	GO:0009266	4	0.00635531	1.68032	25	139	1156	10800	Solyc06g011370.4,Solyc03g096540.3,Solyc02g080410.3,Solyc02g081060.4,Solyc12g035520.3,Solyc09g011550.3,Solyc11g006460.3,Solyc04g063380.3,Solyc06g011400.2,Solyc09g011490.3,Solyc03g116790.4,Solyc06g068670.3,Solyc06g076560.2,Solyc07g056430.3,Solyc05g005020.4,Solyc11g020330.1,Solyc06g011380.2,Solyc09g091830.4,Solyc05g055160.3,Solyc09g074260.1,Solyc04g005480.1,Solyc10g084960.2,Solyc03g117890.3,Solyc02g…	0.208977
Solyc09g005730.4	306	270	118	25	32	4	13.5687	11.6963	5.34865	1.11121	1.41287	0.139076	1.64e-05	-4.12641	Biological process	cellular amino acid catabolic process	GO:0009063	8	0.00664688	2.28374	11	45	1156	10800	Solyc02g089630.3,Solyc10g054440.3,Solyc06g061070.3,Solyc04g014730.4,Solyc08g065220.3,Solyc12g014100.2,Solyc03g098240.3,Solyc08g007040.3,Solyc01g107700.4,Solyc10g049970.2,Solyc02g080810.3,	0.215397
Solyc10g006720.4	216	118	84	13	16	20	2.31453	1.23289	0.921818	0.132041	0.163617	0.212717	2.2e-07	-4.11692	Biological process	pyridine-containing compound metabolic process	GO:0072524	5	0.00664688	2.28374	11	45	1156	10800	Solyc03g120090.1,Solyc07g045540.4,Solyc05g008370.2,Solyc01g010250.4,Solyc02g069620.4,Solyc03g113780.3,Solyc02g093830.4,Solyc01g097460.3,Solyc03g113770.3,Solyc11g069290.2,Solyc06g060060.4,	0.215397
Solyc04g063350.3	1371	1451	1171	269	163	193	21.3431	22.0628	18.7364	4.26167	2.52178	3.00026	4.63e-23	-4.08063	Biological process	cellular glucan metabolic process	GO:0006073	7	0.00727456	1.62741	27	155	1156	10800	Solyc11g065600.2,Solyc12g062250.2,Solyc08g083210.3,Solyc11g005560.3,Solyc02g020980.4,Solyc02g091920.3,Solyc06g060160.3,Solyc11g008820.2,Solyc11g066270.3,Solyc12g014430.2,Solyc03g113450.4,Solyc12g055970.3,Solyc05g052600.4,Solyc02g091530.4,Solyc08g083320.4,Solyc08g082660.2,Solyc02g080570.3,Solyc01g079790.4,Solyc05g005020.4,Solyc03g111160.3,Solyc04g071650.4,Solyc03g093130.3,Solyc09g008320.4,Solyc02g…	0.229097
Solyc02g077240.4	189	200	117	35	11	10	2.39484	2.47375	1.51783	0.450403	0.127503	0.119744	1.7e-06	-4.07607	Biological process	glucan metabolic process	GO:0044042	6	0.00727456	1.62741	27	155	1156	10800	Solyc11g065600.2,Solyc12g062250.2,Solyc08g083210.3,Solyc11g005560.3,Solyc02g020980.4,Solyc02g091920.3,Solyc06g060160.3,Solyc11g008820.2,Solyc11g066270.3,Solyc12g014430.2,Solyc03g113450.4,Solyc12g055970.3,Solyc05g052600.4,Solyc02g091530.4,Solyc08g083320.4,Solyc08g082660.2,Solyc02g080570.3,Solyc01g079790.4,Solyc05g005020.4,Solyc03g111160.3,Solyc04g071650.4,Solyc03g093130.3,Solyc09g008320.4,Solyc02g…	0.229097
Solyc02g078380.3	4701	3407	4019	208	284	908	129.598	91.7562	113.954	5.83158	7.80644	25.0837	1.26e-06	-4.04997	Biological process	steroid metabolic process	GO:0008202	5	0.00802802	2.33564	10	40	1156	10800	Solyc02g085360.4,Solyc08g080170.3,Solyc04g082750.3,Solyc08g007790.3,Solyc07g056160.4,Solyc11g007020.2,Solyc10g086500.1,Solyc04g077440.4,Solyc01g111830.3,Solyc02g086770.3,	0.245899
Solyc11g072930.3	1968	893	726	181	177	49	31.3744	13.8972	11.8919	2.92943	2.81179	0.782715	2.55e-06	-4.04577	Biological process	cysteine biosynthetic process from serine	GO:0006535	12	0.0085889	3.59329	5	13	1156	10800	Solyc09g082060.3,Solyc02g082850.3,Solyc07g065340.1,Solyc10g012370.3,Solyc10g006040.1,	0.259524
Solyc02g092580.3	2857	2106	847	102	241	331	55.8409	40.2107	17.0238	2.01422	4.6926	6.47147	1.37e-06	-4.0378	Biological process	cysteine biosynthetic process	GO:0019344	11	0.0085889	3.59329	5	13	1156	10800	Solyc09g082060.3,Solyc02g082850.3,Solyc07g065340.1,Solyc10g012370.3,Solyc10g006040.1,	0.259524
Solyc04g081755.2	85	70	88	9	11	13	1.68011	1.35864	1.79775	0.171595	0.19942	0.240117	5.23e-09	-4.03363	Biological process	response to wounding	GO:0009611	4	0.00886633	1.84679	17	86	1156	10800	Solyc01g005440.4,Solyc05g053870.3,Solyc12g049400.2,Solyc09g084470.3,Solyc08g080630.4,Solyc09g084490.4,Solyc03g006545.1,Solyc03g122190.3,Solyc03g006550.4,Solanum_lycopersicum_newGene_1442,Solyc03g118710.3,Solyc12g040800.2,Solyc02g065240.3,Solyc09g084460.3,Solyc06g065650.3,Solyc02g063355.1,Solyc09g084480.3,	0.260857
Solyc02g065240.3	2442	3488	2328	504	500	266	61.413	85.6947	60.203	12.915	12.5485	6.70002	1.85e-15	-4.02793	Biological process	carboxylic acid catabolic process	GO:0046395	7	0.00893075	2.1153	12	53	1156	10800	Solyc02g089630.3,Solyc10g054440.3,Solyc06g061070.3,Solyc04g014730.4,Solyc08g065220.3,Solyc02g086880.4,Solyc12g014100.2,Solyc03g098240.3,Solyc08g007040.3,Solyc01g107700.4,Solyc10g049970.2,Solyc02g080810.3,	0.25934
Solyc08g074260.3	408	72	138	21	19	19	7.03194	1.21292	2.4477	0.368837	0.323701	0.322578	2.67e-05	-4.01749	Biological process	cellular carbohydrate metabolic process	GO:0044262	5	0.00969865	1.44545	41	265	1156	10800	Solyc09g092130.3,Solyc12g005620.1,Solyc11g065600.2,Solyc12g062250.2,Solyc08g083210.3,Solyc11g005560.3,Solyc04g054740.3,Solyc02g020980.4,Solyc02g091920.3,Solyc06g060160.3,Solyc08g079060.4,Solyc04g050820.3,Solyc11g008820.2,Solyc11g066270.3,Solyc12g014430.2,Solyc03g113450.4,Solyc12g055970.3,Solyc03g083960.3,Solyc02g069010.4,Solyc05g052600.4,Solyc02g091530.4,Solyc08g083320.4,Solyc10g081660.2,Solyc10g…	0.278028
Solyc06g036430.3	202	144	120	26	24	17	4.80531	3.35546	2.94036	0.615424	0.559888	0.39532	2.15e-10	-4.01428	Biological process	cell redox homeostasis	GO:0045454	6	0.00976344	1.86851	16	80	1156	10800	Solyc05g056300.4,Solyc09g091840.4,Solyc07g063190.3,Solyc03g115870.3,Solyc07g032786.1,Solyc04g071560.4,Solyc10g006970.3,Solyc02g064950.3,Solyc10g080730.3,Solyc04g081740.3,Solyc12g013810.2,Solyc03g120720.3,Solyc09g009820.4,Solyc11g012730.3,Solyc05g005460.3,Solyc03g112770.3,	0.276342
Solyc03g111815.1	61	54	88	9	6	0	0.672067	0.581953	1.00494	0.099685	0.067066	0	9.4e-05	-4.01181	Biological process	glucose 6-phosphate metabolic process	GO:0051156	6	0.0106489	2.72491	7	24	1156	10800	Solyc07g045540.4,Solyc12g014380.3,Solyc05g008370.2,Solyc01g010250.4,Solyc02g069620.4,Solyc02g093830.4,Solyc01g097460.3,	0.267539
Solyc03g044830.4	76	89	40	2	9	9	1.26475	1.44256	0.678125	0.033785	0.148936	0.139643	1.88e-05	-4.00591	Biological process	response to biotic stimulus	GO:0009607	3	0.0110858	1.42686	42	275	1156	10800	Solyc05g053870.3,Solyc09g090330.3,Solyc06g048820.1,Solyc10g079750.2,Solyc12g035520.3,Solyc12g014380.3,Solyc07g055260.3,Solyc02g092610.3,Solyc09g090970.4,Solyc08g080660.1,Solyc06g060160.3,Solyc08g080640.2,Solyc11g069220.2,Solyc03g006545.1,Solyc08g080670.1,Solyc02g092620.3,Solyc09g098160.3,Solyc01g097240.3,Solyc09g059430.3,Solyc05g052600.4,Solyc02g092800.3,Solyc03g006550.4,Solyc09g065620.3,Solanum_…	0.27542
Solyc06g065530.4	234	185	172	39	24	27	4.86352	3.74476	3.66499	0.8124	0.48182	0.560985	8.7e-13	-3.98966	Biological process	positive regulation of response to external stimulus	GO:0032103	6	0.0114725	2.49135	8	30	1156	10800	Solyc10g079750.2,Solyc12g035520.3,Solyc09g059430.3,Solyc03g118710.3,Solyc12g040800.2,Solyc06g071580.3,Solyc10g048050.1,Solyc02g063355.1,	0.264458
Solyc10g055820.3	144	341	130	23	22	34	3.63737	8.45144	3.3928	0.574081	0.550852	0.860602	3.62e-07	-3.95419	Biological process	aromatic amino acid family metabolic process	GO:0009072	8	0.0138712	2.00198	12	56	1156	10800	Solyc01g091190.3,Solyc11g066890.1,Solyc04g054710.3,Solyc04g014730.4,Solyc04g049350.4,Solyc09g011870.3,Solyc12g014100.2,Solyc01g102660.4,Solyc06g051410.4,Solyc01g107700.4,Solyc10g049970.2,Solyc11g009080.2,	0.31649
Solyc07g008560.3	9172	8048	5634	1452	1140	1244	106.54	91.3171	67.3044	17.1919	13.2258	14.4848	5.9e-23	-3.93033	Biological process	monocarboxylic acid metabolic process	GO:0032787	7	0.0139875	1.48737	32	201	1156	10800	Solyc11g073130.2,Solyc02g085730.3,Solyc04g015370.3,Solyc10g085550.3,Solyc08g082620.3,Solyc07g066610.3,Solyc12g014380.3,Solyc07g064410.1,Solyc02g084440.4,Solyc09g065800.4,Solyc02g090890.4,Solyc10g054870.3,Solyc02g086880.4,Solyc07g007870.3,Solyc11g065220.2,Solyc01g110360.3,Solyc02g065240.3,Solyc02g150124.1,Solyc04g054820.3,Solyc03g116730.4,Solyc10g009240.3,Solyc04g078920.3,Solyc02g094640.4,Solyc03g…	0.31592
Solyc11g008540.3	12866	7366	10683	2157	1628	762	87.6664	49.0237	74.8613	14.9843	11.0744	5.20225	5.95e-09	-3.92508	Biological process	cell wall macromolecule catabolic process	GO:0016998	7	0.0140485	2.41098	8	31	1156	10800	Solyc12g005620.1,Solyc10g055810.2,Solyc12g098810.2,Solyc10g055820.3,Solyc10g074440.2,Solyc10g055800.2,Solyc04g072000.4,Solyc09g098540.3,	0.314124
Solyc01g088430.4	107	140	103	22	14	17	1.26207	1.61094	1.24892	0.257316	0.15431	0.199916	1.01e-10	-3.9242	Biological process	ribonucleoside triphosphate metabolic process	GO:0009199	9	0.014411	1.59022	24	141	1156	10800	Solyc10g085550.3,Solyc06g066000.3,Solyc00g500358.1,Solyc07g066610.3,Solyc12g014380.3,Solyc05g050500.1,Solyc12g006210.1,Solyc02g084440.4,Solyc02g082190.3,Solyc00g500133.1,Solyc10g054870.3,Solyc11g065220.2,Solyc01g110360.3,Solyc06g065990.1,Solyc02g150124.1,Solyc02g080540.1,Solyc04g054820.3,Solyc03g114500.4,Solyc06g075470.3,Solyc08g008340.4,Solyc02g062340.3,Solyc07g065900.3,Solyc12g056830.1,Solyc05g…	0.319041
Solanum_lycopersicum_newGene_567	96	106	143	7	8	25	3.1425	3.42066	4.85147	0.226919	0.233214	0.796494	8.27e-06	-3.91815	Biological process	alcohol metabolic process	GO:0006066	5	0.0145923	1.92783	13	63	1156	10800	Solyc01g005560.3,Solyc04g054740.3,Solyc03g094175.1,Solyc04g050820.3,Solyc11g011930.3,Solyc02g090890.4,Solyc03g094177.1,Solyc02g069010.4,Solyc10g005400.3,Solyc02g078860.3,Solyc08g077880.3,Solyc08g005130.1,Solyc04g005480.1,	0.319886
Solyc01g097280.2	2436	1710	2071	306	159	449	92.563	63.4847	80.9461	11.8577	6.00675	17.1056	3.58e-09	-3.91626	Biological process	purine nucleoside triphosphate metabolic process	GO:0009144	9	0.0148909	1.60357	23	134	1156	10800	Solyc10g085550.3,Solyc06g066000.3,Solyc00g500358.1,Solyc07g066610.3,Solyc12g014380.3,Solyc05g050500.1,Solyc12g006210.1,Solyc02g084440.4,Solyc00g500133.1,Solyc10g054870.3,Solyc11g065220.2,Solyc01g110360.3,Solyc06g065990.1,Solyc02g150124.1,Solyc02g080540.1,Solyc04g054820.3,Solyc03g114500.4,Solyc06g075470.3,Solyc08g008340.4,Solyc02g062340.3,Solyc07g065900.3,Solyc12g056830.1,Solyc05g008600.3,	0.323262
Solyc03g114950.2	13709	20066	10992	2418	3156	1704	172.803	247.08	142.496	31.0785	39.731	21.5263	2.43e-14	-3.89417	Biological process	purine ribonucleoside triphosphate metabolic process	GO:0009205	10	0.0148909	1.60357	23	134	1156	10800	Solyc10g085550.3,Solyc06g066000.3,Solyc00g500358.1,Solyc07g066610.3,Solyc12g014380.3,Solyc05g050500.1,Solyc12g006210.1,Solyc02g084440.4,Solyc00g500133.1,Solyc10g054870.3,Solyc11g065220.2,Solyc01g110360.3,Solyc06g065990.1,Solyc02g150124.1,Solyc02g080540.1,Solyc04g054820.3,Solyc03g114500.4,Solyc06g075470.3,Solyc08g008340.4,Solyc02g062340.3,Solyc07g065900.3,Solyc12g056830.1,Solyc05g008600.3,	0.323262
Solyc04g077110.3	87	58	54	10	6	10	3.64204	2.33786	2.28485	0.390121	0.220774	0.381743	1.3e-06	-3.88428	Biological process	organic acid catabolic process	GO:0016054	5	0.0159109	1.96685	12	57	1156	10800	Solyc02g089630.3,Solyc10g054440.3,Solyc06g061070.3,Solyc04g014730.4,Solyc08g065220.3,Solyc02g086880.4,Solyc12g014100.2,Solyc03g098240.3,Solyc08g007040.3,Solyc01g107700.4,Solyc10g049970.2,Solyc02g080810.3,	0.338827
Solyc04g077650.3	2020	1512	1391	150	255	363	35.7568	26.1481	25.3201	2.69585	4.50807	6.42985	1.64e-10	-3.8731	Biological process	serine family amino acid biosynthetic process	GO:0009070	10	0.0167528	2.5153	7	26	1156	10800	Solyc09g082060.3,Solyc02g082850.3,Solyc07g065340.1,Solyc02g091560.3,Solyc12g099930.2,Solyc10g012370.3,Solyc10g006040.1,	0.346844
Solyc05g056500.1	1097	329	448	113	42	77	25.2847	7.40593	10.6073	2.63887	0.964966	1.75801	7.58e-06	-3.86987	Biological process	cysteine metabolic process	GO:0006534	10	0.0167528	2.5153	7	26	1156	10800	Solyc09g082060.3,Solyc05g055000.4,Solyc02g082850.3,Solyc07g065340.1,Solyc08g066620.3,Solyc10g012370.3,Solyc10g006040.1,	0.346844
Solyc09g065800.4	57	87	39	5	8	9	1.01854	1.53105	0.726897	0.074089	0.143413	0.163841	7.75e-06	-3.86927	Biological process	NADP metabolic process	GO:0006739	11	0.0167528	2.5153	7	26	1156	10800	Solyc07g045540.4,Solyc05g008370.2,Solyc01g010250.4,Solyc02g069620.4,Solyc02g093830.4,Solyc01g097460.3,Solyc06g060060.4,	0.346844
Solyc09g007730.4	1360	570	751	161	117	135	28.0877	11.4827	15.9353	3.37635	2.4092	2.79295	1.71e-09	-3.86589	Biological process	alcohol biosynthetic process	GO:0046165	6	0.0170212	2.33564	8	32	1156	10800	Solyc04g054740.3,Solyc03g094175.1,Solyc04g050820.3,Solyc02g090890.4,Solyc03g094177.1,Solyc02g069010.4,Solyc08g077880.3,Solyc04g005480.1,	0.342877
Solyc08g067630.3	4240	1200	906	388	159	163	158.546	43.8296	34.8144	14.7807	5.91086	6.10843	3.72e-05	-3.85099	Biological process	recognition of pollen	GO:0048544	4	0.0185658	1.68166	18	100	1156	10800	Solyc10g006710.4,Solyc04g008370.3,Solyc03g006730.3,Solyc04g077360.3,Solyc01g006520.3,Solyc04g008400.1,Solyc04g077300.3,Solyc04g077380.2,Solyc04g078410.4,Solyc02g079550.3,Solyc07g053120.4,Solyc07g063710.2,Solyc04g077280.3,Solyc04g077370.2,Solyc10g006720.4,Solyc07g053220.2,Solyc04g077340.3,Solyc04g077390.3,	0.370654
Solyc02g070020.1	1902	1311	817	122	278	207	36.7315	24.7364	16.2265	2.38793	5.35454	3.99309	1.55e-08	-3.84765	Biological process	pentose-phosphate shunt	GO:0006098	13	0.0196277	2.6693	6	21	1156	10800	Solyc07g045540.4,Solyc05g008370.2,Solyc01g010250.4,Solyc02g069620.4,Solyc02g093830.4,Solyc01g097460.3,	0.375107
Solyc03g098730.1	2413	1464	2323	456	284	285	90.5761	53.6738	89.683	17.4515	10.6136	10.7071	1.59e-12	-3.84098	Biological process	NADPH regeneration	GO:0006740	12	0.0196277	2.6693	6	21	1156	10800	Solyc07g045540.4,Solyc05g008370.2,Solyc01g010250.4,Solyc02g069620.4,Solyc02g093830.4,Solyc01g097460.3,	0.375107
Solyc01g066570.3	69	58	131	9	16	5	2.01236	1.6483	3.93264	0.266076	0.461377	0.136908	2.68e-05	-3.84023	Biological process	response to abiotic stimulus	GO:0009628	3	0.0197726	1.27399	69	506	1156	10800	Solyc10g081340.1,Solyc06g011370.4,Solyc03g096540.3,Solyc02g080410.3,Solyc09g090570.2,Solyc06g069880.1,Solyc05g053870.3,Solyc02g081060.4,Solyc02g086350.3,Solyc12g056995.2,Solyc11g005190.3,Solyc12g035520.3,Solyc09g011550.3,Solyc08g083050.1,Solyc07g064410.1,Solyc08g080660.1,Solyc11g006460.3,Solyc06g060160.3,Solyc10g084430.2,Solyc05g015880.3,Solyc04g080040.3,Solyc08g080640.2,Solyc04g063380.3,Solyc05g…	0.371526
Solyc01g057680.4	436	54	54	4	10	0	27.3473	3.2957	3.46108	0.195579	0.59799	0	0.000597716	-3.83411	Biological process	carboxylic acid transmembrane transport	GO:1905039	8	0.0204205	2.26486	8	33	1156	10800	Solyc11g013310.2,Solyc06g071890.3,Solyc03g096380.3,Solyc10g076790.2,Solyc01g060070.3,Solyc10g079200.2,Solyc11g072170.2,Solyc04g049340.3,	0.380502
Solyc07g007755.1	1728	599	1560	262	152	154	91.0179	30.8075	84.5293	14.0303	7.95002	8.12279	3.42e-07	-3.81654	Biological process	cellular metabolic compound salvage	GO:0043094	4	0.0204205	2.26486	8	33	1156	10800	Solyc02g063150.3,Solyc02g085940.4,Solyc03g120430.3,Solyc03g034220.3,Solyc09g007940.3,Solyc02g085950.4,Solyc09g082630.3,Solyc07g065900.3,	0.380502
Solyc02g083860.3	3178	2289	2139	594	182	68	66.7728	46.9813	46.2157	12.7115	3.80521	1.41624	7.94e-05	-3.78433	Biological process	organic acid transmembrane transport	GO:1903825	7	0.0204205	2.26486	8	33	1156	10800	Solyc11g013310.2,Solyc06g071890.3,Solyc03g096380.3,Solyc10g076790.2,Solyc01g060070.3,Solyc10g079200.2,Solyc11g072170.2,Solyc04g049340.3,	0.380502
Solyc06g071580.3	1482	1409	1956	239	387	232	20.5032	19.0476	27.8388	3.36775	5.3473	3.21623	9.39e-15	-3.75249	Biological process	glucosamine-containing compound catabolic process	GO:1901072	7	0.020583	2.42215	7	27	1156	10800	Solyc10g055810.2,Solyc12g098810.2,Solyc10g055820.3,Solyc10g074440.2,Solyc10g055800.2,Solyc04g072000.4,Solyc09g098540.3,	0.374176
Solyc09g007520.3	901	538	251	48	84	103	15.9713	9.30973	4.56648	0.860285	1.47797	1.82623	4.52e-06	-3.75014	Biological process	glucosamine-containing compound metabolic process	GO:1901071	6	0.020583	2.42215	7	27	1156	10800	Solyc10g055810.2,Solyc12g098810.2,Solyc10g055820.3,Solyc10g074440.2,Solyc10g055800.2,Solyc04g072000.4,Solyc09g098540.3,	0.374176
Solyc08g080660.1	4317	5231	2725	203	233	1019	159.464	188.785	103.516	7.6471	8.58208	37.741	5e-05	-3.74864	Biological process	amino sugar catabolic process	GO:0046348	6	0.020583	2.42215	7	27	1156	10800	Solyc10g055810.2,Solyc12g098810.2,Solyc10g055820.3,Solyc10g074440.2,Solyc10g055800.2,Solyc04g072000.4,Solyc09g098540.3,	0.374176
Solyc01g094260.4	253	78	80	14	10	0	5.78294	1.73655	1.86508	0.326974	0.214907	0	0.000689149	-3.73986	Biological process	aminoglycan metabolic process	GO:0006022	5	0.020583	2.42215	7	27	1156	10800	Solyc10g055810.2,Solyc12g098810.2,Solyc10g055820.3,Solyc10g074440.2,Solyc10g055800.2,Solyc04g072000.4,Solyc09g098540.3,	0.374176
Solyc12g013500.2	196	308	283	37	42	56	5.4035	8.28483	8.01336	1.03464	1.14033	1.54198	5.89e-12	-3.7348	Biological process	aminoglycan catabolic process	GO:0006026	6	0.020583	2.42215	7	27	1156	10800	Solyc10g055810.2,Solyc12g098810.2,Solyc10g055820.3,Solyc10g074440.2,Solyc10g055800.2,Solyc04g072000.4,Solyc09g098540.3,	0.374176
Solyc06g005890.3	1554	1549	1252	251	352	186	23.1751	22.5693	19.1964	3.81525	5.2423	2.77798	1.8e-16	-3.71832	Biological process	chitin metabolic process	GO:0006030	7	0.020583	2.42215	7	27	1156	10800	Solyc10g055810.2,Solyc12g098810.2,Solyc10g055820.3,Solyc10g074440.2,Solyc10g055800.2,Solyc04g072000.4,Solyc09g098540.3,	0.374176
Solyc11g068940.1	1965	557	1388	267	159	154	42.9615	11.883	31.2138	5.95021	3.4554	3.35725	2.53e-06	-3.7132	Biological process	chitin catabolic process	GO:0006032	8	0.020583	2.42215	7	27	1156	10800	Solyc10g055810.2,Solyc12g098810.2,Solyc10g055820.3,Solyc10g074440.2,Solyc10g055800.2,Solyc04g072000.4,Solyc09g098540.3,	0.374176
Solyc04g083160.2	1163	404	574	163	82	43	16.5386	5.60754	8.39706	2.36214	1.15459	0.612932	3.07e-05	-3.68583	Biological process	glucan biosynthetic process	GO:0009250	8	0.0213239	1.75173	15	80	1156	10800	Solyc11g005560.3,Solyc06g060160.3,Solyc12g014430.2,Solyc03g113450.4,Solyc05g052600.4,Solyc02g091530.4,Solyc08g083320.4,Solyc08g082660.2,Solyc02g080570.3,Solyc01g079790.4,Solyc04g071650.4,Solyc02g071020.3,Solyc03g097050.3,Solyc08g082670.4,Solyc07g056140.3,	0.366772
Solyc01g105070.3	11042	11773	7994	1661	2457	1688	221.164	230.331	164.652	33.9127	49.1495	33.8898	5.44e-20	-3.66197	Biological process	dicarboxylic acid metabolic process	GO:0043648	7	0.0214615	2.03099	10	46	1156	10800	Solyc06g009820.3,Solyc01g091190.3,Solyc03g115990.3,Solyc10g083110.3,Solyc09g075450.3,Solyc04g049350.4,Solyc03g026210.4,Solyc03g063560.3,Solyc03g098240.3,Solyc11g009080.2,	0.36632
Solyc05g051200.1	2657	2537	1811	257	379	584	109.482	102.112	76.7541	10.7872	15.5938	24.1171	3.7e-10	-3.65278	Biological process	cell recognition	GO:0008037	3	0.0223921	1.64869	18	102	1156	10800	Solyc10g006710.4,Solyc04g008370.3,Solyc03g006730.3,Solyc04g077360.3,Solyc01g006520.3,Solyc04g008400.1,Solyc04g077300.3,Solyc04g077380.2,Solyc04g078410.4,Solyc02g079550.3,Solyc07g053120.4,Solyc07g063710.2,Solyc04g077280.3,Solyc04g077370.2,Solyc10g006720.4,Solyc07g053220.2,Solyc04g077340.3,Solyc04g077390.3,	0.379309
Solyc01g014560.4	149	252	85	9	32	23	3.23051	5.33478	1.89871	0.181039	0.676841	0.48583	4.79e-05	-3.64871	Biological process	defense response to other organism	GO:0098542	6	0.0232745	1.44089	31	201	1156	10800	Solyc05g053870.3,Solyc09g090330.3,Solyc10g079750.2,Solyc12g035520.3,Solyc12g014380.3,Solyc07g055260.3,Solyc02g092610.3,Solyc08g080660.1,Solyc06g060160.3,Solyc08g080640.2,Solyc08g080670.1,Solyc02g092620.3,Solyc09g098160.3,Solyc01g097240.3,Solyc09g059430.3,Solyc05g052600.4,Solyc02g092800.3,Solyc09g065620.3,Solanum_lycopersicum_newGene_1962,Solyc02g092600.3,Solyc03g118710.3,Solyc08g077060.3,Solyc12g…	0.385495
Solyc03g110930.3	332	191	196	33	52	39	9.73939	5.46849	5.91209	0.960468	1.50453	1.14801	8.42e-09	-3.6363	Biological process	obsolete cofactor metabolic process	GO:0051186	0	0.023819	1.76751	14	74	1156	10800	Solyc01g088090.3,Solyc06g050620.3,Solyc09g011550.3,Solyc08g080910.3,Solyc09g011490.3,Solyc11g005340.3,Solyc06g073290.1,Solyc12g011320.2,Solyc09g065620.3,Solyc05g006740.4,Solyc07g056430.3,Solyc04g009530.4,Solyc05g013710.3,Solyc10g084960.2,	0.391613
Solyc10g081970.2	83	62	104	15	12	13	5.52288	4.0029	7.13237	0.959933	0.788984	0.827988	7.81e-07	-3.62911	Biological process	cellular carbohydrate biosynthetic process	GO:0034637	6	0.0241416	1.56955	21	125	1156	10800	Solyc11g005560.3,Solyc04g054740.3,Solyc06g060160.3,Solyc08g079060.4,Solyc04g050820.3,Solyc12g014430.2,Solyc03g113450.4,Solyc03g083960.3,Solyc02g069010.4,Solyc05g052600.4,Solyc02g091530.4,Solyc08g083320.4,Solyc10g081660.2,Solyc08g082660.2,Solyc02g080570.3,Solyc01g079790.4,Solyc04g071650.4,Solyc02g071020.3,Solyc03g097050.3,Solyc08g082670.4,Solyc07g056140.3,	0.394019
Solyc09g091000.4	1671	1878	1187	153	285	379	56.6633	62.2151	41.3868	5.26734	9.64391	12.8754	4.58e-09	-3.62872	Biological process	sucrose metabolic process	GO:0005985	7	0.0249824	2.33564	7	28	1156	10800	Solyc09g092130.3,Solyc05g052600.4,Solyc10g081660.2,Solyc07g042520.4,Solyc07g042550.3,Solyc12g009300.3,Solyc07g007790.3,	0.404788
Solyc09g072610.3	2391	1456	1323	395	327	168	27.9836	16.6355	15.9203	4.70603	3.82131	1.9609	2.61e-08	-3.61956	Biological process	amino acid transmembrane transport	GO:0003333	9	0.0249824	2.33564	7	28	1156	10800	Solyc11g013310.2,Solyc03g096380.3,Solyc10g076790.2,Solyc01g060070.3,Solyc10g079200.2,Solyc11g072170.2,Solyc04g049340.3,	0.404788
Solyc08g062820.3	2442	1465	976	251	312	295	53.2277	31.1895	21.8681	5.58182	6.77852	6.43052	2.47e-09	-3.61939	Biological process	small molecule catabolic process	GO:0044282	4	0.0257516	1.67956	16	89	1156	10800	Solyc02g089630.3,Solyc10g054440.3,Solyc06g061070.3,Solyc04g014730.4,Solyc08g065220.3,Solyc02g069010.4,Solyc02g086880.4,Solyc10g005400.3,Solyc02g078860.3,Solyc09g009690.3,Solyc12g014100.2,Solyc03g098240.3,Solyc08g007040.3,Solyc01g107700.4,Solyc10g049970.2,Solyc02g080810.3,	0.411289
Solyc04g076310.4	141	106	222	34	25	14	1.19755	0.875459	1.94257	0.288286	0.207299	0.113458	5.53e-06	-3.60575	Biological process	nucleoside triphosphate metabolic process	GO:0009141	8	0.0267486	1.50484	24	149	1156	10800	Solyc10g085550.3,Solyc06g066000.3,Solyc00g500358.1,Solyc07g066610.3,Solyc12g014380.3,Solyc05g050500.1,Solyc12g006210.1,Solyc02g084440.4,Solyc02g082190.3,Solyc00g500133.1,Solyc10g054870.3,Solyc11g065220.2,Solyc01g110360.3,Solyc06g065990.1,Solyc02g150124.1,Solyc02g080540.1,Solyc04g054820.3,Solyc03g114500.4,Solyc06g075470.3,Solyc08g008340.4,Solyc02g062340.3,Solyc07g065900.3,Solyc12g056830.1,Solyc05g…	0.424183
Solyc05g041540.4	2974	1241	853	86	278	319	46.843	19.0964	13.8113	1.37746	4.36211	5.02268	7.72e-05	-3.60315	Biological process	cellular polysaccharide metabolic process	GO:0044264	6	0.0270827	1.45329	28	180	1156	10800	Solyc12g005620.1,Solyc11g065600.2,Solyc12g062250.2,Solyc08g083210.3,Solyc11g005560.3,Solyc02g020980.4,Solyc02g091920.3,Solyc06g060160.3,Solyc11g008820.2,Solyc11g066270.3,Solyc12g014430.2,Solyc03g113450.4,Solyc12g055970.3,Solyc05g052600.4,Solyc02g091530.4,Solyc08g083320.4,Solyc08g082660.2,Solyc02g080570.3,Solyc01g079790.4,Solyc05g005020.4,Solyc03g111160.3,Solyc04g071650.4,Solyc03g093130.3,Solyc09g…	0.426457
Solyc06g033850.3	178	377	440	16	23	81	6.58177	13.6113	16.7567	0.574323	0.815501	2.97537	0.000201246	-3.6008	Biological process	sulfur compound metabolic process	GO:0006790	4	0.0277627	1.42998	30	196	1156	10800	Solyc12g099000.3,Solyc09g082060.3,Solyc09g091840.4,Solyc05g055000.4,Solyc08g007790.3,Solyc09g011550.3,Solyc02g082850.3,Solyc07g065340.1,Solyc08g080910.3,Solyc11g072010.3,Solyc09g011490.3,Solyc12g011320.2,Solyc11g007020.2,Solyc05g006740.4,Solyc09g082630.3,Solyc07g056430.3,Solyc05g044630.3,Solyc08g066620.3,Solyc02g078860.3,Solyc04g009530.4,Solyc07g007450.3,Solyc02g094640.4,Solyc05g013710.3,Solyc11g…	0.434108
Solyc06g009050.3	6077	2667	2129	522	766	541	171.797	73.6452	61.8849	15.0391	21.6204	15.3207	3.43e-07	-3.59235	Biological process	ATP metabolic process	GO:0046034	11	0.028296	1.54483	21	127	1156	10800	Solyc10g085550.3,Solyc06g066000.3,Solyc00g500358.1,Solyc07g066610.3,Solyc12g014380.3,Solyc05g050500.1,Solyc12g006210.1,Solyc02g084440.4,Solyc00g500133.1,Solyc10g054870.3,Solyc11g065220.2,Solyc01g110360.3,Solyc06g065990.1,Solyc02g150124.1,Solyc02g080540.1,Solyc04g054820.3,Solyc03g114500.4,Solyc02g062340.3,Solyc07g065900.3,Solyc12g056830.1,Solyc05g008600.3,	0.439374
Solyc06g060680.2	1351	901	611	185	205	117	42.7386	27.8524	19.8629	5.95156	6.46841	3.70759	6.96e-09	-3.59161	Biological process	purine ribonucleotide metabolic process	GO:0009150	10	0.0292387	1.43351	29	189	1156	10800	Solyc10g085550.3,Solyc06g066000.3,Solyc08g007790.3,Solyc00g500358.1,Solyc12g098920.2,Solyc07g066610.3,Solyc12g014380.3,Solyc05g050500.1,Solyc06g060770.3,Solyc12g006210.1,Solyc02g084440.4,Solyc00g500133.1,Solyc10g054870.3,Solyc09g098580.3,Solyc11g007020.2,Solyc11g065220.2,Solyc01g110360.3,Solyc06g065990.1,Solyc02g150124.1,Solyc02g080540.1,Solyc04g054820.3,Solyc02g094640.4,Solyc03g114500.4,Solyc06g…	0.45088
Solyc04g011770.2	1254	650	428	117	173	90	57.8228	29.2554	20.3019	5.46001	7.96858	4.15582	1.53e-06	-3.59026	Biological process	plastid organization	GO:0009657	6	0.0296476	1.80824	12	62	1156	10800	Solyc10g081100.3,Solyc09g090330.3,Solyc02g086350.3,Solyc11g005190.3,Solyc04g080040.3,Solyc10g006330.3,Solyc02g094420.3,Solyc04g008570.4,Solyc11g010560.3,Solyc09g091830.4,Solyc02g014150.4,Solyc01g006130.4,	0.454056
Solyc06g066310.3	1172	891	950	164	197	232	15.8589	11.781	13.2209	2.26235	2.65175	3.13502	1.39e-18	-3.56073	Biological process	positive regulation of response to biotic stimulus	GO:0002833	6	0.0299844	2.2551	7	29	1156	10800	Solyc10g079750.2,Solyc12g035520.3,Solyc09g059430.3,Solyc03g118710.3,Solyc12g040800.2,Solyc06g071580.3,Solyc02g063355.1,	0.456089
Solyc02g062460.4	258	137	77	21	5	0	4.79493	2.47784	1.46183	0.394545	0.08674	0	0.00152406	-3.5588	Biological process	ribonucleotide metabolic process	GO:0009259	9	0.0313701	1.41554	30	198	1156	10800	Solyc10g085550.3,Solyc06g066000.3,Solyc08g007790.3,Solyc00g500358.1,Solyc12g098920.2,Solyc07g066610.3,Solyc12g014380.3,Solyc05g050500.1,Solyc06g060770.3,Solyc12g006210.1,Solyc02g084440.4,Solyc02g082190.3,Solyc00g500133.1,Solyc10g054870.3,Solyc09g098580.3,Solyc11g007020.2,Solyc11g065220.2,Solyc01g110360.3,Solyc06g065990.1,Solyc02g150124.1,Solyc02g080540.1,Solyc04g054820.3,Solyc02g094640.4,Solyc03g…	0.461471
Solyc12g088390.1	924	379	672	116	112	126	42.6291	17.0368	31.8428	5.4346	5.13235	5.79311	2.48e-08	-3.55358	Biological process	ribose phosphate metabolic process	GO:0019693	6	0.0313701	1.41554	30	198	1156	10800	Solyc10g085550.3,Solyc06g066000.3,Solyc08g007790.3,Solyc00g500358.1,Solyc12g098920.2,Solyc07g066610.3,Solyc12g014380.3,Solyc05g050500.1,Solyc06g060770.3,Solyc12g006210.1,Solyc02g084440.4,Solyc02g082190.3,Solyc00g500133.1,Solyc10g054870.3,Solyc09g098580.3,Solyc11g007020.2,Solyc11g065220.2,Solyc01g110360.3,Solyc06g065990.1,Solyc02g150124.1,Solyc02g080540.1,Solyc04g054820.3,Solyc02g094640.4,Solyc03g…	0.461471
Solyc06g069650.4	1175	352	541	170	45	63	9.40503	2.75257	4.4477	1.38646	0.359279	0.50293	0.000159274	-3.5443	Biological process	lipid catabolic process	GO:0016042	5	0.032536	1.69865	14	77	1156	10800	Solyc02g090490.3,Solyc01g087260.4,Solyc02g065090.4,Solyc02g061850.4,Solyc04g082000.4,Solyc04g079210.3,Solyc10g076710.3,Solyc04g074220.4,Solyc11g032200.2,Solyc04g079240.3,Solyc04g079260.3,Solyc04g079230.4,Solyc11g011120.2,Solyc03g005020.3,	0.446322
Solyc02g062710.1	243	106	159	26	27	33	4.95487	2.10655	3.34762	0.522839	0.53517	0.65862	1.05e-06	-3.5428	Biological process	purine nucleotide metabolic process	GO:0006163	9	0.0351321	1.41112	29	192	1156	10800	Solyc10g085550.3,Solyc06g066000.3,Solyc08g007790.3,Solyc00g500358.1,Solyc12g098920.2,Solyc07g066610.3,Solyc12g014380.3,Solyc05g050500.1,Solyc06g060770.3,Solyc12g006210.1,Solyc02g084440.4,Solyc00g500133.1,Solyc10g054870.3,Solyc09g098580.3,Solyc11g007020.2,Solyc11g065220.2,Solyc01g110360.3,Solyc06g065990.1,Solyc02g150124.1,Solyc02g080540.1,Solyc04g054820.3,Solyc02g094640.4,Solyc03g114500.4,Solyc06g…	0.478997
Solyc07g008930.1	453	314	223	86	41	40	20.9642	14.1953	10.6163	4.02468	1.85776	1.85155	1.23e-06	-3.53552	Biological process	amino acid transport	GO:0006865	7	0.0356185	2.17993	7	30	1156	10800	Solyc11g013310.2,Solyc03g096380.3,Solyc10g076790.2,Solyc01g060070.3,Solyc10g079200.2,Solyc11g072170.2,Solyc04g049340.3,	0.482684
Solyc12g017480.3	416	136	106	41	30	14	10.5465	3.35602	2.76215	1.05177	0.753525	0.331277	0.000267798	-3.5242	Biological process	protein folding	GO:0006457	3	0.0359294	1.45071	25	161	1156	10800	Solyc07g047790.3,Solyc06g011370.4,Solyc05g006820.4,Solyc01g087190.4,Solyc02g081060.4,Solyc05g053470.3,Solyc07g055260.3,Solyc01g096520.3,Solyc11g006460.3,Solyc06g074890.1,Solyc06g011400.2,Solyc03g116790.4,Solyc11g065740.2,Solyc05g010240.4,Solyc06g076560.2,Solyc06g011380.2,Solyc05g055160.3,Solyc03g120720.3,Solyc01g108340.3,Solyc03g098440.4,Solyc02g088610.4,Solyc11g020040.2,Solyc11g044450.3,Solyc03g…	0.483964
Solyc09g064490.3	79	192	108	19	24	20	0.881362	2.09757	1.23961	0.208817	0.266163	0.219735	2.67e-06	-3.51465	Biological process	polyol biosynthetic process	GO:0046173	7	0.0364296	2.59516	5	18	1156	10800	Solyc04g054740.3,Solyc03g094175.1,Solyc04g050820.3,Solyc03g094177.1,Solyc02g069010.4,	0.487764
Solyc04g014830.3	296	546	359	87	41	86	4.94789	8.91851	6.17762	1.47839	0.672902	1.43128	1.77e-07	-3.48755	Biological process	biological process involved in interspecies interaction between organisms	GO:0044419	2	0.0371621	1.34504	37	257	1156	10800	Solyc05g053870.3,Solyc09g090330.3,Solyc06g048820.1,Solyc10g079750.2,Solyc12g035520.3,Solyc12g014380.3,Solyc07g055260.3,Solyc02g092610.3,Solyc08g080660.1,Solyc06g060160.3,Solyc08g080640.2,Solyc03g006545.1,Solyc08g080670.1,Solyc02g092620.3,Solyc09g098160.3,Solyc01g097240.3,Solyc09g059430.3,Solyc05g052600.4,Solyc02g092800.3,Solyc03g006550.4,Solyc09g065620.3,Solanum_lycopersicum_newGene_1962,Solyc02g…	0.49461
Solyc01g006540.4	40	39	69	8	9	2	0.357249	0.345482	0.638893	0.074062	0.078338	0.012395	0.000357611	-3.48572	Biological process	response to other organism	GO:0051707	5	0.037317	1.35073	36	249	1156	10800	Solyc05g053870.3,Solyc09g090330.3,Solyc06g048820.1,Solyc10g079750.2,Solyc12g035520.3,Solyc12g014380.3,Solyc07g055260.3,Solyc02g092610.3,Solyc08g080660.1,Solyc06g060160.3,Solyc08g080640.2,Solyc03g006545.1,Solyc08g080670.1,Solyc02g092620.3,Solyc09g098160.3,Solyc01g097240.3,Solyc09g059430.3,Solyc05g052600.4,Solyc02g092800.3,Solyc03g006550.4,Solyc09g065620.3,Solanum_lycopersicum_newGene_1962,Solyc02g…	0.493733
Solyc03g111720.3	1705	1083	997	256	260	239	48.7387	30.2311	29.2906	7.44545	7.40206	6.84233	6.7e-14	-3.48434	Biological process	purine-containing compound metabolic process	GO:0072521	5	0.0375804	1.3777	32	217	1156	10800	Solyc10g085550.3,Solyc06g066000.3,Solyc08g007790.3,Solyc00g500358.1,Solyc12g098920.2,Solyc07g066610.3,Solyc12g014380.3,Solyc05g050500.1,Solyc06g060770.3,Solyc12g006210.1,Solyc02g084440.4,Solyc09g007940.3,Solyc00g500133.1,Solyc10g054870.3,Solyc02g078400.3,Solyc09g098580.3,Solyc11g007020.2,Solyc11g065220.2,Solyc01g110360.3,Solyc06g065990.1,Solyc02g150124.1,Solyc02g080540.1,Solyc04g054820.3,Solyc09g…	0.494293
Solyc11g071640.3	8809	10271	11707	1598	2153	2501	108.391	123.445	148.141	20.0453	26.4545	30.8428	2.04e-17	-3.48136	Biological process	hexose metabolic process	GO:0019318	6	0.0405336	1.59022	16	94	1156	10800	Solyc03g114730.3,Solyc04g082630.3,Solyc04g009030.3,Solyc02g020980.4,Solyc07g045540.4,Solyc12g014380.3,Solyc10g005510.3,Solyc02g030225.1,Solyc05g052600.4,Solyc12g094640.3,Solyc02g093830.4,Solyc02g069240.1,Solyc06g073320.3,Solyc02g020940.3,Solyc02g083700.4,Solyc06g069380.4,	0.530018
Solyc12g010170.2	154	75	117	23	20	4	3.66584	1.74869	2.85439	0.553475	0.466948	0.091048	0.000269219	-3.48068	Biological process	response to external biotic stimulus	GO:0043207	4	0.0413231	1.33997	36	251	1156	10800	Solyc05g053870.3,Solyc09g090330.3,Solyc06g048820.1,Solyc10g079750.2,Solyc12g035520.3,Solyc12g014380.3,Solyc07g055260.3,Solyc02g092610.3,Solyc08g080660.1,Solyc06g060160.3,Solyc08g080640.2,Solyc03g006545.1,Solyc08g080670.1,Solyc02g092620.3,Solyc09g098160.3,Solyc01g097240.3,Solyc09g059430.3,Solyc05g052600.4,Solyc02g092800.3,Solyc03g006550.4,Solyc09g065620.3,Solanum_lycopersicum_newGene_1962,Solyc02g…	0.5372
Solyc04g016420.3	90	80	33	13	8	8	2.90512	2.51531	1.08963	0.420458	0.247652	0.233991	0.000133473	-3.47731	Biological process	disaccharide metabolic process	GO:0005984	6	0.0414159	1.83187	10	51	1156	10800	Solyc09g092130.3,Solyc02g020980.4,Solyc08g079060.4,Solyc03g083960.3,Solyc05g052600.4,Solyc10g081660.2,Solyc07g042520.4,Solyc07g042550.3,Solyc12g009300.3,Solyc07g007790.3,	0.535294
Solyc04g150161.1	33650	17285	20945	4852	3437	5491	627.036	314.633	401.39	92.2046	63.9639	102.567	1.15e-09	-3.47246	Biological process	regulation of innate immune response	GO:0045088	7	0.0419097	2.10961	7	31	1156	10800	Solyc10g079750.2,Solyc07g055260.3,Solyc09g059430.3,Solyc03g118710.3,Solyc08g077060.3,Solyc12g040800.2,Solyc02g063355.1,	0.538564
Solyc01g109320.4	2608	565	1332	0	0	4	43.0313	9.10216	22.5967	0	0	0.056242	0.00188816	-3.47138	Biological process	sulfur amino acid biosynthetic process	GO:0000097	6	0.0419097	2.10961	7	31	1156	10800	Solyc09g082060.3,Solyc02g082850.3,Solyc07g065340.1,Solyc11g072010.3,Solyc09g082630.3,Solyc10g012370.3,Solyc10g006040.1,	0.538564
Solyc10g084990.2	65	84	55	18	5	4	1.51427	1.92481	1.33073	0.411911	0.114956	0.079865	0.00033845	-3.45842	Biological process	regulation of response to stress	GO:0080134	5	0.041944	1.51717	19	117	1156	10800	Solyc01g005440.4,Solyc05g053870.3,Solyc12g049400.2,Solyc10g079750.2,Solyc12g035520.3,Solyc07g055260.3,Solyc05g015390.3,Solyc11g010910.3,Solyc03g122190.3,Solyc09g059430.3,Solyc05g006740.4,Solyc03g118710.3,Solyc08g077060.3,Solyc12g040800.2,Solyc06g071580.3,Solyc04g007500.1,Solyc10g048050.1,Solyc06g065650.3,Solyc02g063355.1,	0.532879
Solyc09g074780.3	223	129	83	4	33	15	3.47079	1.95417	1.32115	0.062987	0.513225	0.230015	0.000713999	-3.45541	Biological process	nucleotide metabolic process	GO:0009117	8	0.0428573	1.32469	38	268	1156	10800	Solyc10g085550.3,Solyc06g066000.3,Solyc08g007790.3,Solyc00g500358.1,Solyc12g098920.2,Solyc07g066610.3,Solyc07g045540.4,Solyc12g014380.3,Solyc05g050500.1,Solyc06g060770.3,Solyc10g024410.2,Solyc12g006210.1,Solyc05g008370.2,Solyc02g084440.4,Solyc01g010250.4,Solyc02g082190.3,Solyc00g500133.1,Solyc10g054870.3,Solyc02g069620.4,Solyc09g098580.3,Solyc11g007020.2,Solyc11g065220.2,Solyc01g110360.3,Solyc02g…	0.529442
Solyc09g089580.4	1562	1305	789	173	344	159	24.8388	20.2669	12.8943	2.79675	5.46433	2.53224	1.6e-07	-3.45155	Biological process	nucleoside phosphate metabolic process	GO:0006753	7	0.0428573	1.32469	38	268	1156	10800	Solyc10g085550.3,Solyc06g066000.3,Solyc08g007790.3,Solyc00g500358.1,Solyc12g098920.2,Solyc07g066610.3,Solyc07g045540.4,Solyc12g014380.3,Solyc05g050500.1,Solyc06g060770.3,Solyc10g024410.2,Solyc12g006210.1,Solyc05g008370.2,Solyc02g084440.4,Solyc01g010250.4,Solyc02g082190.3,Solyc00g500133.1,Solyc10g054870.3,Solyc02g069620.4,Solyc09g098580.3,Solyc11g007020.2,Solyc11g065220.2,Solyc01g110360.3,Solyc02g…	0.529442
Solyc06g051800.3	973	389	587	108	164	72	18.2379	7.11373	11.3166	2.05846	3.05908	1.35228	3.77e-06	-3.44699	Biological process	branched-chain amino acid biosynthetic process	GO:0009082	9	0.0443563	2.24221	6	25	1156	10800	Solyc08g014130.3,Solyc11g072010.3,Solyc03g044330.1,Solyc07g061940.4,Solyc09g008670.3,Solyc03g043880.3,	0.541971
Solyc07g042490.1	77	44	90	13	7	13	5.43021	3.0095	6.52147	0.890995	0.463835	0.872875	6.81e-05	-3.44238	Biological process	L-serine metabolic process	GO:0006563	10	0.0443563	2.24221	6	25	1156	10800	Solyc09g082060.3,Solyc02g082850.3,Solyc07g065340.1,Solyc02g091560.3,Solyc10g012370.3,Solyc10g006040.1,	0.541971
Solyc01g073860.3	2107	2156	1512	369	497	336	76.293	76.2926	56.3052	13.6319	17.9807	12.1774	3.88e-18	-3.43326	Biological process	anion transmembrane transport	GO:0098656	7	0.0452214	2.45857	5	19	1156	10800	Solyc06g071890.3,Solyc11g012360.2,Solyc01g060070.3,Solyc10g079200.2,Solyc03g117810.4,	0.546568
Solyc07g063710.2	732	219	438	124	30	32	8.02661	2.33892	4.94091	1.3779	0.318294	0.345297	0.000533825	-3.41667	Biological process	glutamine family amino acid metabolic process	GO:0009064	9	0.0463138	1.74183	11	59	1156	10800	Solyc01g080280.3,Solyc02g089630.3,Solyc10g054440.3,Solyc02g082190.3,Solyc03g043950.4,Solyc09g010420.4,Solyc03g063560.3,Solyc03g115640.3,Solyc01g091170.3,Solyc06g019170.3,Solyc03g098240.3,	0.533803
Solyc05g050280.3	5743	5686	3556	870	836	1312	78.5872	76.0039	50.0386	12.1426	11.4166	17.9967	8.13e-12	-3.41112	Biological process	amino sugar metabolic process	GO:0006040	5	0.0488785	2.04369	7	32	1156	10800	Solyc10g055810.2,Solyc12g098810.2,Solyc10g055820.3,Solyc10g074440.2,Solyc10g055800.2,Solyc04g072000.4,Solyc09g098540.3,	0.560473
Solyc03g044900.3	646	370	375	124	45	79	20.1907	11.2943	12.0538	3.93291	1.40312	2.45824	4.76e-06	-3.40404	Biological process	positive regulation of defense response	GO:0031349	7	0.0488785	2.04369	7	32	1156	10800	Solyc10g079750.2,Solyc12g035520.3,Solyc09g059430.3,Solyc03g118710.3,Solyc12g040800.2,Solyc06g071580.3,Solyc02g063355.1,	0.560473
Solyc09g091670.3	3474	823	823	248	165	345	21.179	4.89846	5.15754	1.53947	1.00373	2.10777	0.000289735	-3.38813
Solyc03g098660.3	4415	1729	1644	671	384	321	120.641	46.1455	46.2076	18.6775	10.4671	8.79238	1.69e-05	-3.37216
Solyc02g065230.3	118	356	363	17	59	51	1.82543	5.38985	5.80172	0.265795	0.90473	0.780073	0.000258861	-3.36825
Solanum_lycopersicum_newGene_1666	46	42	36	4	5	10	1.13407	1.01	0.900401	0.080986	0.12317	0.243918	0.000196386	-3.36734
Solyc04g011480.3	1526	1102	1174	228	377	168	64.8072	45.7095	51.2508	9.84023	15.9777	7.11287	5.83e-09	-3.35111
Solyc03g007550.4	45	35	46	6	10	4	0.374207	0.280736	0.393515	0.051431	0.0834	0.031073	0.000194011	-3.34278
Solyc02g085360.4	606	489	373	44	64	150	9.66003	7.60944	6.10179	0.704021	1.01134	2.39372	3.35e-05	-3.3266
Solanum_lycopersicum_newGene_1942	41	39	81	4	4	13	1.11065	1.02375	2.2792	0.088968	0.094276	0.333568	0.00115058	-3.3164
Solyc05g009520.2	2201	1153	1881	283	352	448	115.716	59.1895	101.727	15.135	18.4376	23.5877	8.42e-09	-3.3082
Solyc03g043860.2	293	329	414	71	75	79	12.9109	14.1626	18.7357	3.1524	3.29606	3.46754	7.48e-14	-3.30496
Solyc09g089975.1	195	54	64	3	8	22	6.57321	1.77149	2.21595	0.072746	0.238918	0.727441	0.00243679	-3.30299
Solyc04g080750.4	327	248	225	79	43	18	11.5563	8.56385	8.16732	2.82847	1.49334	0.611751	8.7e-05	-3.29325
Solyc04g076190.1	220	286	317	69	16	57	4.6675	5.93678	6.91722	1.48895	0.327106	1.20513	0.000106896	-3.28611
Solyc10g050880.2	545	90	252	61	13	39	16.1622	2.58749	7.68639	1.83749	0.384525	1.14392	0.00187146	-3.26801
Solyc06g072650.1	420	252	129	22	74	35	22.7315	13.3265	7.17047	1.19755	3.9867	1.86555	0.000392384	-3.25847
Solyc03g020040.3	1362	469	785	252	60	117	47.2827	15.9083	28.0263	8.9247	2.07014	4.06089	0.000404567	-3.2552
Solyc07g017610.3	3726	4820	2810	390	944	957	28.7586	36.3459	22.3023	3.06857	7.2713	7.40349	6.6e-07	-3.25318
Solyc01g107825.1	509	268	152	63	70	24	7.03322	3.61038	2.15347	0.883451	0.964498	0.326916	0.000299335	-3.24788
Solyc03g116970.3	240	370	251	65	71	52	5.03969	7.60978	5.42331	1.39553	1.47675	1.08447	2.23e-11	-3.24533
Solyc11g011870.3	202	198	181	29	34	58	4.1011	3.93761	3.78093	0.586093	0.68068	1.16856	6.84e-08	-3.2451
Solyc12g100250.3	2139	2435	948	212	479	390	52.1939	58.0399	23.7731	5.26916	11.6596	9.52774	7.2e-06	-3.23408
Solyc03g115920.3	5156	3571	2581	1062	763	577	151.626	102.563	78.0452	31.8264	22.4041	17.0033	3.82e-08	-3.2285
Solyc02g089160.3	1555	596	563	104	195	207	26.0677	9.76212	9.70245	1.77772	3.25813	3.47152	6.44e-05	-3.22787
Solyc10g078220.2	10871	6501	4900	1516	1634	1687	171.537	100.208	79.5105	24.3992	25.754	26.6754	4.92e-09	-3.21384
Solyc04g082355.1	150	157	159	34	28	41	2.66284	2.72872	2.91698	0.611355	0.48465	0.71926	2.35e-10	-3.20551
Solyc01g057000.3	42	75	37	2	0	10	0.740664	1.27929	0.662426	0.03601	0	0.161509	0.00505387	-3.1981
Solanum_lycopersicum_newGene_2259	58	44	49	9	10	10	0.956132	0.620316	0.74029	0.120685	0.145562	0.139373	4.11e-05	-3.19698
Solyc05g012660.3	235	75	100	31	11	24	5.38521	1.67067	2.35812	0.723994	0.22984	0.549791	0.000829889	-3.19558
Solyc02g079750.4	7937	3625	4125	907	1393	1055	244.786	109.19	130.839	28.5244	42.9068	32.6185	2.57e-07	-3.19369
Solyc12g088190.2	751	585	387	80	140	145	11.7546	8.93551	6.22411	1.26503	2.1759	2.26647	2.82e-07	-3.19237
Solyc02g079490.3	711	299	407	24	133	79	11.2739	4.62561	6.62736	0.373926	2.09226	1.2448	0.000728934	-3.18709
Solyc04g074400.1	398	331	432	22	51	124	11.9037	9.66908	13.2656	0.667287	1.52094	3.69196	0.000511061	-3.18705
Solyc07g062490.1	15311	6861	12684	1924	1556	3547	476.464	208.562	405.95	61.055	48.3376	110.647	1.22e-05	-3.18319
Solyc01g091490.3	775	434	534	173	84	110	25.8978	14.175	18.3381	5.88145	2.80393	3.66944	1.11e-06	-3.18203
Solyc02g086880.4	31743	18102	13095	3804	5739	3954	551.955	307.456	234.171	67.4589	99.6698	68.9195	3.55e-07	-3.17642
Solyc00g025290.1	93	324	51	25	3	20	5.28928	18.1139	2.94958	1.45487	0.128273	1.13126	0.0044003	-3.17591
Solyc03g119390.4	66	87	120	7	5	27	1.78563	2.29328	3.34159	0.189359	0.119645	0.71601	0.00195229	-3.17295
Solyc06g069710.3	393	127	48	14	23	36	10.3949	3.27707	1.29597	0.366288	0.598057	0.949815	0.00305395	-3.17105
Solyc01g079930.3	58	35	39	5	12	2	1.21914	0.718452	0.848712	0.099236	0.2369	0.037129	0.00202177	-3.169
Solyc05g013710.3	910	696	576	164	218	86	23.2445	17.3828	15.1253	4.25398	5.55788	2.18023	9.02e-07	-3.15935
Solyc02g032170.4	115	49	100	14	7	23	8.19973	3.41928	7.29024	0.964836	0.450985	1.61123	0.000865712	-3.15441
Solyc07g042550.3	5554	3466	2732	722	826	1058	53.2581	32.4627	26.9448	7.05464	7.90559	10.1691	2e-08	-3.15274
Solyc02g070430.3	94	122	57	17	24	12	2.0393	2.57904	1.2679	0.372436	0.503652	0.246502	6.98e-05	-3.15143
Solyc02g083700.4	41	49	62	15	6	4	0.322601	0.373532	0.49997	0.115358	0.045295	0.027583	0.00107614	-3.14022
Solyc05g008480.4	334	368	415	127	37	57	10.0636	10.8544	12.8745	3.88495	1.09181	1.71556	6.02e-05	-3.13946
Solyc03g117330.4	559	343	360	134	78	53	8.77329	5.25372	5.80549	2.13833	1.2113	0.828546	9.39e-06	-3.12939
Solyc08g079230.1	3497	3879	3201	171	1016	762	233.287	252.752	219.618	11.5736	67.6469	50.9094	0.000380689	-3.12415
Solyc06g070960.3	251	243	254	48	76	51	2.50382	2.37447	2.60674	0.48841	0.753885	0.509184	2.21e-11	-3.11754
Solyc09g092290.1	68	53	80	12	18	11	0.732526	0.558839	0.890624	0.132967	0.186569	0.110083	4.97e-05	-3.11023
Solyc10g084170.1	80	35	64	11	9	13	4.30895	1.80119	3.51421	0.59269	0.454642	0.69189	0.000497348	-3.1006
Solyc05g007630.3	548	426	128	66	93	22	3.8926	2.95356	0.929591	0.472283	0.659854	0.150699	0.00163847	-3.09785
Solyc10g008960.1	383	380	368	65	69	123	10.1708	9.8442	10.0391	1.73527	1.82314	3.26788	3.04e-08	-3.09445
Solyc01g028807.1	944	566	751	97	192	210	45.3395	26.5353	37.0674	4.71399	9.20338	10.1144	1.66e-06	-3.09299
Solyc07g056610.2	453	195	146	78	36	30	9.95055	4.18213	3.29717	1.72827	0.777502	0.650166	0.000760256	-3.08493
Solyc04g040180.3	12839	4993	2499	1757	1205	708	320.907	121.915	64.2179	44.7945	30.0786	17.737	0.000854937	-3.08146
Solyc10g076510.2	6658	2084	1046	775	575	219	79.7718	24.3796	12.8866	9.46612	6.87153	2.62543	0.00246654	-3.07008
Solanum_lycopersicum_newGene_680	348	130	149	46	6	40	9.5161	3.47507	4.12564	1.36088	0.145433	1.05724	0.00362307	-3.06334
Solyc11g006785.1	102	65	45	0	10	0	5.84054	3.62883	2.65113	0	0.548135	0	0.00834752	-3.06127
Solyc07g049670.4	116	81	116	25	6	26	2.03721	1.38923	2.09706	0.44863	0.099807	0.443995	0.000916125	-3.05489
Solyc12g005720.1	4134	2374	1707	865	385	507	159.064	89.2345	67.54	33.9103	14.7666	19.5234	3.15e-05	-3.05007
Solyc04g049150.3	85	100	101	13	20	29	10.8511	12.4912	13.2599	1.58433	2.47431	3.71773	1.52e-05	-3.04857
Solyc01g100920.3	792	1076	913	103	200	306	14.4078	19.1245	17.0803	1.89615	3.6336	5.56875	1.05e-05	-3.03939
Solanum_lycopersicum_newGene_1133	837	999	780	185	226	242	9.85251	11.4914	9.43836	2.21643	2.65524	2.8531	4.67e-20	-3.03534
Solyc06g059740.4	67	70	40	9	0	11	1.03358	1.0476	0.632783	0.131365	0	0.161	0.00696699	-3.03277
Solyc08g079900.3	19931	14539	12862	3079	1310	5298	246.768	175.834	163.771	38.8746	16.1981	65.7517	0.000177534	-3.02666
Solyc11g007460.1	318	129	257	79	16	23	6.73719	2.65963	5.59407	1.6968	0.323881	0.481204	0.00262422	-3.02293
Solyc08g067510.1	84	132	64	30	5	7	6.30363	9.69182	4.96005	2.28803	0.365984	0.475657	0.00409625	-3.0203
Solyc02g072190.4	601	272	290	35	77	117	14.9874	6.62563	7.43965	0.890408	1.89953	2.92318	0.000511061	-3.02009
Solyc01g007050.3	265	133	97	43	29	30	5.8479	2.85792	2.20662	0.95448	0.627673	0.646721	0.000225177	-3.0142
Solyc02g084950.3	1035	996	548	118	172	280	21.833	20.525	11.8844	2.52431	3.61993	5.91244	1.48e-05	-3.01033
Solyc02g093610.3	1017	700	592	74	171	245	34.1532	22.9553	20.4535	2.51592	5.73407	8.22648	0.000105703	-3.00871
Solyc09g075330.4	145	99	114	25	38	10	2.12432	1.42181	1.71757	0.367032	0.544377	0.137897	0.000385159	-3.00458
Solyc05g007230.4	60	74	49	18	5	12	0.439801	0.527804	0.364687	0.128251	0.036794	0.082005	0.000830661	-2.99955
Solyc11g031960.2	914	906	689	279	132	184	23.1442	22.4006	17.9323	7.20102	3.33773	4.66322	1.08e-07	-2.99485
Solyc03g006730.3	312	344	326	68	116	44	1.69178	1.82034	1.8174	0.373551	0.628663	0.237317	2.97e-06	-2.99159
Solyc02g084170.2	62	70	46	15	13	2	2.53774	2.80925	1.91697	0.596377	0.52313	0.066135	0.00298286	-2.99066
Solyc02g082950.3	895	234	438	153	71	85	16.6524	4.24775	8.3817	2.8918	1.30482	1.57032	0.00083826	-2.98771
Solyc02g083000.1	45	67	98	19	6	14	1.45334	2.11702	3.24611	0.619115	0.167115	0.454205	0.0015146	-2.9826
Solyc05g054650.1	83	51	44	12	9	15	5.02237	2.9928	2.6992	0.704645	0.495618	0.878608	0.000484479	-2.98219
Solyc04g058170.1	161	130	118	48	15	22	9.49775	7.49255	7.12665	2.88357	0.866866	1.25848	0.000297437	-2.98155
Solyc06g083500.4	639	509	457	189	19	37	10.7195	8.33261	7.87094	3.21844	0.30699	0.609934	0.00505387	-2.98126
Solyc02g064570.2	765	221	685	18	0	4	33.9055	9.56076	31.2592	0.769992	0	0.149159	0.00901913	-2.97598
Solyc09g090080.1	1888	1449	1295	426	473	211	32.7209	24.5258	23.0839	7.52618	8.18326	3.66162	5.41e-07	-2.96833
Solyc03g093130.3	47	45	50	8	15	6	1.20314	1.12189	1.32601	0.194115	0.381649	0.155751	0.000564985	-2.9656
Solyc10g005510.3	3072	1756	1793	629	458	544	50.3772	28.1375	30.2375	10.5216	7.48984	8.9387	2.65e-08	-2.95042
Solyc10g079420.1	7395	5083	4885	1765	1141	1446	332.904	223.499	226.149	81.0311	51.296	65.2173	5.94e-10	-2.94654
Solyc11g008820.2	287	247	128	33	60	56	3.8115	3.19753	1.7446	0.440682	0.789378	0.744251	5.16e-05	-2.94514
Solyc11g007470.1	124	50	55	19	2	12	2.58088	1.0185	1.17637	0.386319	0.036912	0.236154	0.00696699	-2.94334
Solyc09g072700.4	1240	1261	1943	6	6	121	26.2745	26.1173	42.3612	0.115206	0.114652	2.55327	0.0109719	-2.94203
Solyc02g082610.1	63	50	47	14	7	13	11.1428	8.70585	8.57281	2.41803	1.1887	2.29671	0.000337011	-2.93924
Solyc04g082440.4	58	236	117	28	26	27	0.666006	2.67751	1.38775	0.321003	0.291607	0.308564	0.00109762	-2.93762
Solyc04g081350.3	128	110	124	40	23	23	2.10482	1.76762	2.10392	0.662333	0.369404	0.368155	3.84e-06	-2.93747
Solyc07g008545.1	104	149	57	0	15	18	1.48828	2.07974	0.831419	0	0.204446	0.256874	0.0110479	-2.92979
Solyc03g020030.3	140	68	96	34	10	15	4.85386	2.27336	3.41787	1.17715	0.33597	0.506746	0.00174029	-2.92902
Solyc11g005350.2	2577	1736	1097	441	410	468	55.8725	36.7614	24.4485	9.7519	8.87452	10.1668	4.73e-07	-2.92418
Solyc04g054950.3	3261	1414	1817	640	435	480	96.4035	40.8195	55.2252	19.2899	12.8357	14.2006	5.8e-06	-2.92143
Solyc11g069590.2	276	305	272	91	51	72	3.26175	3.51993	3.29456	1.09064	0.592079	0.848472	4.92e-09	-2.92073
Solyc08g079420.3	8584	3629	4773	1681	1075	1297	119.467	49.3247	68.3171	23.8509	14.942	18.0903	7.8e-06	-2.92034
Solyc04g005410.3	179	158	158	18	45	50	2.28505	1.96576	2.07506	0.22826	0.573275	0.628942	6.45e-05	-2.91984
Solyc03g098740.1	646	244	359	133	47	83	29.953	11.0229	17.1155	6.28531	2.13996	3.84936	0.000673529	-2.9194
Solyc06g053950.3	96	179	36	17	26	12	6.94046	12.7514	2.66351	1.2408	1.83598	0.806182	0.00369384	-2.91311
Solyc09g098510.3	3803	2656	1280	292	255	945	88.0153	60.034	30.4657	6.88872	5.88319	21.917	0.00191015	-2.91223
Solyc02g092420.4	295	163	159	63	48	31	4.77903	2.5773	2.64125	1.03899	0.76381	0.503224	7.15e-05	-2.91097
Solyc01g108490.3	9521	8144	6126	1939	2196	2113	149.139	124.617	98.6817	30.9768	34.3548	33.1703	3.85e-16	-2.90638
Solyc06g062460.3	133	322	606	51	78	86	2.23631	5.31615	10.551	0.868151	1.3051	1.45066	0.00141712	-2.90512
Solyc00g500358.1	42	470	41	32	5	7	0.746115	8.31059	0.760681	0.583454	0.073552	0.109409	0.0134045	-2.90217
Solyc01g087850.2	11860	8838	10291	2435	1683	3556	106.157	77.2729	94.7398	22.2255	15.0396	31.901	3.22e-07	-2.90013
Solyc09g075470.2	130	79	65	10	15	30	6.03072	3.58062	3.07113	0.426668	0.653483	1.38842	0.00151514	-2.89687
Solyc04g079260.3	472	46	41	20	6	28	9.7807	0.914937	0.859376	0.404519	0.11784	0.564663	0.0131822	-2.8958
Solyc06g083720.2	60	92	65	21	4	16	0.711147	1.06974	0.800151	0.253294	0.047513	0.188579	0.00278279	-2.88855
Solyc05g052680.1	489	680	257	111	84	137	9.90118	13.4383	5.33243	2.27415	1.6848	2.76661	3.6e-05	-2.88721
Solanum_lycopersicum_newGene_523	654	802	562	175	184	177	5.95473	6.43907	4.879	1.47861	1.89208	1.75298	3.59e-18	-2.8857
Solyc12g011090.3	127	65	81	30	16	12	12.0533	5.98576	7.88548	2.86491	1.50612	1.08947	0.000921399	-2.88299
Solyc08g074620.3	316	484	342	147	61	48	4.38235	6.5686	4.88109	2.07779	0.839325	0.662414	0.000244804	-2.88273
Solyc06g034290.3	707	969	966	258	156	259	10.9213	14.6349	15.3587	4.06067	2.4023	4.0148	1.38e-08	-2.87809
Solyc02g089630.3	1966	1918	957	516	213	400	28.0565	26.7325	14.0353	7.50247	3.02866	5.72003	5.72e-05	-2.87626
Solyc03g113480.1	370	163	225	67	62	53	17.8384	7.67838	11.1639	3.26621	2.96402	2.5543	3.07e-05	-2.87451
Solyc09g007010.1	234	1258	111	24	46	128	13.5125	71.2233	6.59341	1.38471	2.63699	7.42511	0.0122329	-2.86196
Solyc09g074430.4	653	241	280	96	77	98	12.6429	4.55054	5.57433	1.88844	1.48769	1.89285	0.000223491	-2.85674
Solyc01g087810.2	2134	2989	4957	680	329	1188	23.3773	31.9932	55.8603	7.5984	3.59712	13.0416	0.000861841	-2.84714
Solyc02g093950.3	296	358	277	94	76	79	3.35597	3.96247	3.2314	1.07811	0.85553	0.893509	2.69e-13	-2.84171
Solyc01g105660.4	2554	3801	2244	815	752	723	47.3204	68.8132	42.7649	15.3999	13.9077	13.4189	6.16e-13	-2.84022
Solyc06g073760.3	415	238	215	108	35	50	5.35771	2.99853	2.85837	1.41151	0.450305	0.647838	0.000914556	-2.82084
Solyc08g007230.3	60	40	59	13	9	14	2.77254	1.80061	2.79483	0.588414	0.384396	0.623793	0.000630555	-2.82056
Solyc04g071890.3	40555	41585	35448	11132	11270	10552	819.961	821.318	737.102	229.55	227.583	213.857	1.27e-55	-2.82022
Solyc05g053550.3	528	1611	1689	489	124	113	10.2946	30.714	33.8945	9.7309	2.4019	2.20806	0.00510622	-2.81776
Solyc11g006490.2	165	299	196	21	40	81	4.95844	8.7699	6.04118	0.643478	1.18798	2.42091	0.00136061	-2.81609
Solyc12g038420.2	403	372	329	106	104	92	31.2295	28.1493	26.1909	8.33156	7.98387	7.09329	9.9e-16	-2.81575
Solyc01g106510.2	433	626	258	130	126	51	8.22652	11.6162	5.03924	2.50476	2.37866	0.969399	0.000345717	-2.80635
Solyc06g066590.4	1056	597	633	236	197	166	35.9264	19.8417	22.1371	8.17673	6.67199	5.64115	4.91e-07	-2.79766
Solyc10g017570.3	1020	541	425	221	132	132	24.1477	12.4942	10.3391	5.3331	3.11963	3.12393	0.000111563	-2.79437
Solyc10g007310.1	354	243	379	96	68	92	15.3236	10.2736	16.8839	4.20426	2.93949	3.971	5.1e-07	-2.79413
Solyc04g015820.1	603	666	495	104	244	83	73.4798	79.2775	62.0369	12.8639	29.6199	10.1128	0.00012829	-2.79312
Solyc04g054258.1	614	253	405	76	63	153	9.97551	4.01739	6.76861	1.24722	1.01255	2.47939	0.000767085	-2.79124
Solyc02g062890.3	2690	3767	1833	448	924	734	52.505	71.84	36.7852	8.91945	18.0019	14.3645	6.88e-06	-2.79095
Solyc10g051030.2	751	687	429	178	177	144	9.81574	8.76404	5.75965	2.37303	2.30702	1.87773	7.8e-09	-2.78957
Solyc03g122170.4	39	45	41	10	8	11	0.799169	0.894477	0.863091	0.191265	0.148665	0.206345	0.000611092	-2.78015
Solyc04g047885.1	84	337	133	39	49	30	1.34057	5.24555	2.1764	0.622766	0.775228	0.475864	0.00233741	-2.77911
Solyc04g016000.3	287	113	84	24	38	42	6.02457	2.31873	1.79944	0.506215	0.789641	0.867912	0.00280415	-2.76928
Solyc12g011160.2	7666	5153	5578	2206	1437	1313	124.932	82.0388	93.4902	36.6641	23.3805	21.451	5.81e-08	-2.76595
Solyc06g068240.3	484	615	489	195	95	129	5.19667	6.45576	5.40038	2.13783	1.0161	1.38944	7.98e-07	-2.75964
Solyc04g071600.3	510	187	179	75	60	70	13.8004	4.93341	4.96195	2.05757	1.61843	1.89782	0.000919508	-2.75611
Solyc08g075570.4	2528	3023	1695	685	793	478	28.6507	33.4686	19.7594	7.91717	8.9714	5.42366	3.91e-08	-2.75376
Solyc12g100270.2	4645	2839	2030	914	996	546	62.8805	37.532	28.2611	12.6095	13.4584	7.40615	2.74e-05	-2.74865
Solyc06g053740.4	435	390	340	115	114	98	7.72276	6.765	6.21567	2.07245	2.00803	1.74511	4.48e-14	-2.74852
Solyc01g097710.1	151	154	123	57	24	23	3.83231	3.82295	3.21106	1.47581	0.607325	0.568139	0.000347543	-2.74725
Solyc11g040330.2	144	67	184	32	8	37	2.42612	1.08817	3.17538	0.536566	0.119234	0.619765	0.00713663	-2.74605
Solyc06g060690.3	849	286	335	146	124	74	17.3119	5.68414	7.00704	3.02027	2.5233	1.4997	0.00121594	-2.74517
Solyc01g067360.3	126	118	90	16	16	44	3.0063	2.7459	2.21515	0.368906	0.363169	1.04133	0.00155273	-2.73852
Solanum_lycopersicum_newGene_2752	970	621	372	172	154	180	4.60956	2.86818	1.77765	0.833805	0.7272	0.843843	3.65e-05	-2.73225
Solyc01g096790.4	99	79	92	33	20	14	7.11469	5.47847	6.78035	2.35969	1.38678	0.942237	0.000281434	-2.73222
Solyc11g066360.2	1061	587	637	270	194	130	36.9644	19.9569	22.8354	9.56775	6.72546	4.51403	3.61e-05	-2.73167
Solyc09g015010.2	132	84	85	0	14	23	0.588003	0.366529	0.386839	0	0.058903	0.102799	0.019883	-2.73115
Solyc01g005257.1	1386	1858	1115	437	485	260	35.3864	46.3644	29.2769	11.3739	12.3568	6.64412	3.11e-07	-2.72346
Solyc06g008870.2	2659	1747	1162	452	581	462	47.3586	30.3839	21.2817	8.19492	10.3345	8.24292	3.56e-06	-2.71402
Solyc10g018340.1	303	149	178	62	61	39	20.1643	9.65416	12.1678	4.15548	4.01955	2.54549	0.000135238	-2.71115
Solyc01g008670.4	679	370	135	90	83	94	11.1984	5.96073	2.27556	1.50645	1.36548	1.55349	0.00275889	-2.70979
Solanum_lycopersicum_newGene_2406	2362	2517	2136	662	652	731	13.6089	14.704	13.233	3.94667	3.87028	4.01486	6.34e-31	-2.70461
Solyc11g072280.3	178	137	146	31	31	58	1.96689	1.48094	1.6619	0.341977	0.33496	0.64487	6.5e-05	-2.69882
Solyc03g006400.3	3440	1942	1731	721	538	671	41.3574	22.7995	21.4026	8.83665	6.45768	8.07628	2.74e-06	-2.69787
Solyc02g082900.3	8255	5179	5059	1357	2204	1560	148.154	90.8014	93.3829	24.8369	39.5077	28.0526	2.88e-07	-2.69717
Solyc09g011490.3	2434	2039	1753	818	508	352	76.7496	62.8256	56.8537	26.3006	15.9757	11.1071	6.65e-06	-2.69698
Solyc07g055560.4	2277	1015	1200	123	661	170	26.5192	11.5443	14.3782	1.45952	7.68467	1.97912	0.00689189	-2.68899
Solyc06g064820.3	111	170	139	11	0	35	2.27015	3.38895	2.91402	0.223167	0	0.699429	0.0242728	-2.68005
Solyc12g042793.1	547	743	615	8	0	0	3.12121	4.14528	3.6129	0.045448	0	0	0.0184112	-2.67912
Solyc01g086800.4	35	53	49	15	7	10	1.59744	2.37629	2.31929	0.670518	0.32102	0.439216	0.00225283	-2.67863
Solyc05g054780.3	85	69	35	11	16	17	3.4949	2.77699	1.44745	0.451565	0.62711	0.691933	0.00250961	-2.67497
Solyc06g072330.3	1548	920	639	401	231	107	62.1369	36.0416	26.3786	16.4134	9.24252	4.28313	0.00218855	-2.67197
Solyc09g008320.4	160	142	286	57	34	59	3.53	3.05812	6.49253	1.28588	0.741598	1.2981	0.000454217	-2.67042
Solyc03g111450.3	181	98	111	28	34	40	5.2402	2.76292	3.30995	0.812638	0.961681	1.14472	0.00017952	-2.66571
Solyc01g079940.4	3119	2127	2461	691	667	859	54.8464	36.5295	44.5103	12.3904	11.7008	15.1303	2.69e-10	-2.66394
Solyc02g083880.3	154	130	84	45	10	27	9.12384	7.54709	5.13376	2.68522	0.583643	1.59431	0.00495786	-2.65872
Solyc04g081675.1	538	811	655	217	225	112	6.18826	9.11751	7.75407	2.54135	2.58708	1.29254	3.25e-06	-2.65836
Solyc08g077330.3	4085	3462	2827	402	897	1357	114.083	94.4436	81.1979	11.4498	25.0012	37.9809	0.000400084	-2.65758
Solyc06g060510.2	68	119	106	25	35	13	1.88688	3.23238	3.03954	0.710403	0.964501	0.365118	0.00116698	-2.64975
Solyc03g096180.4	131	81	86	29	32	8	11.8264	7.10067	7.93848	2.60729	2.84162	0.674296	0.00437711	-2.64625
Solyc06g069565.2	186	130	91	51	28	23	2.94888	2.00495	1.47586	0.823565	0.43698	0.353414	0.00106824	-2.64444
Solyc08g082460.4	101	70	67	27	14	20	3.00761	2.04378	2.04826	0.812612	0.413069	0.574436	0.000581814	-2.64252
Solyc08g023510.3	384	178	136	52	8	69	23.0647	10.4213	8.41466	3.17174	0.427441	4.12425	0.0154231	-2.64165
Solyc06g068520.3	1164	791	674	364	162	170	42.5466	28.2253	25.3171	13.5495	5.89226	6.22436	0.000208705	-2.6372
Solyc11g006740.3	220	257	175	36	46	88	6.73961	7.69166	5.50843	1.11202	1.39864	2.69572	0.000277524	-2.63584
Solyc11g010450.2	1014	839	901	322	242	248	14.0043	11.3147	12.8041	4.52707	3.3314	3.42935	1.06e-12	-2.63249
Solyc01g073810.2	97	168	110	10	47	29	3.38253	5.70073	3.92968	0.355599	1.62008	0.990769	0.00493046	-2.63221
Solyc08g021820.3	935	1494	1594	359	249	499	30.6315	47.7944	53.7171	11.9908	8.14429	16.389	2.41e-05	-2.6194
Solyc02g078400.3	14601	5812	3620	2029	2718	945	193.15	75.0972	49.2505	27.3644	35.9023	12.5207	0.00464011	-2.61694
Solyc05g005300.2	356	89	177	73	39	15	6.20986	1.50652	3.16686	1.28693	0.667626	0.251874	0.0134828	-2.61403
Solyc10g074440.2	473	399	385	138	67	142	11.493	9.46883	9.63336	3.40174	1.61037	3.45377	2.76e-05	-2.6138
Solyc03g044300.3	160	106	116	20	36	45	2.55457	1.64165	1.8949	0.313513	0.573011	0.72041	0.000445457	-2.60946
Solyc12g027897.1	318	377	408	102	82	134	13.7217	15.9265	18.1321	4.46868	3.51689	5.7774	1.89e-07	-2.60478
Solyc02g088200.4	1199	895	642	336	272	128	40.4802	29.496	22.2595	11.5517	9.15678	4.31722	0.000280236	-2.60366
Solyc04g011750.3	830	502	291	74	143	189	41.9045	24.753	15.0953	3.79481	7.17741	9.56305	0.00198627	-2.60333
Solyc06g005520.4	3018	1404	1885	606	445	702	44.145	20.0564	28.3474	9.03552	6.49	10.2815	4.36e-05	-2.60258
Solyc03g083140.3	4607	3041	2913	1099	1148	862	80.1974	51.7106	52.1537	19.5015	19.9615	15.0275	9.48e-09	-2.59888
Solyc03g114860.4	2172	1110	954	429	452	287	43.769	21.8504	19.77	8.82113	9.08953	5.79189	0.000106064	-2.59832
Solyc05g007110.2	321	280	174	86	59	7	3.99125	3.40263	2.22316	1.09107	0.73011	0.083419	0.0167035	-2.5946
Solyc08g081610.4	316	358	201	83	77	91	8.42462	9.3075	5.50143	2.2534	2.05002	2.41749	8.87e-07	-2.59051
Solanum_lycopersicum_newGene_2440	54	61	39	16	15	8	2.04825	2.27563	1.52496	0.614118	0.553915	0.284423	0.00194233	-2.58651
Solyc05g012740.2	383	215	177	57	105	29	2.74712	1.50784	1.3066	0.415372	0.752676	0.2035	0.00389096	-2.58613
Solyc04g009960.3	2860	3215	2246	756	956	803	59.9048	65.7753	48.3819	16.135	20.0003	16.8481	3.18e-15	-2.58269
Solyc09g089790.3	1199	711	572	265	255	184	23.9632	13.8782	11.7438	5.39132	5.07272	3.67386	2.53e-05	-2.57838
Solyc02g082450.3	1658	592	263	242	160	170	30.0349	10.4801	4.8879	4.45945	2.89426	3.07965	0.00871023	-2.57652
Solyc12g011100.2	144	129	93	25	52	17	13.5077	11.8121	8.89507	2.37493	4.80339	1.59987	0.00199861	-2.57609
Solyc09g015380.1	90	126	42	20	22	22	4.10738	5.624	1.95693	0.93151	0.969054	0.97751	0.00288132	-2.57513
Solyc04g076220.3	1131	745	783	63	188	375	23.6437	15.2178	16.8401	1.33239	3.92583	7.85333	0.00679793	-2.56624
Solyc09g010900.1	36	48	43	9	0	0	6.09777	7.91705	7.41811	1.4842	0	0	0.032955	-2.56261
Solyc09g009280.1	63	52	49	23	6	8	1.95154	1.57758	1.56869	0.715441	0.184833	0.235931	0.00986497	-2.56213
Solyc07g052900.1	3333	2820	2460	826	958	859	77.6386	64.1755	58.9307	19.6193	22.2935	20.0587	1.03e-16	-2.56131
Solyc07g008200.3	295	479	314	132	103	80	5.5306	8.76596	6.058	2.50761	1.92022	1.49571	2.89e-06	-2.56003
Solyc02g077400.4	67	59	55	22	14	13	2.49194	2.13381	2.11147	0.802383	0.518654	0.481908	0.000654519	-2.55197
Solyc01g080570.4	1252	814	264	272	147	148	12.718	8.07963	2.75551	2.81321	1.4902	1.5015	0.00552754	-2.55052
Solyc05g009120.3	820	234	434	190	57	106	16.1959	4.50012	8.8064	3.81626	1.11177	2.08524	0.00798004	-2.54994
Solyc05g054530.1	310	393	390	87	143	96	9.50431	11.7594	12.3026	2.69847	4.36997	2.94635	1.49e-07	-2.54639
Solyc07g062500.3	6447	8036	3916	1390	2706	892	73.3205	89.2838	45.8067	16.1218	30.7337	10.1706	0.000792432	-2.54317
Solyc07g062280.3	89	97	74	32	25	15	1.86136	1.98513	1.5861	0.6672	0.509168	0.30462	0.000331101	-2.54201
Solyc09g075420.3	3928	4454	2253	1180	1138	818	95.1771	105.435	56.1474	29.1559	27.5421	19.8663	1.37e-06	-2.53435
Solyc11g066150.3	601	347	278	86	116	142	13.028	7.35144	6.20076	1.90023	2.49439	3.08481	0.00024497	-2.5323
Solyc03g098650.3	113	102	67	27	34	16	7.99477	7.02885	4.80693	1.93554	2.34605	1.10469	0.000861232	-2.52748
Solyc04g150162.1	457	593	715	117	244	152	10.3319	13.1192	16.6463	2.70025	5.51198	3.44621	3.87e-05	-2.52725
Solyc09g072660.4	308	245	274	121	21	56	4.64271	3.61225	4.25062	1.85989	0.311737	0.844005	0.00833726	-2.52603
Solyc01g005560.3	48507	36662	44014	11066	11821	16439	805.675	594.835	751.847	187.468	196.101	273.711	6.34e-09	-2.5239
Solyc10g006800.4	4006	4712	3422	1859	855	318	51.4906	59.1674	45.2381	24.3645	10.9689	4.09595	0.00570086	-2.52163
Solyc04g018140.1	77	60	45	19	8	19	9.52856	7.27244	5.79558	2.42356	0.974656	2.32412	0.00452558	-2.52018
Solyc06g071150.4	67	92	77	21	30	15	0.834945	1.12327	0.994545	0.266058	0.371295	0.183576	0.00042971	-2.5178
Solanum_lycopersicum_newGene_1224	77	93	80	24	27	22	1.8488	2.19174	1.9775	0.574249	0.632241	0.527154	2.21e-05	-2.51777
Solyc04g016160.4	532	339	416	96	124	160	7.96477	4.96517	6.40904	1.46388	1.84293	2.40325	1.01e-05	-2.51666
Solyc01g150101.1	61	76	68	24	19	15	1.41376	1.73431	1.6247	0.571397	0.436775	0.329627	0.000248801	-2.51472
Solyc08g042025.1	264	198	189	55	55	82	2.98509	2.17738	2.19798	0.632041	0.612233	0.923752	1.01e-05	-2.51201
Solyc06g051860.3	33	91	46	2	14	16	0.417553	1.13335	0.59657	0.01924	0.175703	0.203641	0.025645	-2.51187
Solyc11g011240.1	1818	707	1380	379	195	477	46.0588	17.4977	35.9422	9.78433	4.92181	12.0978	0.00201308	-2.50844
Solyc03g020010.1	427	888	366	78	163	203	19.2222	39.0395	16.9093	3.56002	7.29435	9.15176	0.00212936	-2.50614
Solyc10g012370.3	4254	2273	2016	828	807	888	77.9534	40.6846	37.9916	15.4665	14.7663	16.3002	1.95e-05	-2.5049
Solyc01g106500.4	3058	1455	1385	810	418	409	33.4473	15.5488	15.5805	9.02729	4.56456	4.48161	0.000982277	-2.50096
Solyc08g062220.3	9234	8176	6166	2841	2587	1842	157.605	136.316	108.232	49.4467	44.0921	31.5096	7.93e-09	-2.49448
Solyc12g006210.1	141	105	108	23	32	46	17.7912	12.929	14.1086	2.89203	4.04846	5.81306	0.000350783	-2.49003
Solyc03g078490.4	12870	5559	3698	2407	1680	1968	229.512	96.8264	67.8209	43.7817	29.9081	35.1748	0.00183447	-2.48614
Solanum_lycopersicum_newGene_2130	489	615	549	175	176	173	11.6571	14.3125	13.4472	4.24122	4.18268	4.11777	7.62e-17	-2.482
Solyc05g009550.3	250	158	153	60	47	59	3.73867	2.30878	2.35414	0.905325	0.695216	0.883949	5.11e-05	-2.47986
Solyc11g066800.2	1274	696	544	289	194	245	25.665	13.698	11.2776	5.94185	3.90626	4.94461	0.00025817	-2.47639
Solyc07g056470.3	184	249	139	52	77	36	4.39489	5.82016	3.42146	1.25373	1.82557	0.857779	0.000326815	-2.47136
Solyc09g098160.3	318	76	82	44	23	41	7.87556	1.8375	2.07595	1.09451	0.563859	1.01265	0.0187294	-2.46525
Solyc06g071990.4	1054	908	779	424	206	164	23.4947	19.7699	17.8548	9.62078	4.56961	3.64386	0.000375402	-2.46458
Solyc06g067910.3	54	39	76	17	8	18	1.07168	0.748272	1.54308	0.333637	0.15919	0.343809	0.00825783	-2.46196
Solyc04g074963.1	118	107	87	24	34	35	2.28848	2.02001	1.73093	0.476051	0.648843	0.680903	5.48e-05	-2.46085
Solyc01g088690.3	618	585	529	152	188	209	7.68836	7.11537	6.77129	1.92292	2.33103	2.60484	1.29e-11	-2.45793
Solyc03g121240.1	311	527	401	63	111	175	7.55141	12.5134	10.0232	1.54583	2.68315	4.26746	0.00102844	-2.45612
Solyc12g019410.3	1934	1463	1436	526	518	501	28.2667	20.8884	21.582	7.84307	7.55953	7.33669	7.18e-13	-2.4529
Solyc09g010000.4	2228	1489	1509	549	701	344	48.7544	31.8324	33.9688	12.2457	15.3069	7.53344	2.38e-05	-2.44946
Solyc09g082560.4	313	355	551	109	77	165	4.73184	5.24626	8.56969	1.67127	1.16396	2.49856	0.000726501	-2.44832
Solyc03g120600.4	100	66	47	22	24	7	3.924	2.54552	1.89883	0.857384	0.932054	0.247115	0.0118367	-2.44725
Solyc03g006220.4	120	64	107	31	15	33	2.56803	1.33815	2.36217	0.657292	0.303215	0.691784	0.00419354	-2.44347
Solyc08g061250.3	193	150	82	45	47	28	2.95115	2.23834	1.28201	0.694298	0.713564	0.427454	0.00166252	-2.4409
Solanum_lycopersicum_newGene_1357	60	54	76	0	6	20	1.43398	1.1612	1.76968	0	0.117906	0.440435	0.0443962	-2.44001
Solanum_lycopersicum_newGene_219	1004	1215	681	266	262	364	10.9032	12.5083	7.47117	2.80202	2.84859	3.87411	1.68e-06	-2.43889
Solyc04g014540.3	316	354	307	114	114	84	12.5502	13.7255	12.5293	4.60733	4.52449	3.32784	9.67e-11	-2.43693
Solyc02g093600.3	135	53	44	20	14	23	5.35371	2.04273	1.76479	0.776182	0.521566	0.897728	0.013857	-2.4351
Solanum_lycopersicum_newGene_2264	124	79	137	41	14	36	2.50931	1.60804	2.78576	0.835695	0.264381	0.712796	0.00603351	-2.43124
Solyc06g035530.3	32	75	221	9	17	36	0.599227	1.3696	4.25574	0.169133	0.314377	0.664428	0.0362842	-2.43051
Solyc06g063110.3	142	38	153	37	3	19	4.50026	1.17071	4.99603	1.19268	0.094225	0.597615	0.0395188	-2.43048
Solyc08g062180.3	408	449	739	142	115	215	9.74922	10.4641	18.1471	3.45861	2.73309	5.13127	0.000380237	-2.42916
Solyc12g042120.3	414	578	388	217	104	68	15.3107	20.8742	14.7264	8.16442	3.83362	2.51969	0.00202307	-2.42845
Solyc01g104760.2	265	194	187	73	79	47	5.7328	4.10719	4.16738	1.6071	1.69694	1.01072	2.68e-05	-2.42245
Solyc01g108560.4	222	191	198	67	83	28	6.06763	5.09804	5.58248	1.84807	2.25803	0.747935	0.00115838	-2.4214
Solyc06g053960.3	159	374	95	56	73	29	5.35093	12.2796	3.26356	1.90434	2.44168	0.947205	0.0118456	-2.41889
Solyc06g011270.1	101	94	73	35	28	12	14.7565	13.436	10.9334	5.2158	4.01182	1.64779	0.00319174	-2.41878
Solyc06g050890.1	108	72	91	23	33	25	19.2329	12.4525	16.659	4.10605	5.79207	4.36338	0.000375513	-2.41713
Solyc06g010170.3	80	80	128	27	26	32	1.42237	1.38096	2.32481	0.476201	0.446072	0.566705	0.000682631	-2.41555
Solyc12g011200.3	137	157	79	38	38	35	3.7601	4.2275	2.21597	1.06795	1.03377	0.959344	0.000297709	-2.41342
Solyc09g074270.3	732	369	341	176	150	100	12.6395	6.21551	6.04958	3.08691	2.5728	1.72311	0.000794994	-2.41155
Solyc07g008250.3	8378	8466	6448	2907	2211	2433	79.0644	78.039	62.5742	27.9801	20.8337	23.0132	7.18e-13	-2.4109
Solanum_lycopersicum_newGene_2799	2989	2799	2471	975	843	896	32.176	27.1672	25.1999	9.85692	8.34344	8.90672	3.89e-20	-2.40884
Solyc04g081020.3	67	86	39	13	6	26	1.605	2.01177	0.952107	0.311744	0.131246	0.61348	0.0200309	-2.40808
Solyc02g093740.3	171	249	147	43	58	71	4.67462	6.6368	4.11579	1.17727	1.58183	1.92164	9.77e-05	-2.40411
Solyc08g083210.3	93	111	106	30	11	42	1.49614	1.7343	1.75126	0.487495	0.170028	0.667969	0.00698482	-2.40406
Solyc08g081370.1	575	383	650	140	132	220	32.089	20.8835	37.3157	7.92328	7.32301	12.2665	0.000138198	-2.40035
Solyc01g081340.4	63	74	32	16	14	16	1.48348	1.70762	0.77192	0.370163	0.321711	0.377117	0.00571253	-2.39936
Solyc01g094330.3	1572	1608	917	379	449	469	19.0554	19.0419	11.429	4.67955	5.43431	5.69342	5.15e-07	-2.39777
Solyc02g089730.1	600	276	313	148	133	47	7.90825	3.54591	4.24338	1.9809	1.74348	0.618619	0.00643286	-2.39731
Solyc07g056705.1	83	86	40	18	26	4	2.09721	2.14484	1.04713	0.44857	0.643312	0.091001	0.0258798	-2.39358
Solyc11g007890.2	1812	899	1421	590	416	169	44.8013	21.7023	36.1176	14.8701	10.2546	4.17705	0.00430386	-2.39043
Solyc08g005710.3	51	42	34	14	0	5	0.635914	0.511792	0.426234	0.170987	0	0.060222	0.0489665	-2.3886
Solyc03g031940.4	944	1975	1073	311	367	529	12.0627	24.6452	14.0955	4.04452	4.67622	6.76956	0.000196386	-2.38499
Solyc01g066760.2	134	41	62	31	9	15	7.08295	2.07391	3.3251	1.63028	0.456085	0.748667	0.0266648	-2.38254
Solyc12g006220.3	193	149	107	16	45	60	17.8421	13.4573	10.1543	1.47619	4.12987	5.49422	0.00874678	-2.38087
Solyc12g056590.2	1578	514	508	301	202	226	38.5038	12.2508	12.738	7.48067	4.90542	5.51085	0.00583935	-2.37727
Solyc09g008190.3	781	923	743	200	311	285	17.6891	20.4287	17.3167	4.6212	7.02838	6.4595	4.43e-09	-2.37692
Solyc06g061170.3	1374	602	709	286	275	266	30.544	13.0755	16.1997	6.46957	6.09108	5.92567	0.000276404	-2.3747
Solyc10g081980.2	288	160	226	69	86	55	11.7817	6.39181	9.51957	2.851	3.50502	2.26105	0.000210215	-2.36583
Solyc01g010970.3	143	234	141	16	59	64	1.24804	1.99023	1.26095	0.134542	0.509834	0.552473	0.0104846	-2.36274
Solyc03g025670.3	879	747	701	364	176	185	29.064	24.1163	23.8225	12.2754	5.80422	6.12584	0.000134296	-2.36196
Solyc01g108570.3	381	612	348	90	223	77	9.17144	14.4048	8.61996	2.18895	5.36413	1.84447	0.00375063	-2.35074
Solyc07g041940.3	182	167	152	63	64	27	2.9658	2.65523	2.5491	1.03407	1.03721	0.433654	0.000766125	-2.34331
Solyc03g083720.1	380	263	794	124	84	195	16.7446	11.307	36.0366	5.56772	3.69826	8.60676	0.00907499	-2.33982
Solyc03g114960.4	3067	3913	2894	1088	1295	919	38.8483	48.4251	37.7054	14.0479	16.3849	11.6651	5.04e-12	-2.3393
Solyc06g052070.3	1781	1242	1143	405	422	537	15.5976	10.6234	10.2931	3.61647	3.69286	4.71377	8.28e-07	-2.33323
Solyc06g034370.1	141	78	237	48	31	50	6.77256	3.62826	11.6708	2.32955	1.46633	2.36795	0.00905771	-2.3316
Solyc03g033790.4	537	411	218	179	64	88	9.11854	6.82077	3.80524	3.10079	1.0704	1.49551	0.00706481	-2.33099
Solyc09g089930.3	2660	1448	1951	886	321	622	102.341	54.3992	77.2037	34.7662	12.3006	23.9859	0.00210425	-2.32796
Solyc01g107440.2	63	111	63	23	14	31	4.40515	7.6742	4.51941	1.58955	0.974808	2.15214	0.00619038	-2.31623
Solyc09g011550.3	592	242	288	163	9	53	19.396	7.72409	9.68855	5.41653	0.272313	1.74082	0.0494318	-2.31322
Solyc09g011670.4	1165	651	449	337	178	159	10.9992	5.99709	4.35251	3.23811	1.67663	1.50454	0.00414717	-2.31187
Solyc07g041230.3	302	140	326	98	48	82	6.54424	2.95393	7.25629	2.14948	1.01968	1.77655	0.00509675	-2.31008
Solyc04g007425.1	48	96	71	26	17	21	2.6932	5.3168	4.17926	1.46629	0.965518	1.15193	0.00387614	-2.30275
Solanum_lycopersicum_newGene_1614	3217	1027	1218	848	399	247	13.1272	4.06959	5.09787	3.51079	1.63078	1.00164	0.0174131	-2.30233
Solyc02g069540.3	43	54	43	11	11	19	1.69598	2.08836	1.71867	0.441406	0.425392	0.72968	0.00580067	-2.30031
Solyc03g117630.1	350	669	391	142	188	124	4.94703	9.25006	5.68391	2.04895	2.65819	1.75786	8.6e-05	-2.29827
Solyc06g061230.3	776	501	810	169	135	335	34.8582	21.9615	37.4015	7.74574	6.02621	15.0774	0.00256908	-2.29241
Solyc12g094610.3	293	588	902	176	154	213	5.04646	9.89319	15.9838	3.08365	2.65137	3.67678	0.00315305	-2.2923
Solyc07g066330.3	799	673	443	21	88	308	15.0892	12.4091	8.60363	0.395943	1.65634	5.81367	0.0458293	-2.29107
Solyc10g007300.2	593	844	700	248	241	240	36.9717	51.3759	44.8725	15.7358	14.9995	14.9635	9.28e-12	-2.28925
Solyc07g006570.4	636	543	462	275	135	99	17.919	14.9502	13.3812	7.90775	3.79428	2.78328	0.00194265	-2.28605
Solanum_lycopersicum_newGene_1681	657	108	156	126	34	45	12.3902	1.97758	3.01297	2.40984	0.634591	0.849805	0.0470768	-2.28308
Solyc03g116480.1	125	149	155	33	43	62	3.13565	3.64157	4.00526	0.822147	1.05963	1.55596	0.000315777	-2.27766
Solyc06g065060.1	338	285	416	89	48	169	5.79916	4.77464	7.34796	1.54575	0.812267	2.90071	0.00781483	-2.27477
Solyc08g078850.3	2152	943	1307	536	561	307	40.9217	17.5055	25.548	10.3785	10.6492	5.83333	0.00131559	-2.27099
Solyc04g014470.3	96	117	88	16	51	22	2.1882	2.61487	2.06482	0.360116	1.15144	0.487205	0.00971103	-2.25866
Solyc03g033820.1	63	130	111	30	21	41	1.22055	2.48479	2.23	0.595118	0.409537	0.802419	0.00594891	-2.2484
Solyc07g005100.4	2085	2757	1490	822	734	581	43.2093	55.829	31.7482	17.3751	15.1947	12.0626	3.19e-06	-2.24726
Solyc09g090970.4	1595	772	1439	507	300	431	55.999	26.4655	51.9692	18.139	10.4924	15.1575	0.000832727	-2.24556
Solyc04g078660.2	1571	872	849	456	330	303	32.4999	17.6288	18.0675	9.62213	6.81902	6.27919	0.000258805	-2.24116
Solyc03g121940.3	238	137	108	50	37	63	5.59893	3.14441	2.5908	1.1813	0.861998	1.46604	0.00444356	-2.23724
Solyc07g066180.2	311	644	514	119	92	237	3.61154	7.31064	6.14864	1.40231	1.06469	2.75908	0.00552754	-2.23688
Solyc06g082190.3	1015	943	832	291	437	221	13.0777	11.871	11.0289	3.82127	5.62115	2.85347	1.4e-05	-2.23567
Solyc01g087840.3	1218	1189	802	287	397	412	12.7391	12.1538	8.62515	3.06265	4.1469	4.31492	1.4e-06	-2.23402
Solyc02g068300.3	3411	2368	2598	685	756	1330	32.7321	22.1937	25.6395	6.69544	7.2448	12.7878	0.000240008	-2.23396
Solyc04g079420.3	18769	15371	11959	5176	5614	5283	189.125	151.289	123.93	53.1874	56.4925	53.3561	1.08e-09	-2.23253
Solyc02g091700.3	1296	415	850	208	136	400	39.929	12.4762	26.9327	6.51981	4.16436	12.3374	0.0167422	-2.22981
Solyc05g049980.3	146	275	247	85	41	84	2.23572	4.11804	3.88315	1.32187	0.613077	1.28694	0.00326878	-2.22621
Solyc04g081590.4	2378	2475	2324	771	723	1015	19.9742	20.3022	20.0705	6.5991	6.06558	8.54193	2.57e-10	-2.2257
Solyc04g082590.3	234	159	242	48	86	76	7.10882	4.71237	7.54877	1.48421	2.61429	2.31601	0.000633954	-2.22451
Solyc07g056704.1	185	109	58	40	43	16	3.80434	2.18616	1.22795	0.822834	0.875068	0.311577	0.0246096	-2.2206
Solyc09g011870.3	6596	2120	2053	1866	503	499	156.426	49.116	50.0647	45.1202	11.9039	11.8448	0.0350844	-2.22039
Solyc09g092690.3	92	147	40	30	32	16	1.21731	1.90429	0.543422	0.401375	0.424016	0.210107	0.0235273	-2.21834
Solyc04g054820.3	2654	1843	2275	685	800	886	39.7334	26.9467	35.0258	10.4503	11.9509	13.293	9.44e-08	-2.21211
Solyc02g092070.3	211	242	208	103	73	41	2.73949	3.07004	2.77227	1.36035	0.948255	0.521715	0.00109389	-2.21128
Solyc05g054820.1	643	750	592	254	230	221	9.22609	10.516	8.73903	3.71095	3.28434	3.17922	5.83e-14	-2.20844
Solyc03g019670.3	574	607	603	271	98	210	8.73499	9.02112	9.4446	4.20068	1.4882	3.19562	0.00172912	-2.20632
Solyc06g059860.3	1065	726	421	189	317	214	25.1391	16.7442	10.2112	4.53263	7.45754	5.06192	0.00195229	-2.20579
Solyc07g065980.3	3953	9249	3657	1288	2504	1577	38.8318	88.7508	36.9471	12.897	24.5649	15.5284	0.00319174	-2.2023
Solyc07g005305.1	130	252	134	66	52	51	8.04306	15.2842	8.54882	4.13051	3.21351	3.16829	0.00111338	-2.1973
Solyc03g097600.3	1058	1363	667	165	451	368	24.1261	30.3749	15.6519	3.81886	10.2785	8.41167	0.00402501	-2.197
Solyc02g092860.3	3896	1976	1684	1419	374	335	64.1645	31.7887	28.5193	23.8363	6.14093	5.52362	0.029222	-2.19371
Solyc11g044933.1	426	872	578	212	190	234	11.8482	23.7064	16.5321	6.00717	5.27957	6.50828	8.26e-05	-2.19235
Solyc08g015640.1	149	182	125	67	43	44	23.264	27.9404	20.0699	10.7102	6.61148	6.81426	0.000210215	-2.19188
Solyc01g099160.4	293	666	405	152	157	148	3.04687	6.77297	4.33138	1.60965	1.63169	1.53576	0.000305484	-2.19125
Solyc04g050440.3	5551	3458	5457	1552	2012	1509	82.7062	50.3248	83.6179	23.577	29.9458	22.5386	8.12e-06	-2.18766
Solyc12g042480.3	13012	8627	7844	4064	3571	2623	232.055	150.277	143.87	73.92	63.6057	46.8804	2.08e-05	-2.18343
Solyc06g066010.3	1375	1599	1245	607	502	385	35.9333	40.8367	33.466	16.1869	13.0846	10.0792	3.55e-08	-2.1827
Solyc06g034360.2	55	42	108	20	17	24	0.948882	0.709804	1.92535	0.341197	0.28804	0.40362	0.0206058	-2.18234
Solyc01g108030.4	3797	7433	3591	1024	1510	2266	50.0294	95.6815	48.6609	13.754	19.8728	29.9273	0.00229003	-2.18204
Solyc04g081810.4	51	129	90	13	37	29	0.559468	1.40071	1.02429	0.14224	0.400525	0.319471	0.0222181	-2.17817
Solyc01g087060.4	91	266	317	54	37	101	2.07022	5.92351	7.44017	1.25076	0.836222	2.29863	0.0281854	-2.17596
Solyc02g078530.3	749	276	340	180	145	113	10.7449	3.86145	5.01466	2.63214	2.07332	1.61542	0.00680978	-2.17549
Solyc05g007220.4	1285	750	542	228	275	352	16.1021	9.18028	6.97996	2.90749	3.43825	4.41876	0.00165211	-2.17477
Solyc06g035790.3	80	139	110	40	44	25	1.00019	1.69453	1.40359	0.501035	0.547303	0.310774	0.00206602	-2.16806
Solyc08g081180.3	5148	5347	4754	1616	1901	2027	64.6838	65.6224	61.4265	20.711	23.8474	25.5222	1.1e-16	-2.16383
Solyc11g007030.3	969	556	706	314	221	241	19.5151	10.932	14.6182	6.43315	4.44622	4.85167	0.00010329	-2.16343
Solyc11g007020.2	3625	3409	3052	1194	1278	1225	58.4535	53.6995	50.6183	19.6399	20.5859	19.7999	2.36e-22	-2.15706
Solyc01g080480.4	112	83	82	31	39	5	1.77725	1.29002	1.34535	0.492722	0.609413	0.072128	0.0471472	-2.15192
Solyc01g100460.3	208	153	68	47	39	49	4.52439	3.26378	1.52025	1.03823	0.837898	1.0592	0.0114276	-2.14885
Solyc03g082805.1	62	44	35	21	7	13	3.20552	2.21044	1.87501	1.08864	0.331132	0.664332	0.0303206	-2.14663
Solyc03g113260.1	34	61	55	13	14	20	5.13113	9.10953	8.67386	2.00059	2.13608	3.07978	0.0130378	-2.14385
Solyc02g089720.3	1278	1358	859	316	399	514	16.4486	17.0805	11.3659	4.14053	5.12557	6.632	3.33e-05	-2.13676
Solyc02g080330.4	173	172	164	98	26	15	2.7957	2.71104	2.72638	1.60606	0.413789	0.233277	0.0478651	-2.13482
Solyc12g006230.3	246	299	224	71	105	99	27.1353	32.239	25.4267	7.91603	11.4716	10.8466	6.29e-06	-2.12578
Solyc05g008220.4	1005	325	437	247	129	186	25.2926	7.98792	11.3146	6.33588	3.23209	4.67112	0.0152064	-2.12534
Solyc08g061910.4	86	71	99	28	19	38	2.50557	2.01435	2.98388	0.830464	0.528035	1.08952	0.00565675	-2.12103
Solyc05g052640.3	1350	1606	1091	436	585	453	20.9585	24.3665	17.4147	6.90634	9.06568	7.04191	2.25e-08	-2.12009
Solyc08g067670.3	2530	1993	1743	781	711	798	107.281	82.5411	76.0104	33.7439	30.1107	33.8854	9.37e-09	-2.11989
Solyc12g099810.2	2313	1350	1300	597	617	559	31.7178	18.0829	18.3295	8.33975	8.45237	7.68261	5.26e-05	-2.11779
Solyc03g150118.1	55	105	82	29	24	28	5.08682	9.56707	7.83687	2.71786	2.22614	2.62618	0.00405481	-2.11566
Solyc08g006765.1	7615	4624	5126	1535	2472	2190	297.942	176.708	206.254	61.2546	96.6056	85.9039	9.01e-05	-2.11523
Solanum_lycopersicum_newGene_1028	350	249	226	110	106	78	3.73964	2.60033	2.48961	1.19937	1.12363	0.830776	0.00010329	-2.11242
Solyc05g007610.2	241	149	88	53	67	34	1.1616	0.699743	0.434787	0.256211	0.32226	0.161475	0.0141653	-2.11041
Solyc10g007280.4	5576	2016	2226	1775	595	631	94.9328	33.5242	38.9728	30.821	10.1106	10.7634	0.0288757	-2.10871
Solyc10g079050.2	180	210	192	67	55	86	4.03768	4.60604	4.43702	1.51707	1.23496	1.93352	3.71e-05	-2.10719
Solyc11g011620.3	408	263	290	143	121	72	14.4704	9.09561	10.5706	5.16127	4.27271	2.56115	0.00120602	-2.10375
Solyc06g075190.1	1658	784	1038	427	366	435	160.136	73.9604	103.064	41.975	35.2917	42.0574	0.000576484	-2.10344
Solyc03g117400.4	151	183	147	56	63	56	21.1446	25.0119	21.2033	7.95363	8.72116	7.77185	2.59e-06	-2.09827
Solyc04g008730.3	3035	4797	4408	1947	1319	1117	51.6641	79.7748	77.1712	33.8045	22.414	19.0523	7.73e-05	-2.09818
Solyc04g081960.1	523	244	259	165	87	89	20.5445	9.35244	10.4515	6.5925	3.37613	3.48339	0.00939442	-2.09568
Solyc04g078750.3	2272	2008	1928	785	815	733	44.4731	38.3888	38.8017	15.6578	15.928	14.3815	3.92e-17	-2.09322
Solyc05g054010.4	637	610	480	318	138	133	4.79863	4.48333	3.71624	2.4416	1.03439	0.999874	0.00395087	-2.09244
Solyc11g010850.2	4525	3588	3021	1588	1372	1133	58.6805	45.4512	40.285	20.998	17.7663	14.7241	5.52e-07	-2.0922
Solyc04g082710.4	475	531	741	284	76	204	10.8276	11.8423	17.3982	6.60665	1.71137	4.66822	0.0162473	-2.09024
Solyc10g079750.2	112	132	94	29	48	42	2.11326	2.43535	1.82001	0.551922	0.893298	0.785417	0.000729773	-2.08828
Solyc09g009550.4	85	63	174	54	18	22	1.89137	1.3695	4.00147	1.23207	0.38456	0.48449	0.0467424	-2.08806
Solyc11g008530.3	8141	9680	6854	3864	3264	1535	51.4118	59.7203	44.5155	24.8906	20.5855	9.71692	0.00115449	-2.08746
Solyc05g009340.1	204	51	79	39	32	29	15.8303	3.86057	6.28732	3.07183	2.48351	2.21867	0.0408358	-2.0856
Solyc08g075190.1	112	139	76	48	27	36	14.3606	17.3873	9.94387	6.2839	3.40143	4.58798	0.00453113	-2.08387
Solyc01g107080.3	308	224	145	72	67	95	4.91242	3.49301	2.37172	1.16163	1.06151	1.51148	0.00252837	-2.08326
Solyc06g069060.1	640	697	374	180	265	163	116.273	123.789	69.8524	33.3688	48.1145	29.6454	0.000453151	-2.08243
Solyc12g088040.2	1562	705	751	285	333	427	21.468	9.4584	10.6098	3.99566	4.57135	5.87594	0.00348902	-2.0792
Solanum_lycopersicum_newGene_2288	460	364	349	172	125	134	17.0154	13.4819	13.148	6.61767	4.27512	4.54469	5.16e-06	-2.07712
Solyc10g076410.1	384	390	446	106	142	193	17.4464	17.3049	20.8087	4.8873	6.41448	8.78486	0.000127056	-2.07416
Solyc12g010480.2	75	68	77	13	41	16	1.87703	1.65786	1.96998	0.321193	1.02365	0.400916	0.0264024	-2.07312
Solyc02g089780.3	153	195	84	72	41	24	2.02749	2.51837	1.13288	0.964902	0.537502	0.306753	0.0237778	-2.07158
Solyc09g008940.4	743	859	465	258	218	272	13.4629	15.2172	8.66532	4.7623	3.94897	4.92937	5.54e-05	-2.06917
Solyc11g069770.2	185	262	161	87	83	42	9.53562	13.2459	8.57209	4.54898	4.2594	2.17549	0.00258127	-2.06911
Solyc06g065200.4	359	255	326	123	118	107	13.9626	9.69686	13.0272	4.88662	4.57005	4.15269	6.65e-06	-2.06698
Solyc10g083290.4	18597	10827	9984	4551	6033	3633	112.597	64.0348	62.1656	28.099	36.482	22.0473	0.000524074	-2.06593
Solyc04g005790.3	391	198	247	117	112	62	5.29195	2.61016	3.43742	1.60628	1.51005	0.832928	0.00520755	-2.06187
Solyc10g006150.3	489	227	179	133	86	79	15.6151	7.06075	5.86484	4.32273	2.73043	2.51326	0.0147452	-2.05995
Solyc05g008210.4	426	188	152	124	50	69	12.5523	5.41326	4.60433	3.72591	1.44645	2.02965	0.0291917	-2.05759
Solyc04g014790.1	105	67	92	11	31	41	7.06114	4.38355	6.36349	0.69785	2.07473	2.7523	0.0331415	-2.05407
Solyc09g082220.1	761	467	516	344	133	78	66.5085	39.8275	46.4132	30.6289	11.5671	6.75427	0.0304913	-2.05352
Solyc09g011990.1	502	452	446	107	230	171	6.9572	6.10717	6.34983	1.50745	3.17198	2.36252	0.000433156	-2.05296
Solyc05g009130.4	44	70	60	22	20	18	1.07882	1.66401	1.51198	0.55008	0.485464	0.437633	0.00614714	-2.05054
Solyc03g033830.2	481	471	485	179	223	138	11.0128	10.5383	11.425	4.18193	5.10021	3.16723	9.8e-07	-2.0464
Solyc02g071470.4	3317	1896	2091	990	699	977	69.0063	38.5335	44.7316	21.0009	14.5189	20.3682	0.000288337	-2.04574
Solyc02g085110.4	72	82	63	27	15	32	0.960116	1.07071	0.861804	0.358763	0.189384	0.421191	0.00854352	-2.04501
Solyc04g014730.4	132	141	113	73	32	22	2.3555	2.459	2.07156	1.31832	0.556493	0.389492	0.0215618	-2.03913
Solyc07g053420.4	205	194	204	82	92	46	7.73954	7.13365	7.92518	3.14964	3.4415	1.7148	0.000614018	-2.03829
Solyc02g086770.3	863	590	569	250	329	155	16.8918	11.2725	11.4534	4.98947	6.4177	3.02551	0.0012901	-2.034
Solyc11g069420.2	40	48	58	14	17	19	2.62654	3.09279	3.92227	0.924827	1.10987	1.24667	0.011205	-2.03233
Solyc04g016040.1	61	132	76	34	16	37	11.0642	23.3886	14.0782	6.12656	2.73276	6.62662	0.0254025	-2.02944
Solyc01g103510.4	1871	1932	2296	555	499	1122	32.2462	32.5186	40.6962	9.74863	8.58802	19.3757	0.00259499	-2.02553
Solyc08g006730.1	56	56	85	22	32	7	2.28507	2.23081	3.56714	0.894479	1.29757	0.265106	0.0493051	-2.02176
Solyc07g045350.4	2082	1153	756	559	488	364	35.9671	19.4476	13.4224	9.8516	8.40611	6.30336	0.0062173	-2.01725
Solyc04g010010.3	134	120	135	48	43	54	2.24541	1.95506	2.31678	0.822267	0.717827	0.90259	0.000105011	-2.01678
Solyc08g065610.3	11861	17814	6945	3437	5953	3648	166.743	244.626	100.401	49.2802	83.5778	51.4015	0.00337781	-2.01519
Solyc12g014430.2	1189	501	546	419	192	105	14.356	5.90828	6.77197	5.1505	2.30675	1.26986	0.0400461	-2.01447
Solyc03g025380.3	1076	1248	473	146	350	431	27.2499	30.8665	12.308	3.75265	8.85083	10.9355	0.0223703	-2.01301
Solyc09g010090.5.1	1312	1841	1302	841	285	428	6.07307	8.32465	6.19741	3.97039	1.31456	1.98339	0.00789125	-2.01241
Solyc07g041970.4	731	885	756	265	209	401	7.77568	9.19955	8.27105	2.86895	2.21685	4.27745	0.000278364	-2.00953
Solanum_lycopersicum_newGene_109	310	284	295	160	96	65	4.62052	4.17047	4.64152	2.43249	1.44986	0.99891	0.00327905	-2.00824
Solyc01g080600.4	33	56	61	20	10	19	1.35501	2.23462	2.5559	0.80413	0.412006	0.7829	0.031389	-2.0052
Solyc01g108800.4	821	1178	1394	560	422	255	16.9416	23.7638	29.6056	11.7798	8.69146	5.26586	0.00226888	-2.00428
Solyc08g006770.3	6708	5782	5164	2169	2616	2056	136.121	114.604	107.752	44.8894	53.0163	41.813	1.89e-10	-2.00307
Solyc11g066340.2	351	427	292	111	183	104	4.85916	5.77928	4.16262	1.57095	2.52538	1.43597	0.00033845	-2.002
Solanum_lycopersicum_newGene_2686	1354	1621	1049	600	540	387	9.15994	10.7106	7.29685	4.13588	3.64443	2.95786	1.17e-05	-1.99505
Solyc01g073800.2	534	565	378	210	201	150	16.1932	16.7386	11.7819	6.4932	6.07531	4.53712	1.19e-05	-1.99474
Solyc03g119240.3	479	232	285	152	94	113	5.94804	2.80665	3.64136	1.92004	1.16065	1.40407	0.00531493	-1.99437
Solyc06g035810.1	285	135	177	82	81	51	18.872	8.71948	12.0592	5.51314	5.36964	3.33386	0.00802271	-1.99117
Solyc10g009420.3	369	386	164	111	107	113	9.19989	9.39885	4.18729	2.81082	2.64419	2.81179	0.00387601	-1.98897
Solyc01g020357.1	183	133	166	64	70	47	3.04526	2.15349	2.84571	1.07853	1.15174	0.783424	0.000498091	-1.98775
Solyc04g015090.3	105	131	91	38	57	16	4.22376	5.16071	3.78597	1.55071	2.30501	0.626612	0.0254572	-1.9857
Solanum_lycopersicum_newGene_2309	483	638	513	254	225	138	3.13643	3.78951	3.30989	1.39604	1.36515	0.651722	0.000136754	-1.98515
Solyc02g077100.3	2407	2048	1792	1281	474	429	39.5692	32.8862	30.3034	21.4784	7.78176	7.06841	0.0143647	-1.98489
Solyc10g050890.2	1286	556	868	292	376	333	15.9451	6.72832	11.0683	3.68413	4.65565	4.13173	0.00259499	-1.98462
Solyc09g092320.3	860	839	892	350	355	313	32.6676	31.1389	34.8372	13.5471	13.472	11.9047	2.04e-14	-1.9842
Solyc03g007850.1	81	154	86	28	53	31	1.10725	2.05667	1.21309	0.382465	0.716449	0.415997	0.0136338	-1.98316
Solyc05g052240.3	358	609	354	197	152	144	11.6367	19.3657	11.842	6.53898	4.93259	4.67567	0.000325378	-1.98202
Solyc02g092080.2	305	221	151	91	58	95	7.75849	5.48757	3.93405	2.35267	1.46235	2.41504	0.00545258	-1.97964
Solyc03g119080.4	28791	43854	51227	15090	14063	17930	169.847	252.715	310.797	90.7934	82.8619	106.03	6.22e-05	-1.97929
Solyc11g010320.1	67	57	52	10	26	24	3.32858	2.76508	2.62608	0.480054	1.26057	1.18388	0.0252133	-1.97754
Solyc02g085830.4	1600	853	1129	560	401	385	35.9755	18.7359	26.0944	12.8248	8.98731	8.65799	0.000873279	-1.97549
Solyc01g097720.1	148	129	63	55	35	26	3.77235	3.20039	1.62925	1.42693	0.877597	0.646009	0.024616	-1.97375
Solyc03g078830.1	192	230	183	104	72	48	4.03956	4.72203	3.96618	2.22738	1.51331	0.997117	0.00210425	-1.96988
Solyc07g006890.1	5482	4670	2157	1701	1820	903	101.053	84.1053	40.8963	31.9777	33.504	16.6833	0.00864734	-1.96891
Solyc08g083050.1	360	214	435	157	76	129	13.7315	7.97061	17.0635	6.0886	2.89236	4.89793	0.0111424	-1.96798
Solyc03g043700.3	271	100	220	89	49	67	5.69613	2.05231	4.75378	1.90619	1.02323	1.39911	0.0242885	-1.96771
Solyc12g096190.2	4504	4115	3889	1486	1546	1879	63.7256	56.8757	56.5883	21.4396	21.8426	26.6447	2.32e-10	-1.96587
Solyc03g113430.3	15294	11917	8136	3732	5981	3626	194.911	148.347	106.629	48.5039	76.1321	46.3162	0.000710277	-1.96528
Solanum_lycopersicum_newGene_2057	336	244	287	142	87	101	3.32404	2.31401	3.45411	1.56163	1.05073	1.4804	0.000536206	-1.95338
Solyc06g009020.2	28266	17771	13075	7796	8966	5509	560.49	344.227	266.649	157.661	177.579	109.507	0.00191015	-1.94839
Solyc12g056090.2	206	174	184	68	89	62	19.1597	15.8013	17.5842	6.38826	8.25391	5.75075	6.68e-05	-1.94352
Solyc04g007530.3	1008	1145	607	238	514	266	15.7065	17.4264	9.71684	3.76785	7.99756	4.14383	0.00580067	-1.94228
Solyc12g009040.3	132	196	175	50	83	58	1.70283	2.46186	2.31945	0.651673	1.05781	0.742166	0.00122661	-1.9371
Solyc06g008785.1	170	115	113	67	45	35	1.24045	0.816795	0.847238	0.497583	0.324878	0.250885	0.00722826	-1.93664
Solyc09g018020.3	1239	776	899	122	532	358	31.6179	19.3394	23.5935	3.16146	13.5434	9.13613	0.0330751	-1.93612
Solyc02g067790.4	902	506	298	124	243	234	16.9332	9.2832	5.74277	2.35669	4.55748	4.39313	0.0239347	-1.93587
Solyc04g077050.3	5270	3154	2734	1823	1136	1263	75.9279	44.3807	40.4988	26.7773	16.3365	18.2386	0.00195135	-1.93482
Solyc02g085120.3	120	233	258	66	34	107	1.70355	3.23131	3.76289	0.948589	0.469576	1.51389	0.0385084	-1.93197
Solyc11g068430.3	1003	563	637	326	295	226	74.3967	40.7395	48.5368	24.5962	21.8453	16.7525	0.000888207	-1.93061
Solyc01g067895.1	58	70	91	16	19	40	3.05262	3.60086	4.97979	0.836759	0.998793	2.10357	0.0365029	-1.93009
Solyc08g042040.4	621	746	566	316	274	149	18.9804	22.2662	17.7791	9.84921	8.3412	4.54424	0.00100427	-1.92873
Solyc08g079060.4	157	99	108	54	50	32	2.59587	1.59493	1.83345	0.90231	0.825053	0.533658	0.00626868	-1.92669
Solyc08g066620.3	309	420	400	131	154	160	5.56023	7.37206	7.38687	2.39319	2.75259	2.88606	2.59e-06	-1.92553
Solyc10g012080.4	2108	972	901	612	392	466	53.0093	23.8765	23.2856	15.6787	9.83138	11.7452	0.00943068	-1.9241
Solyc03g114175.1	1147	466	686	290	194	357	21.7642	8.63089	13.398	5.60885	3.67771	6.79362	0.0136094	-1.92136
Solyc12g094700.3	52	48	38	14	20	16	1.37156	1.23329	1.02864	0.368638	0.513667	0.423744	0.0163745	-1.91927
Solyc12g005860.2	32793	35091	28145	10014	12359	15548	277.219	289.775	244.697	86.3405	104.352	131.756	1.8e-06	-1.91837
Solyc12g088530.2	76	51	71	16	29	27	1.39032	0.902063	1.34159	0.29041	0.516075	0.484675	0.0180663	-1.91524
Solyc02g038806.1	2332	1537	1557	681	782	686	29.4124	18.9397	20.2011	8.75181	9.84802	8.67262	1.35e-05	-1.91522
Solyc10g018780.3	150	149	183	83	44	56	4.44822	4.31628	5.59531	2.5101	1.28545	1.65963	0.00318232	-1.91473
Solyc03g117960.4	715	458	427	235	184	203	5.5255	3.45559	3.39282	1.85272	1.41887	1.57384	0.000445457	-1.91245
Solyc01g079260.4	1123	493	553	215	389	193	25.1115	10.765	12.7179	4.89054	8.67338	4.31031	0.0173308	-1.91077
Solyc10g050920.2	367	297	303	120	110	151	37.385	29.5407	31.6689	12.4287	11.1398	15.4185	3.57e-05	-1.91044
Solyc03g117900.3	662	626	643	249	292	239	27.9259	25.7867	27.8781	10.7077	12.2873	10.1066	5.64e-11	-1.9101
Solyc04g015210.4	175	233	195	85	85	68	1.46797	1.9088	1.67533	0.720796	0.704246	0.564463	1.95e-05	-1.90983
Solyc02g077520.3	129	96	80	15	50	41	2.70506	1.97268	1.72327	0.308834	1.03918	0.85938	0.040309	-1.9061
Solyc00g500406.1	949	647	791	116	453	290	15.8527	10.551	13.5801	1.97011	7.55941	4.84219	0.0278243	-1.9035
Solyc12g049030.1	4688	3179	2146	1822	1037	886	112.921	74.8	53.1471	44.7528	24.9266	21.3735	0.00882059	-1.90147
Solyc11g018800.3	1178	1134	848	645	320	181	32.487	30.5658	24.0551	18.144	8.79962	4.98782	0.0221731	-1.89865
Solanum_lycopersicum_newGene_1849	670	586	510	223	277	210	17.4796	14.9446	13.6798	5.92017	7.20462	5.4974	5.82e-07	-1.89576
Solyc02g076930.2	480	346	288	136	171	131	10.3882	7.30679	6.41157	2.99969	3.68858	2.83082	0.00034996	-1.89491
Solyc08g079700.3	1665	733	1175	365	382	601	92.9963	39.9964	67.472	20.7882	21.2775	33.6222	0.00881364	-1.89357
Solanum_lycopersicum_newGene_653	831	1136	838	465	357	291	8.59258	12.1189	9.08418	6.25905	4.81664	3.50241	3.32e-05	-1.89069
Solyc07g040750.2	227	143	132	79	34	70	4.5817	2.81584	2.73822	1.62029	0.668387	1.40427	0.0214335	-1.88947
Solyc04g007150.3	1855	1887	1413	597	766	717	27.5948	27.4159	21.611	9.05253	11.3799	10.6876	4.13e-08	-1.88946
Solyc05g050350.2	2588	769	1558	885	403	462	31.2201	9.05201	19.3264	10.8855	4.84553	5.57808	0.0385787	-1.88902
Solyc02g090490.3	5151	1440	3106	1532	595	1273	91.9802	25.1098	57.0272	27.8945	10.5998	22.7745	0.0463216	-1.88454
Solyc04g015970.3	12525	8546	8038	4258	3852	3579	56.3007	37.5232	37.1608	19.5224	17.2913	16.1251	1.25e-05	-1.88333
Solyc04g011350.3	4611	3352	3500	1437	1664	1548	35.3915	25.1337	27.6314	11.2477	12.7521	11.9089	1.91e-07	-1.88331
Solanum_lycopersicum_newGene_1986	1289	1179	1042	565	446	409	14.4389	11.1655	10.3835	6.18114	4.59914	4.11559	2.35e-07	-1.88223
Solyc09g005840.2	88	68	81	25	31	35	1.28311	0.970952	1.21571	0.366214	0.438974	0.509791	0.0050399	-1.88088
Solyc02g072310.3	257	322	287	132	122	94	4.76996	5.84882	5.49247	2.49424	2.26331	1.74835	7.52e-06	-1.87971
Solyc09g075690.1	36	61	52	24	19	9	0.988075	1.67032	1.47691	0.66574	0.508735	0.248094	0.0480401	-1.87594
Solyc05g053960.3	1272	529	666	379	300	261	5.78423	2.34847	3.11147	1.75659	1.36102	1.18578	0.00988661	-1.87589
Solyc03g097610.3	648	1121	733	304	281	397	15.5754	26.3435	18.1184	7.44709	6.75358	9.57023	0.000397299	-1.87406
Solyc11g072630.2	1005	883	580	283	368	331	15.6804	13.4661	9.29897	4.50382	5.72467	5.16767	0.000146193	-1.87334
Solyc10g078550.4	7303	5857	4268	2198	2396	2412	87.7248	68.7254	52.7179	26.9235	28.7388	29.0426	1.48e-05	-1.87252
Solyc08g078900.1	7635	5809	9044	1902	2800	4032	509.328	378.569	620.556	129.381	186.569	269.62	0.00373806	-1.87143
Solyc01g057270.4	140	119	125	46	36	66	1.21138	1.00599	1.11435	0.400458	0.311917	0.572721	0.00443919	-1.87101
Solyc08g007080.4	5349	4492	4281	1834	2113	1856	56.3826	46.2534	46.4152	19.7115	22.2399	19.6124	5.58e-11	-1.86962
Solyc03g080195.1	1920	1411	1324	603	561	712	47.1783	33.8599	33.4531	15.093	13.7609	17.5194	1.63e-05	-1.86831
Solyc04g078800.3	370	259	300	158	136	56	6.73846	4.60273	5.60587	2.92755	2.46129	1.0211	0.0173431	-1.86694
Solyc03g097930.3	514	556	625	90	138	367	21.2729	22.5018	26.61	3.8045	5.71303	15.2466	0.0463517	-1.86647
Solanum_lycopersicum_newGene_989	1812	2159	2346	986	731	852	11.4361	11.3134	13.4393	6.29883	4.46316	4.7746	6.67e-07	-1.86521
Solyc06g009140.3	18405	5559	8901	5960	2675	3230	659.83	194.682	328.164	217.924	95.7838	116.057	0.0402922	-1.86352
Solanum_lycopersicum_newGene_2476	608	311	299	157	193	118	6.50912	3.24621	3.29174	1.70936	2.06171	1.25904	0.00939442	-1.86311
Solanum_lycopersicum_newGene_1052	712	606	633	258	287	258	3.50057	3.41668	3.19725	1.29184	1.40547	1.26981	1.61e-09	-1.86098
Solyc10g080130.3	41	45	47	9	19	20	0.83191	0.894225	0.977266	0.177557	0.380787	0.40943	0.0376822	-1.85926
Solyc03g007890.3	336	242	315	106	98	150	3.56188	2.50829	3.42981	1.14327	1.0284	1.58902	0.001127	-1.85747
Solyc04g014855.1	114	182	166	86	46	43	2.57468	4.01938	3.85882	1.98253	1.03085	0.962914	0.0131822	-1.85687
Solanum_lycopersicum_newGene_337	158	211	174	67	80	72	2.59314	3.3816	2.93814	1.11736	1.31046	1.18753	4.03e-05	-1.85639
Solyc01g094910.3	5569	6512	4263	1408	2601	2465	64.9792	74.2243	51.1628	16.7484	30.3072	28.8365	0.000740683	-1.85607
Solyc05g010320.4	604	510	505	348	97	144	17.4212	14.3747	14.9613	10.2225	2.76839	4.16358	0.0346443	-1.85588
Solyc08g077370.4	4718	2794	2895	1402	1082	1639	97.4313	56.3598	61.4808	29.5216	22.3134	33.9304	0.00122736	-1.85502
Solyc04g064590.3	1670	1570	1131	282	435	897	43.5775	40.015	30.3438	7.49805	11.317	23.4578	0.0233905	-1.85433
Solyc11g011880.2	1914	1541	1628	611	694	783	26.8744	21.1314	23.5083	8.7424	9.72499	11.0198	2.14e-07	-1.85023
Solyc11g007650.1	98	75	66	31	30	32	2.6672	1.98833	1.85149	0.855063	0.811158	0.861821	0.00552997	-1.84972
Solyc03g006030.4	3470	7440	5650	1803	2302	2443	24.0682	50.4057	40.2994	12.7487	15.9478	16.9848	0.00123651	-1.84547
Solyc02g082850.3	860	957	923	299	413	414	16.3513	17.7712	18.0456	5.79418	7.82911	7.87722	3.24e-07	-1.84474
Solyc06g076560.2	1453	3049	1588	1071	782	460	47.76	97.9448	53.6911	35.9048	25.6645	15.1342	0.0134045	-1.8431
Solyc08g075760.3	148	117	104	56	48	43	1.78341	1.37928	1.28637	0.682313	0.575935	0.519134	0.00155376	-1.84027
Solyc01g079110.4	93	87	99	39	49	16	4.14586	3.78958	4.54087	1.76897	2.18722	0.686232	0.0325463	-1.83753
Solyc09g098100.4	5755	5534	4786	1721	2140	2706	36.7181	34.4901	31.4081	11.1961	13.6349	17.3032	1e-05	-1.83702
Solyc03g123560.3	3063	1661	2695	495	678	1556	65.3453	34.6101	59.1221	10.7573	14.4327	33.2653	0.0367299	-1.83653
Solyc01g102300.3	428	622	444	120	195	267	4.44242	6.31382	4.74177	1.26424	2.01582	2.77456	0.00546955	-1.83513
Solyc09g090400.4	499	496	551	192	242	208	8.36506	8.12449	9.50137	3.28161	4.05071	3.48901	5.77e-08	-1.83269
Solyc04g078270.3	112	130	145	48	50	58	1.63278	1.85508	2.16719	0.705819	0.718161	0.844128	0.000663909	-1.83039
Solyc04g007160.1	900	987	705	307	318	431	30.8827	33.0847	24.8987	10.7332	10.9033	14.8264	3.06e-05	-1.82974
Solyc02g083850.3	5491	2890	2729	1994	1437	859	68.5273	35.2337	35.0258	25.3819	17.9119	10.7401	0.0164822	-1.82666
Solyc09g064940.2	12323	10161	6456	3419	5886	1395	305.546	246.095	164.619	86.4567	145.762	34.6646	0.0420288	-1.82522
Solyc02g037590.3	141	212	167	66	84	60	12.5114	18.4053	15.2742	5.99839	7.40055	5.30435	0.00067055	-1.82311
Solyc08g028970.3	137	134	124	64	45	51	4.46204	4.2508	4.15018	2.09476	1.44643	1.64985	0.00054952	-1.82148
Solyc11g011610.2	2411	1712	1620	988	675	680	82.887	57.4811	57.2894	34.6499	23.172	23.4195	0.000322154	-1.81859
Solyc02g093580.4	206	182	132	66	99	30	3.76222	3.24818	2.49022	1.22264	1.80473	0.537675	0.0355781	-1.81807
Solyc02g063355.1	370	181	276	80	72	159	13.0776	6.23188	10.0239	2.87715	2.51137	5.61722	0.0324785	-1.81569
Solyc01g020500.2	68	76	71	30	30	26	7.90312	8.6528	8.55472	3.50373	3.49858	3.01899	0.00330782	-1.81325
Solanum_lycopersicum_newGene_2715	2020	1892	1573	762	770	775	24.4632	22.4103	19.4715	9.4018	9.53855	9.34686	3.33e-11	-1.80979
Solyc12g014360.2	160	126	93	49	47	55	3.77353	2.9044	2.24376	1.16931	1.10584	1.30309	0.00447745	-1.80946
Solyc03g111620.1	240	233	274	124	73	106	9.06826	8.58212	10.6655	4.77233	2.72987	3.98522	0.00113361	-1.80905
Solanum_lycopersicum_newGene_1595	169	168	161	71	59	75	2.87585	3.97968	3.24762	1.92903	1.38987	1.48678	7.82e-05	-1.80887
Solyc04g005610.3	2383	2190	2495	454	799	1460	53.9815	48.4611	58.1312	10.4904	18.0765	33.1575	0.0217316	-1.806
Solyc09g091840.4	13501	12192	9033	3941	5391	5070	195.212	172.212	134.321	58.1206	77.8463	73.4866	1.16e-05	-1.80594
Solyc09g008070.4	257	182	202	111	74	75	2.71513	1.87385	2.19234	1.1927	0.77552	0.791722	0.00211803	-1.80179
Solyc12g008660.1	488	563	369	152	175	248	11.1335	12.5485	8.6474	3.52089	3.98138	5.67009	0.000964772	-1.80178
Solyc07g063850.3	253	271	297	138	88	112	3.23072	3.37229	3.90287	1.79689	1.11489	1.431	0.000305484	-1.79667
Solyc06g062350.4	1793	1883	1671	822	739	710	29.3082	30.0509	28.075	13.7007	12.0539	11.6212	2.01e-15	-1.7966
Solanum_lycopersicum_newGene_1619	3406	2652	2690	1195	1140	1344	59.1052	44.0492	47.0249	20.6571	19.2754	22.8932	3.02e-07	-1.79493
Solyc11g062030.1	156	165	127	79	58	44	20.5718	21.2565	17.2685	10.5613	7.54414	5.72574	0.00304079	-1.79467
Solyc06g068570.4	768	706	924	237	242	477	15.0687	13.533	18.6471	4.73302	4.74379	9.37094	0.00779007	-1.79078
Solyc08g066210.3	3967	1782	1961	1404	917	701	30.1476	13.2253	15.3257	10.8806	6.95679	5.33841	0.020383	-1.79067
Solyc06g066460.3	3575	3849	3126	1576	1597	1311	109.389	115.065	98.3802	49.1857	48.7965	40.2011	3.33e-12	-1.78894
Solyc08g014080.4	1105	1339	866	305	429	602	25.8176	30.5758	20.8193	7.26235	10.0021	14.0858	0.00270914	-1.78688
Solyc08g080960.4	513	286	315	191	131	127	7.44778	4.05244	4.69931	2.826	1.89962	1.83861	0.00650011	-1.78673
Solyc11g007770.2	3820	1951	2115	1220	742	1192	41.0275	20.4657	23.3578	13.363	7.96022	12.8338	0.00882472	-1.78514
Solyc03g114500.4	2103	1459	1166	761	554	629	28.5611	19.3495	16.2794	10.5306	7.51571	8.56448	0.000970545	-1.78321
Solyc12g042460.2	269	238	198	86	97	110	4.18161	3.61042	3.16002	1.36276	1.49707	1.71683	0.000135238	-1.78315
Solanum_lycopersicum_newGene_1989	410	316	327	129	111	190	6.22512	4.68726	5.114	1.99445	1.6783	2.8909	0.00213277	-1.78015
Solyc04g015020.3	10258	8182	8270	2976	4147	4129	215.223	167.685	178.443	63.685	86.9039	86.8432	7.85e-06	-1.78014
Solyc11g013450.2	443	223	342	125	129	155	18.5531	9.13844	14.733	5.3197	5.40247	6.49744	0.00608499	-1.77928
Solyc07g005310.3	52	126	83	40	27	32	3.40705	8.1565	5.69327	2.66023	1.75567	2.12816	0.0363998	-1.77887
Solyc12g096920.1	494	307	172	144	153	73	4.69245	2.84804	1.67499	1.3924	1.44872	0.688939	0.0431459	-1.77811
Solyc05g009700.4	414	403	306	151	160	162	7.02372	6.66895	5.3386	2.60348	2.70858	2.75514	3.54e-06	-1.77656
Solyc03g117310.1	430	243	262	169	115	90	18.8921	10.3913	11.8043	7.55411	5.00998	3.93595	0.012939	-1.77632
Solyc04g077535.1	81	164	103	49	45	44	1.80915	3.59916	2.37444	1.12412	1.00978	0.981006	0.0114567	-1.77548
Solyc03g117410.2	625	689	578	186	298	304	12.4969	13.4591	11.8894	3.78055	5.95123	6.0809	0.000179586	-1.77509
Solyc05g026460.1	587	724	935	340	238	349	95.4285	114.971	156.387	56.2798	38.6244	56.9205	0.00118829	-1.77313
Solyc10g006360.2	156	222	134	77	78	54	8.6244	12.0193	7.6293	4.33326	4.30552	2.9511	0.00295137	-1.7696
Solyc05g052750.3	2025	818	717	621	310	425	48.1314	18.9813	17.5294	15.0586	7.35369	10.1243	0.0454031	-1.76935
Solyc11g012930.2	1511	1686	1640	622	773	680	36.4804	39.7599	40.7221	15.3101	18.6443	16.4473	9.64e-12	-1.76883
Solyc01g097470.4	69	61	40	25	18	23	2.10007	1.8304	1.25142	0.760152	0.542039	0.692151	0.0301949	-1.76467
Solyc03g094010.3	122	193	212	87	71	56	2.09116	3.24358	3.75566	1.51392	1.21774	0.957081	0.00722337	-1.7639
Solyc08g061950.1	148	125	89	42	38	64	24.8907	20.5841	15.4081	7.21842	6.2615	10.6769	0.0152429	-1.7619
Solyc01g008550.4	12424	11565	9451	5032	5032	4277	245.834	223.53	192.312	101.547	99.4505	84.8233	1.4e-09	-1.76143
Solyc06g070990.3	530	344	317	233	151	85	6.95752	4.4054	4.27602	3.108	1.96748	1.10938	0.0282876	-1.75997
Solyc03g113420.4	10994	7723	4543	2915	4548	1652	149.93	102.884	63.7158	40.5346	61.9383	22.5727	0.0323878	-1.75926
Solyc02g071090.3	997	814	566	302	421	263	19.0959	15.2193	11.1374	5.89332	8.04901	5.04184	0.00182862	-1.75882
Solyc03g033740.4	120	107	100	44	63	20	5.39028	4.70067	4.61322	2.01173	2.79646	0.879404	0.0404963	-1.75727
Solyc02g071820.4	10302	5946	6345	3734	2446	3180	90.5801	51.0704	57.3711	33.4816	21.4797	28.0228	0.00247606	-1.7556
Solanum_lycopersicum_newGene_1629	319	355	221	119	147	108	4.78093	5.23926	3.46427	1.90111	2.32885	1.60035	0.000524074	-1.75489
Solyc03g112770.3	618	774	647	259	346	266	17.7908	21.7812	19.1758	7.60744	9.94358	7.65895	6.76e-07	-1.75451
Solyc01g067740.3	29081	19712	15420	8692	9892	8409	821.377	543.84	447.917	250.376	279.037	238.086	0.000569842	-1.74965
Solyc01g060070.3	466	254	423	213	157	85	14.9795	7.95331	13.9777	6.97735	5.02427	2.72704	0.0292159	-1.74957
Solyc04g018110.1	3151	2307	2301	1290	1007	1007	120.222	85.9668	90.2906	50.2038	38.376	38.5106	3.05e-05	-1.74899
Solyc06g059810.1	93	103	81	40	37	38	0.947619	1.02254	0.844736	0.410928	0.373713	0.389478	0.00188283	-1.74887
Solyc05g056410.1	59	52	69	32	18	21	1.99548	1.70973	2.38578	1.08188	0.598799	0.711146	0.0304139	-1.74842
Solyc02g077220.3	87	64	94	37	18	40	2.33515	1.674	2.57903	0.993393	0.470488	1.06342	0.0418647	-1.7481
Solyc04g080490.4	113	125	183	50	59	64	2.77784	3.00431	4.64607	1.23928	1.43188	1.56171	0.00698482	-1.74716
Solyc02g068820.3	10008	9656	8312	3737	4597	3786	77.1066	72.6697	65.8547	29.3592	35.3748	29.2392	7.95e-11	-1.74334
Solyc04g079390.3	759	835	750	378	319	317	6.1225	6.57908	6.22267	3.10377	2.56687	2.55941	4.31e-10	-1.74079
Solyc11g072910.1	727	530	453	187	254	276	8.07286	5.74397	5.17054	2.11293	2.80769	3.06787	0.00133348	-1.73938
Solanum_lycopersicum_newGene_61	909	859	817	442	331	339	12.6392	10.5404	11.6317	6.14907	3.99306	4.35623	8.38e-07	-1.73919
Solyc06g034020.3	772	979	809	304	399	396	20.4486	25.3575	22.0544	8.21365	10.5604	10.5115	1.08e-06	-1.73745
Solyc12g005400.3	4456	5352	5046	3150	1521	1438	57.3925	67.335	66.8405	41.3746	19.5663	18.5631	0.00741554	-1.73628
Solyc07g054760.1	209	208	252	65	113	102	23.0666	22.4201	28.5115	7.22765	12.3641	11.2163	0.00268365	-1.73613
Solyc07g052440.3	197	125	134	82	59	45	6.56777	4.05574	4.5925	2.78856	1.96393	1.47382	0.014691	-1.73518
Solyc04g082460.4	387	368	300	117	157	174	5.74556	5.3468	4.58349	1.76989	2.32015	2.58578	0.00021693	-1.73198
Solyc04g040130.1	15152	8616	10376	6707	3433	3935	373.696	207.584	263.184	168.706	84.558	97.2742	0.00997956	-1.73033
Solyc01g005530.3	243	231	230	99	76	122	10.3134	9.59387	10.0544	4.27146	3.21754	5.17163	0.000800937	-1.72989
Solyc03g093260.3	72	115	128	51	37	40	1.05946	1.66783	1.94579	0.773194	0.53712	0.586837	0.0160864	-1.72957
Solyc12g005250.2	49	65	60	22	32	15	0.577776	0.754832	0.734655	0.265152	0.378062	0.175627	0.035528	-1.72906
Solyc04g007060.4	11646	9736	10089	4777	5010	3929	104.012	84.9383	92.6683	43.5103	44.6913	35.174	1.49e-08	-1.72726
Solyc11g069220.2	518	648	555	232	264	251	9.46491	11.5701	10.4358	4.31794	4.80668	4.58481	9.39e-09	-1.72635
Solyc05g013500.4	578	692	483	194	285	268	5.28729	6.18524	4.5482	1.80578	2.60072	2.45847	0.000122754	-1.72632
Solyc04g008790.1	661	587	561	290	219	271	22.0373	19.1171	19.2362	9.85565	7.28722	9.03252	5.56e-06	-1.72486
Solyc10g008240.3	3087	3105	2969	1630	1269	1062	30.4821	29.9523	30.1538	16.4191	12.5117	10.5091	3.76e-06	-1.72424
Solyc04g054500.3	1424	2775	1318	925	783	553	42.9873	81.8667	40.9416	28.495	23.6203	16.7433	0.00864247	-1.72356
Solyc03g007800.3	185	225	261	123	87	71	1.2236	1.45653	1.78245	0.832212	0.577133	0.472996	0.00419354	-1.72341
Solyc10g083340.3	601	594	670	252	265	294	12.0544	11.6367	13.831	5.151	5.30942	5.90705	1.49e-07	-1.72191
Solyc02g080490.3	495	369	479	202	200	178	6.24163	4.54748	6.21796	2.59371	2.52285	2.25104	4.75e-05	-1.72128
Solyc06g072230.1	1032	854	843	514	381	259	47.571	38.4809	39.979	24.1443	17.5316	11.9458	0.00206998	-1.72113
Solyc07g007930.3	5341	6795	5704	1659	2257	3516	48.2223	59.9292	52.971	15.2708	20.3494	31.8231	0.003755	-1.72055
Solyc07g052470.3	261	191	138	86	96	62	6.19481	4.42628	3.35329	2.07799	2.27357	1.45976	0.0101739	-1.72055
Solyc06g050225.1	506	628	348	205	198	224	45.4858	55.1504	32.1419	18.7576	17.7368	20.1893	0.000578075	-1.71856
Solyc11g006470.2	3373	4167	3444	788	1382	2275	60.7712	73.329	63.8082	14.4736	24.8586	41.085	0.0194419	-1.7175
Solyc09g074050.3	7387	4087	4393	2121	2689	1924	98.7556	53.3631	60.3944	28.9153	35.8975	25.7759	0.00253452	-1.71599
Solyc08g079590.3	307	231	199	119	112	81	8.12306	5.96861	5.40268	3.20063	2.95501	2.14466	0.00231776	-1.71473
Solyc03g032030.4	800	611	642	336	290	264	17.7985	13.2754	14.6889	7.61796	6.44237	5.8872	1.76e-05	-1.71449
Solyc03g114690.4	57	93	126	41	27	41	0.488499	0.791407	1.12847	0.359798	0.232551	0.350252	0.0450193	-1.71307
Solyc12g056960.2	2081	1486	1682	899	752	616	37.229	25.9543	30.9404	16.3999	13.4217	11.0422	0.000133752	-1.71284
Solyc04g054690.3	979	708	972	529	271	314	13.0756	9.23175	13.347	7.19924	3.61125	4.19096	0.00714177	-1.71118
Solyc03g006810.3	113	127	130	48	41	66	2.86698	3.14704	3.37674	1.2254	1.02338	1.65944	0.00496534	-1.70967
Solyc03g115880.1	100	101	81	32	35	50	12.4678	12.3316	10.3204	4.01952	4.3025	6.23048	0.00896841	-1.70868
Solyc06g060675.1	202	111	166	70	49	78	7.89638	4.20966	6.6653	2.78147	1.88404	3.05489	0.0200359	-1.70494
Solyc11g005380.2	7789	4390	5371	2939	2265	2310	145.619	80.1703	103.269	56.0331	42.2842	43.288	0.00147622	-1.70425
Solyc09g075670.1	741	738	752	309	355	320	21.6699	21.067	22.5995	9.21502	10.3644	9.38113	4.57e-11	-1.70342
Solyc05g008600.3	5627	4420	4047	1680	2059	2366	92.6716	71.1087	68.5558	28.2173	33.8682	39.0593	6.26e-05	-1.70253
Solyc02g027080.2	795	1389	1154	463	430	535	7.07785	12.0827	10.5637	4.20192	3.81615	4.769	0.000474014	-1.70054
Solyc04g024420.3	525	678	649	259	285	268	11.4934	14.5192	14.6241	5.7833	6.23957	5.87634	1.65e-07	-1.6992
Solyc03g082730.1	72	55	41	28	22	17	11.009	8.17517	6.36686	4.30581	3.33452	2.55033	0.0456569	-1.6979
Solyc03g113100.3	2696	2513	2626	755	1349	1277	66.1414	60.2043	66.2367	18.88	33.0546	31.3958	0.00071126	-1.69259
Solyc03g150147.1	50	54	60	14	30	22	1.21933	1.2867	1.53129	0.330548	0.730419	0.534215	0.0435105	-1.69181
Solyc02g082633.1	800	818	574	304	356	299	15.0369	15.0277	11.1028	5.82884	6.67462	5.63785	9.1e-06	-1.68796
Solyc10g051020.2	12244	11465	5174	5375	3694	2821	187.259	171.292	81.3714	83.8459	56.4299	43.2371	0.0214289	-1.68731
Solyc01g091190.3	10545	7515	7227	4019	3387	3672	132.447	92.1996	93.3531	51.4812	42.49	46.2335	4.04e-05	-1.68343
Solyc01g066560.3	298	640	487	211	162	224	1.98925	4.17971	3.35204	1.43608	1.08155	1.50185	0.00875677	-1.68319
Solyc07g065340.1	6776	4527	5242	2315	2521	2445	189.254	123.496	150.564	65.9298	70.3138	68.4544	2.66e-05	-1.68171
Solyc01g100980.4	263	286	318	108	129	142	3.83555	4.0774	4.77731	1.60096	1.87775	2.0777	9.33e-05	-1.68147
Solyc04g076720.3	661	941	758	456	347	191	23.693	32.9352	27.9392	16.6381	12.4154	6.85196	0.0110601	-1.68009
Solanum_lycopersicum_newGene_2475	161	192	135	65	50	90	2.06071	2.40008	1.76622	0.837586	0.627812	1.15396	0.00903657	-1.67852
Solyc01g073840.1	2440	1750	1495	869	969	630	49.1789	34.4485	30.9946	17.8634	19.5096	12.7308	0.00122985	-1.6767
Solyc05g012890.1	3191	1794	1881	1256	823	854	24.1842	13.2846	14.663	9.70649	6.22746	6.48933	0.00698482	-1.67371
Solyc01g006240.3	128	121	90	56	55	32	5.2698	4.84692	3.81899	2.3571	2.26672	1.31144	0.0138818	-1.67115
Solyc12g011230.1	292	257	177	100	78	129	35.164	30.147	21.8505	12.1923	9.32111	15.5352	0.00866299	-1.67092
Solyc12g014010.2	1893	2211	1589	713	1256	394	34.4372	39.2951	29.7235	13.2226	22.8164	7.17963	0.0299571	-1.6699
Solyc02g076680.3	1076	370	626	323	333	194	9.43774	3.17102	5.64935	2.88328	2.91866	1.7071	0.0477042	-1.66901
Solyc04g076980.3	3194	2246	2371	1464	955	984	70.7957	48.6322	54.0438	33.0908	21.1379	21.8518	0.00115785	-1.66752
Solanum_lycopersicum_newGene_226	11061	10496	10415	5005	4776	4608	18.8584	17.4543	18.2662	8.73984	8.18162	7.87904	6.07e-18	-1.66499
Solyc03g096870.3	314	332	225	188	64	101	4.72508	4.8927	3.47873	2.8808	0.955792	1.52333	0.0460265	-1.66357
Solyc03g121600.4	529	456	497	204	149	284	6.89615	5.80434	6.65823	2.70443	1.93263	3.70204	0.0044957	-1.66205
Solyc06g050230.4	3555	4260	3617	1385	1790	1902	83.0266	97.1844	86.8828	32.9751	41.7402	44.5352	9.1e-07	-1.66105
Solyc01g090460.3	124	135	210	75	48	74	3.16161	3.36072	5.526	1.94456	1.22314	1.88735	0.0228801	-1.65991
Solyc12g017630.2	2127	1974	1985	1034	961	723	57.094	51.7597	54.8089	28.3117	25.7633	19.463	1.65e-06	-1.65787
Solyc01g086870.3	7354	5105	4515	2337	2446	2691	125.199	84.891	79.0469	40.5712	41.5836	45.9245	0.000274745	-1.65711
Solyc04g014810.3	1406	1558	928	516	563	626	17.9653	19.4404	12.1904	6.71643	7.17468	8.01649	0.000264542	-1.65546
Solyc02g092610.3	285	468	341	196	156	121	19.6591	31.5981	24.2131	13.8317	10.7759	8.34278	0.00337157	-1.65374
Solyc07g062210.4	93	131	129	65	45	41	2.00773	2.75972	2.87137	1.43339	0.965142	0.886216	0.0117844	-1.6483
Solyc01g088090.3	5003	6372	3655	2240	2617	1741	72.5316	90.2316	54.4909	33.1084	37.8918	25.2972	0.000670987	-1.64665
Solyc02g092620.3	1292	1856	1269	696	538	711	19.6881	27.6323	19.8808	10.8105	8.18176	10.8595	0.000142204	-1.64621
Solyc01g103030.3	1485	1058	752	541	388	496	18.8964	13.1582	9.83605	7.01557	4.93002	6.32547	0.00585748	-1.64401
Solyc06g071890.3	167	188	107	63	69	68	5.41525	5.97326	3.58414	2.07759	2.23627	2.20013	0.00608288	-1.63611
Solyc08g079760.4	376	447	368	132	201	195	5.29727	6.15974	5.32953	1.88512	2.82645	2.75542	0.000347235	-1.63527
Solyc10g049515.1	69	68	53	22	24	34	2.94785	2.84573	2.3264	0.919888	0.987149	1.43349	0.0289354	-1.63422
Solyc05g005320.1	205	133	175	91	63	69	11.8399	7.51324	10.3824	5.3221	3.62089	3.95991	0.0092264	-1.63358
Solyc06g060170.3	299	231	270	110	126	122	4.15367	3.12861	3.85182	1.55121	1.73818	1.69176	0.000206495	-1.62985
Solyc04g005910.3	1174	885	934	529	382	427	13.9747	10.2896	11.4318	6.42032	4.54167	5.08958	0.00020433	-1.62894
Solyc10g008230.3	1985	2013	1971	997	850	868	23.4477	23.2291	23.9371	12.0026	10.0287	10.2789	2.07e-11	-1.6289
Solyc03g078815.1	502	542	477	281	212	188	16.0583	16.9598	15.7021	9.16317	6.77384	6.02557	7.15e-05	-1.62855
Solyc07g005440.1	9921	8314	6647	3099	3606	4380	216.478	177.203	149.162	68.9487	78.5804	95.7964	0.000248801	-1.62708
Solyc05g009610.1	2117	964	1311	788	587	526	56.741	25.2262	36.1222	21.5265	15.7137	14.129	0.0177829	-1.62585
Solyc10g079430.2	2804	2319	2660	1230	1122	1191	50.8458	41.0773	49.6087	22.7481	20.3195	21.6397	6.85e-08	-1.62105
Solyc05g014390.4	5220	3479	3404	1567	1478	2284	28.8368	18.7707	19.3392	8.82905	8.15151	12.6467	0.00395292	-1.61942
Solyc04g072460.3	792	769	783	267	440	347	13.656	12.9594	13.882	4.68512	7.57835	5.98838	0.000214141	-1.61835
Solyc03g115870.3	288	173	205	102	76	112	6.4101	3.74791	4.68588	2.31007	1.6904	2.48689	0.0125837	-1.61704
Solyc02g082270.3	4486	3955	3936	1533	1690	2335	59.0276	50.8405	53.2713	20.5648	22.2137	30.7983	0.000190289	-1.61351
Solanum_lycopersicum_newGene_1596	251	247	203	147	76	81	5.10586	4.91692	4.23988	3.1483	1.54421	1.63656	0.0147907	-1.6132
Solyc01g068080.4	203	195	189	121	81	52	3.91052	3.65771	3.72731	2.37476	1.54693	0.990165	0.020383	-1.61271
Solyc03g097050.3	337	283	217	111	147	115	2.35163	1.92738	1.55948	0.787607	1.02438	0.80032	0.00178052	-1.61107
Solyc04g082360.2	2504	2592	1830	1040	1339	702	87.2708	88.2661	65.5881	36.9643	46.5979	24.522	0.00262541	-1.61046
Solyc05g024380.1	120	142	96	58	52	48	22.1791	25.586	18.2282	10.7854	9.59478	8.89611	0.00408621	-1.60951
Solyc10g006570.2	235	265	257	99	110	132	8.06518	8.88164	9.06845	3.45124	3.76824	4.53436	0.00015279	-1.60831
Solyc04g064870.3	10980	9383	6397	4137	4539	3327	310.11	258.861	185.81	119.165	128.04	94.174	0.000709259	-1.60754
Solyc09g010690.4	1127	1305	1286	437	476	742	17.8694	20.2181	20.9702	7.05687	7.53009	11.7905	0.00190195	-1.60381
Solyc05g026500.1	200	219	144	83	95	73	53.4952	57.0677	39.5222	22.5863	25.3242	19.3688	0.00203482	-1.60272
Solyc08g014130.3	6466	6145	5179	3358	2652	2047	72.5554	67.3641	59.765	38.4371	29.7261	23.0266	0.000225595	-1.59809
Solyc08g061890.4	378	415	315	193	177	131	4.72206	5.0669	4.04654	2.45292	2.20972	1.6433	0.000296541	-1.59624
Solyc02g089690.3	96	94	122	54	28	52	1.59926	1.53243	2.08736	0.917824	0.456604	0.869648	0.036965	-1.59246
Solyc01g104650.3	2247	1620	1114	735	834	656	43.0805	30.3386	21.9503	14.372	15.9711	12.6062	0.00485508	-1.59003
Solyc05g053470.3	7826	7422	7063	3343	3685	3328	103.475	95.8641	96.0498	45.0844	48.6648	44.1123	1.79e-15	-1.58891
Solyc05g008820.4	1438	762	605	438	470	313	33.7574	17.4665	14.5928	10.477	11.0005	7.36045	0.0302565	-1.58845
Solyc02g080410.3	1806	2475	1694	689	866	1123	69.4746	93.032	67.0179	27.004	33.264	43.3113	0.0014765	-1.58607
Solanum_lycopersicum_newGene_1651	72	53	50	31	24	20	0.610801	0.439093	0.434067	0.265089	0.20305	0.172144	0.0460857	-1.58578
Solyc01g010250.4	2077	1714	1099	686	889	616	48.5023	39.0945	26.3951	16.3262	20.7406	14.4139	0.00438869	-1.58484
Solyc01g014620.1	399	294	389	126	205	158	29.536	21.2848	29.6357	9.47535	15.1368	11.7344	0.00429851	-1.57932
Solyc04g076990.3	6821	5500	4809	3107	2600	2125	103.019	81.1446	74.6919	47.8538	39.2124	32.1605	0.000238157	-1.579
Solanum_lycopersicum_newGene_2598	1091	763	699	384	392	389	10.7071	7.31192	7.05006	3.84465	3.8396	3.8236	0.000530202	-1.57642
Solyc08g082630.3	186	158	174	80	64	90	1.89209	1.56669	1.81679	0.825512	0.642979	0.920341	0.00261404	-1.57599
Solyc11g008380.3	1253	1018	982	521	523	461	15.3032	12.1495	12.3384	6.49107	6.38247	5.64427	2.07e-06	-1.57504
Solyc07g063170.1	372	287	257	125	176	113	20.3957	15.3398	14.4941	6.97145	9.59628	6.20465	0.00409625	-1.57503
Solyc01g110060.3	4483	5138	5048	2244	2310	2288	70.5808	79.015	81.7366	36.0319	36.3169	36.1046	1.49e-14	-1.57349
Solyc08g079730.2	73	143	131	43	53	55	1.40019	2.6879	2.58837	0.838426	1.00976	1.05381	0.0325371	-1.57165
Solyc11g013310.2	1547	1351	1046	520	721	566	23.7891	20.282	16.5361	8.14646	11.0619	8.71515	0.000281281	-1.5712
Solyc05g050130.4	12676	11545	11364	6850	6175	2872	358.016	318.517	330.08	197.31	174.175	81.3095	0.0145827	-1.57074
Solyc02g070890.3	2837	2842	2723	1261	1589	1047	20.1117	19.6787	19.8521	9.11246	11.2519	7.4386	8.8e-06	-1.56708
Solyc09g090130.3	862	542	554	419	203	239	19.8886	12.2239	13.1319	9.84381	4.67379	5.51773	0.0302565	-1.5655
Solyc05g008105.1	1997	1622	1562	750	802	857	63.3334	50.2571	50.96	24.2399	25.3942	27.2377	2.89e-06	-1.55982
Solyc12g009300.3	354	442	519	143	169	273	3.12286	3.81508	4.71591	1.28356	1.48619	2.41496	0.0178908	-1.55813
Solyc02g086800.4	2355	1465	1195	801	765	707	17.396	10.565	9.07166	6.03078	5.64217	5.23486	0.00640402	-1.55679
Solyc04g078690.3	2532	1778	1968	1021	922	969	50.3131	34.5093	40.2048	20.6824	18.2931	19.2865	7.72e-05	-1.55664
Solyc07g043310.3	13395	7257	5048	3311	4559	3474	187.731	99.351	72.7598	47.3237	63.8147	48.8012	0.0338422	-1.55599
Solyc09g065540.3	2887	5436	3790	1280	1746	2359	32.1828	59.2017	43.463	14.5569	19.4445	26.3656	0.0138821	-1.55515
Solyc12g056860.2	1404	1085	1067	519	562	573	23.9119	18.0487	18.6919	9.0105	9.55417	9.78185	1.63e-05	-1.55482
Solyc12g088400.1	222	152	280	98	120	75	21.1843	14.1213	27.4728	9.54971	11.4442	7.16052	0.0264794	-1.55318
Solyc03g096380.3	2267	2347	2762	1008	1148	1280	38.3967	38.8315	48.1183	17.4109	19.4228	21.7271	9.6e-06	-1.553
Solyc11g013110.2	1461	2235	1554	998	843	536	24.6774	36.8782	26.9895	17.1916	14.2116	9.06302	0.0058844	-1.55186
Solyc10g049650.3	131	183	142	58	70	79	3.93513	5.3565	4.37719	1.76406	2.07477	2.3717	0.00424744	-1.55013
Solyc01g090490.1	340	490	338	181	154	200	4.99352	7.03122	5.09708	2.7081	2.25179	2.94295	0.00101619	-1.54521
Solyc12g094380.2	739	1087	1055	289	385	610	22.7385	32.6864	33.4281	9.07522	11.8393	18.8205	0.0206067	-1.54456
Solyc04g082290.4	727	711	865	273	225	520	12.2054	11.6669	14.9363	4.66087	3.7623	8.75556	0.032955	-1.54306
Solyc02g084840.3	454	339	277	139	183	168	15.5507	11.3355	9.74269	4.85195	6.2375	5.74069	0.0040457	-1.54271
Solyc11g065180.2	1193	1509	1177	567	553	686	21.1849	26.1821	21.4904	10.2629	9.7975	12.2141	8.26e-06	-1.54178
Solyc10g083110.3	1773	1422	1614	532	1019	659	38.0103	29.7775	35.6049	11.6257	21.8145	14.1635	0.00543947	-1.54104
Solyc01g094840.3	1689	1529	1553	501	709	968	38.2947	33.855	36.1992	11.5839	16.0365	22.0017	0.00520913	-1.54028
Solanum_lycopersicum_newGene_2623	919	1276	1065	381	362	713	10.2181	13.8646	12.1809	4.31991	4.02131	7.94271	0.0180957	-1.53976
Solyc11g072860.2	119	103	153	70	59	39	10.597	8.96136	13.9988	6.28458	5.24998	3.40752	0.0310609	-1.53951
Solyc02g090980.1	202	137	176	97	68	69	5.24013	3.48412	4.69699	2.56644	1.76895	1.7773	0.0129368	-1.53931
Solyc11g011120.2	899	719	681	339	361	376	11.0719	8.64429	8.62867	4.25059	4.43458	4.63589	2.5e-05	-1.53763
Solyc05g018230.4	5750	4557	5002	2264	2423	2525	95.9619	74.2823	85.8482	38.5338	40.3876	42.2322	8.87e-07	-1.53623
Solyc02g080130.4	5373	5397	5656	2584	2463	2724	104.737	102.765	113.4	51.3778	47.9516	53.2358	2.18e-11	-1.53621
Solyc12g044230.2	1674	972	982	586	651	420	23.5922	13.376	14.2262	8.42126	9.1543	5.92351	0.0117619	-1.53596
Solanum_lycopersicum_newGene_1925	238	265	237	80	116	142	4.49079	4.88456	4.59836	1.53444	2.193	2.6949	0.00578352	-1.53498
Solyc09g011250.3	473	417	400	226	205	174	13.7288	11.8231	11.9433	6.67302	5.93442	5.05057	3.87e-05	-1.53283
Solyc09g008250.4	552	436	361	207	149	256	14.8452	11.4598	9.99709	5.68425	4.00039	6.88911	0.0109504	-1.53223
Solyc12g006790.3	388	262	476	229	165	110	3.783	2.49199	4.77441	2.2805	1.60004	1.07028	0.0416849	-1.53186
Solyc11g066050.1	529	444	470	264	170	234	13.9753	11.4644	12.7709	7.09636	4.48213	6.2016	0.00165074	-1.53048
Solyc10g006710.4	1792	921	1137	731	642	355	18.2276	9.15223	11.895	7.58627	6.51822	3.62108	0.0382882	-1.52988
Solyc08g044280.1	728	565	534	296	284	277	103.827	78.6723	78.2599	43.0415	40.3496	39.5868	8.25e-05	-1.52832
Solyc08g080680.4	2677	1844	1918	1057	1006	956	90.9102	61.1689	66.9956	36.6191	34.1114	32.526	0.000207332	-1.52756
Solyc02g087010.2	420	373	433	198	144	225	6.63965	5.77169	7.04662	3.19182	2.2649	3.56607	0.00240082	-1.52737
Solyc05g005940.3	213	381	275	104	174	115	1.93007	3.37211	2.55966	0.954811	1.57023	1.0437	0.0174131	-1.52735
Solyc03g119830.4	684	569	459	256	250	292	7.59454	6.17606	5.24227	2.89634	2.76774	3.25344	0.000480858	-1.52482
Solyc09g011920.3	4852	3496	4245	1984	2203	1755	88.5598	62.3338	79.6941	36.9291	40.1607	32.1087	7.72e-05	-1.52441
Solyc04g077000.3	237	284	222	83	148	111	4.67397	5.48255	4.51232	1.6567	2.91941	2.18761	0.00603351	-1.52213
Solanum_lycopersicum_newGene_2245	353	332	332	154	149	176	12.7104	11.6758	12.2986	5.63326	5.34057	6.33052	2.36e-05	-1.52143
Solyc11g007140.2	161	160	157	61	76	85	3.57831	3.47079	3.58464	1.37003	1.68442	1.8798	0.00196636	-1.52122
Solyc10g081420.2	731	1009	734	436	410	310	8.69116	11.7271	8.9756	5.29388	4.86774	3.69639	0.000286144	-1.52119
Solyc11g006770.3	2228	2022	1490	866	1043	783	59.0895	52.3694	40.6297	23.4193	27.6119	20.7953	0.000222965	-1.52076
Solyc07g032510.3	373	324	299	143	156	169	3.61742	3.06757	2.98225	1.40568	1.50778	1.63823	0.00010944	-1.51997
Solyc03g113070.4	789	644	582	333	342	274	6.8678	5.4688	5.20442	2.95321	2.97159	2.38629	0.000106409	-1.51938
Solyc10g085000.2	1407	1444	1510	629	666	772	22.3036	22.3568	24.6094	10.1676	10.5356	12.2579	3.85e-07	-1.51875
Solyc08g082620.3	368	251	303	167	137	126	5.56091	3.70651	4.71868	2.56672	2.06393	1.91031	0.00370835	-1.51306
Solyc06g050837.1	255	467	346	141	107	225	4.25677	7.62748	5.9413	2.40215	1.77817	3.77166	0.04461	-1.51204
Solyc06g066470.4	5947	5858	5121	2850	2927	2293	90.4051	86.9877	80.0554	44.1848	44.44	34.94	4.85e-08	-1.51119
Solyc04g015560.4	2403	3300	2372	1368	1450	972	30.0348	40.2974	30.4992	17.4339	18.1068	12.1717	0.000382462	-1.51097
Solyc11g011760.3	2772	2803	1990	946	1342	1261	66.423	65.5895	49.0203	23.1024	32.0979	30.2702	0.000410828	-1.51045
Solyc01g095390.3	444	299	254	151	163	148	5.59635	3.67039	3.28592	1.94145	2.04733	1.86048	0.00729984	-1.50922
Solyc04g076780.4	9490	7371	5889	2539	3911	4095	104.729	79.451	66.8329	28.5681	43.107	45.3008	0.00579206	-1.50887
Solyc01g010430.4	881	524	542	282	193	399	17.5339	10.1767	11.0911	5.7188	3.82492	7.96491	0.0412686	-1.50778
Solyc03g121060.4	1583	1013	956	545	479	626	35.4773	22.1836	22.0199	12.4588	10.7223	14.0566	0.00565675	-1.50641
Solyc01g107420.2	105	186	168	70	66	74	5.35445	9.32614	8.84383	3.65477	3.36021	3.81241	0.0167422	-1.50453
Solyc12g011320.2	474	290	191	145	158	127	13.7424	8.21424	5.69708	4.26385	4.56754	3.67691	0.0441645	-1.50432
Solyc09g065000.4	162	205	174	75	89	90	3.27524	4.04526	3.60942	1.53542	1.79306	1.81112	0.000843146	-1.50337
Solyc06g060620.4	2257	2368	2767	669	1701	1018	30.6443	31.405	38.6346	9.25106	23.0578	13.8444	0.0292659	-1.50031
Solanum_lycopersicum_newGene_2606	1043	907	627	440	367	401	30.9411	26.2852	19.1216	13.3042	10.8602	11.9318	0.00163532	-1.49882
Solyc09g064900.1	150	173	152	92	66	64	8.89923	9.99346	9.23433	5.56851	3.90413	3.76547	0.00412395	-1.49618
Solyc03g115050.3	73	88	56	35	27	36	0.932832	1.09032	0.724028	0.446799	0.335864	0.459737	0.0382006	-1.49401
Solyc07g006370.1	3457	4704	2350	1224	2253	1332	56.4366	75.0122	39.446	20.3779	36.7403	21.7862	0.023084	-1.49399
Solyc04g071660.3	431	418	439	236	141	225	1.59934	1.51581	1.67637	0.893458	0.521867	0.836782	0.00496467	-1.49214
Solyc06g005450.1	173	191	123	93	65	67	8.18203	8.78715	5.97007	4.4688	3.05839	3.16365	0.0135828	-1.49015
Solyc08g014120.3	1142	923	834	419	442	517	34.8308	27.5043	26.1486	13.0136	13.4614	15.7858	0.000215778	-1.48958
Solyc03g113770.3	515	634	497	226	279	280	7.755	9.32372	7.69244	3.46464	4.18596	4.22713	3.17e-05	-1.48642
Solyc08g075520.4	2683	4113	3184	1188	1365	2080	35.5216	53.1925	43.351	16.044	18.0421	27.6084	0.00882059	-1.48361
Solyc04g082320.3	486	668	645	271	262	322	4.36238	5.86555	5.95716	2.47907	2.35252	2.90164	0.000387362	-1.48172
Solyc12g007300.1	262	315	231	147	144	88	10.2918	12.0619	9.31099	5.86504	5.63944	3.4586	0.00705768	-1.48075
Solyc10g049970.2	5428	5345	5284	2548	2324	2885	144.768	139.255	144.956	69.3132	61.9024	77.1218	1.91e-07	-1.47371
Solyc04g072000.4	5627	3323	3376	2482	1859	1424	145.481	83.9095	89.7551	65.4524	48.0044	36.8939	0.0196659	-1.47281
Solyc12g006450.2	2595	2574	2641	859	1367	1485	32.9126	31.8947	34.4543	11.1058	17.3117	18.8797	0.00252837	-1.47098
Solyc02g068900.3	4672	4046	3316	1751	2322	1710	81.2369	68.7065	59.2922	31.0445	40.3099	29.8061	0.000242433	-1.46939
Solanum_lycopersicum_newGene_360	165	102	119	77	53	48	4.7212	2.71717	3.28012	2.07678	1.49883	1.35192	0.0434427	-1.46769
Solyc02g082190.3	2159	2192	1824	979	869	1125	26.0436	25.8321	22.6263	12.0393	10.4659	13.6054	1.2e-05	-1.46736
Solyc04g006960.3	386	334	293	164	150	172	4.58836	3.87478	3.57839	1.98139	1.77281	2.05103	0.0003248	-1.46577
Solyc02g072120.3	105	111	132	48	67	49	3.16053	3.27018	4.07627	1.46692	2.00535	1.45722	0.0136223	-1.46568
Solyc07g063930.4	571	629	466	231	293	277	9.86346	10.6105	8.26665	4.05385	5.04525	4.78984	9.43e-05	-1.46449
Solyc04g016175.2	214	224	222	118	81	115	6.63618	6.8016	7.08771	3.7494	2.5204	3.57107	0.00317393	-1.46148
Solyc08g036507.1	117	118	126	63	58	51	11.2091	11.0069	12.3712	6.14555	5.51027	4.84955	0.00424426	-1.4611
Solanum_lycopersicum_newGene_2087	467	421	354	210	201	189	6.14581	5.41908	4.79826	2.81959	2.64137	2.48537	7.18e-05	-1.45961
Solyc01g014250.2	652	877	613	424	328	269	32.0727	42.1552	31.0003	21.2645	16.1215	13.2708	0.00268704	-1.45603
Solyc07g066340.3	385	564	444	194	220	253	3.60909	5.17279	4.28622	1.85018	2.06385	2.37539	0.00106599	-1.45333
Solyc08g021795.1	135	107	104	60	44	59	5.38516	4.17178	4.26057	2.42588	1.72733	2.34613	0.0181628	-1.45128
Solanum_lycopersicum_newGene_62	236	305	235	137	124	113	2.25484	2.84312	2.305	1.33091	1.1809	1.07517	0.000458718	-1.44976
Solanum_lycopersicum_newGene_2388	78	63	77	42	26	33	1.13919	0.905397	1.15532	0.619473	0.371681	0.484973	0.0499992	-1.44749
Solyc02g077080.3	17523	16472	10627	8603	7776	4775	252.194	231.583	157.3	126.281	111.78	68.881	0.0133199	-1.44726
Solyc04g054260.4	2377	2254	1845	739	953	1378	39.3853	36.4774	31.4256	12.4775	15.7721	22.8846	0.00923363	-1.44708
Solyc12g014100.2	2019	2629	1962	861	1092	1233	29.7448	37.8413	29.7334	12.9338	16.0703	18.2027	0.000385146	-1.44615
Solyc10g074560.2	1685	1473	1313	703	724	757	22.1615	18.9185	17.7623	9.41975	9.50199	9.97698	1.95e-06	-1.44536
Solanum_lycopersicum_newGene_426	898	1189	980	520	474	500	2.44493	3.16537	2.74549	1.44532	1.28779	1.42597	2.04e-06	-1.44535
Solyc12g044890.2	110	91	82	48	48	38	1.31441	1.06651	1.00766	0.587354	0.573736	0.449744	0.0189873	-1.44371
Solyc10g054440.3	22772	11926	14337	9654	7382	6260	298.275	152.585	193.129	128.973	96.5657	82.1971	0.0216017	-1.44215
Solyc10g047300.2	2308	1957	2002	1157	982	929	28.0223	23.2072	24.9981	14.3222	11.9069	11.3065	8.19e-06	-1.44132
Solyc06g068050.3	815	662	704	325	361	379	24.528	19.45	21.7781	9.97269	10.8378	11.4387	4.46e-05	-1.4413
Solyc11g065600.2	75	77	70	40	27	37	2.14205	2.15432	2.04414	1.16511	0.756491	1.03825	0.0324083	-1.44044
Solyc02g067830.3	160	236	302	111	82	132	1.79438	2.59225	3.49215	1.26563	0.916957	1.47991	0.0448821	-1.43942
Solyc01g090430.3	6114	4762	5057	2915	2818	2035	52.236	39.7399	44.4313	25.3971	24.0435	17.4302	0.000495462	-1.43871
Solyc06g071860.3	725	765	564	343	372	285	8.48807	8.74234	6.78942	4.08628	4.34245	3.34433	0.000122916	-1.43822
Solyc09g007440.3	1910	1868	1971	984	1036	809	26.5425	25.3543	28.1628	13.9413	14.3761	11.264	3.99e-07	-1.43819
Solanum_lycopersicum_newGene_1299	197	152	112	85	58	73	6.56679	4.9496	3.8164	2.87753	1.92826	2.44005	0.0350721	-1.43698
Solyc02g078350.3	187	137	192	89	72	86	3.14204	2.24666	3.33184	1.53272	1.2007	1.45165	0.0125997	-1.43615
Solyc08g023530.1	300	343	302	184	158	115	38.008	42.5049	39.3497	23.7737	19.9403	14.5993	0.00219538	-1.43529
Solyc12g042380.2	7235	9023	5391	2830	4143	3448	110.221	134.281	84.4726	43.9664	63.0324	52.6629	0.00238021	-1.43477
Solyc01g107700.4	2591	3001	2221	973	1550	1264	48.0819	54.4017	42.3799	18.404	28.7166	23.5105	0.000959404	-1.43399
Solyc12g019060.2	8133	7790	6504	3105	3809	4054	86.4941	80.9203	71.1365	33.6763	40.455	43.2139	2.08e-05	-1.43363
Solyc08g068330.3	943	1319	832	437	534	524	15.4471	21.1013	14.0106	7.29066	8.72547	8.59316	0.000839411	-1.43313
Solyc07g056040.3	526	835	645	335	350	287	13.4055	20.784	16.9079	8.69385	8.91125	7.33322	0.000898173	-1.43211
Solanum_lycopersicum_newGene_804	1940	1700	1111	819	726	746	24.9181	21.2243	14.4953	10.5028	9.1579	9.40349	0.00295109	-1.43164
Solyc03g111360.3	806	914	838	446	453	360	14.1278	15.6464	15.0978	7.96378	7.92612	6.31902	8.34e-07	-1.43124
Solyc01g011080.3	446	407	259	221	167	140	22.9542	20.4537	13.7154	11.5771	8.54729	7.20959	0.0193267	-1.43117
Solyc11g071500.3	288	489	330	181	194	156	4.19695	6.98122	4.95503	2.69138	2.82958	2.2722	0.00536775	-1.43109
Solyc02g069180.4	2476	1993	2492	1175	1264	983	57.4426	45.1582	59.4561	27.7938	29.2884	22.8473	0.000106842	-1.43071
Solyc03g123500.4	4179	2746	2821	1572	1381	1765	40.3781	25.9211	28.0291	15.4876	13.3236	17.0938	0.00347917	-1.42916
Solyc09g091880.4	77	119	99	47	46	47	1.70891	2.5684	2.23996	1.04357	1.00064	1.02484	0.0205268	-1.42842
Solyc08g061970.3	845	1003	1086	360	337	682	15.8169	18.3388	20.9077	6.8652	6.29106	12.7961	0.0351447	-1.42652
Solyc01g008850.3	7280	6838	6026	2696	3728	3468	123.116	112.955	104.799	46.5032	62.963	58.7963	4.27e-05	-1.4255
Solyc06g062600.3	837	1148	684	387	418	482	9.72237	13.0252	8.16496	4.58362	4.84121	5.60521	0.00232869	-1.42496
Solanum_lycopersicum_newGene_55	307	323	277	154	140	151	3.26065	3.31908	3.10823	1.58779	1.44732	1.56073	3.46e-05	-1.42454
Solyc02g068310.4	220	418	389	160	173	157	4.65076	8.63737	8.46454	3.45406	3.64746	3.31756	0.017168	-1.42443
Solyc09g015520.3	373	533	484	133	210	307	2.99879	4.19039	4.00269	1.09053	1.68694	2.47811	0.0465524	-1.42307
Solyc06g060250.3	3115	2839	2799	1427	1492	1427	45.8884	40.8558	42.415	21.4349	21.9485	21.0735	1.01e-10	-1.42219
Solanum_lycopersicum_newGene_2555	108	121	93	36	53	63	2.09752	2.16513	1.55086	0.628878	0.791224	1.06365	0.0338444	-1.42198
Solyc01g074000.3	93	136	150	61	66	54	4.01071	5.73609	6.66082	2.67264	2.82096	2.32223	0.0239356	-1.41999
Solyc01g096070.3	7084	6139	4380	3123	2720	2745	65.9534	55.8296	41.9372	29.6565	25.2861	25.6172	0.000857867	-1.41979
Solyc02g150130.1	1047	917	850	409	468	508	55.967	47.8876	46.7209	22.2803	24.9915	27.2283	4.27e-05	-1.41955
Solyc08g036600.3	500	437	546	290	208	227	23.0406	19.673	25.8925	13.5998	9.58299	10.4577	0.00201308	-1.4175
Solyc03g005470.3	5176	2610	3102	1664	1569	1986	175.609	86.4937	108.224	57.5516	53.1509	67.521	0.0235313	-1.41739
Solyc01g097240.3	4444	3766	2811	1625	1641	2090	78.8896	65.3118	51.3211	29.412	29.0987	37.1912	0.00228294	-1.41707
Solyc06g065310.3	281	271	196	114	114	135	6.94698	6.53192	4.96622	2.86066	2.80594	3.34136	0.00369403	-1.41459
Solyc09g010420.4	1531	1949	2271	1217	775	793	23.7511	29.5368	36.2327	19.2586	12.0064	12.3196	0.00898165	-1.41415
Solyc01g098140.4	1330	910	883	612	565	324	17.0121	11.3667	11.6113	7.98606	7.21023	4.15167	0.0257335	-1.41341
Solyc07g066230.4	640	569	423	270	278	254	4.78134	4.14998	3.24908	2.05433	2.07339	1.90311	0.000837726	-1.40605
Solyc01g110110.3	989	630	871	541	305	353	13.5564	8.43772	12.2872	7.56198	4.17625	4.84539	0.0289654	-1.40412
Solyc02g071920.3	1196	685	607	457	399	342	25.5015	14.2609	13.3162	9.93316	8.48278	7.29816	0.0301865	-1.40073
Solanum_lycopersicum_newGene_1650	1946	2620	2033	1164	1007	1099	17.7821	22.6491	19.3107	11.3915	9.5365	10.131	1.08e-05	-1.39936
Solyc11g011930.3	2698	3176	2579	1328	1559	1333	45.3995	52.2137	44.633	22.7832	26.1977	22.4809	2.4e-08	-1.39917
Solanum_lycopersicum_newGene_581	550	984	684	405	252	403	1.95898	3.42681	2.68269	1.58419	0.895528	1.43951	0.0257656	-1.39668
Solyc01g087820.2	4232	4676	5201	2229	2071	2699	45.0898	48.6687	56.9944	24.2138	22.0316	28.8217	0.000147963	-1.39555
Solyc01g008600.4	1045	939	863	454	589	367	11.9346	10.4837	10.1345	5.28623	6.71448	4.19415	0.0014361	-1.39422
Solyc03g111370.3	2297	2510	2301	1227	1215	1134	46.2577	49.3939	47.662	25.1953	24.4417	22.8923	2.49e-14	-1.39154
Solanum_lycopersicum_newGene_1835	452	718	630	280	291	316	2.51026	3.89224	3.59982	1.58295	1.61202	1.75963	0.0020516	-1.38744
Solyc12g010570.1	1444	1568	1255	645	523	913	49.4004	52.4083	44.137	22.5085	17.8431	31.2981	0.00815853	-1.38697
Solyc04g008880.4	164	228	233	95	79	128	2.43665	3.32186	3.56707	1.43992	1.16806	1.90258	0.0269182	-1.38443
Solyc05g050970.4	7245	7885	7796	3154	3472	4747	75.5179	80.2838	83.5699	33.5226	36.144	49.6015	0.000902333	-1.3817
Solyc07g052640.3	1438	867	885	362	581	605	18.0296	10.6121	11.4083	4.62248	7.27283	7.60735	0.0346278	-1.38048
Solanum_lycopersicum_newGene_1544	297	256	276	91	152	162	5.54443	4.66644	5.30284	1.73524	2.8323	3.0181	0.0204019	-1.38004
Solyc12g099980.3	491	471	298	213	259	139	5.34179	5.00558	3.33796	2.35982	2.81113	1.5154	0.0329233	-1.3795
Solanum_lycopersicum_newGene_2306	2508	2754	1783	1308	1210	981	22.2629	23.8794	16.2738	11.8391	10.7221	8.72593	0.00118499	-1.37631
Solyc11g044937.1	528	1117	859	417	310	475	11.2589	23.2934	18.8522	9.06816	6.60654	10.1619	0.0389793	-1.3756
Solyc05g050120.3	188589	115719	155504	85502	67347	75592	2420.09	1450.57	2052.29	1119.1	863.199	972.423	0.00545143	-1.37559
Solyc08g068730.1	4024	1713	2296	1372	1352	1176	160.825	66.8624	94.3534	55.9292	53.9483	47.111	0.048465	-1.37508
Solanum_lycopersicum_newGene_1277	808	1028	849	307	603	411	4.6152	5.80233	4.9636	1.84929	3.57039	2.45316	0.0150061	-1.37122
Solyc03g111310.3	7149	7451	6210	2334	3789	4166	119.155	121.32	106.456	39.6677	63.077	69.6126	0.00729984	-1.3678
Solyc06g084290.3	631	837	703	269	376	430	9.28061	12.0218	10.6283	4.0243	5.52372	6.34413	0.00488648	-1.36758
Solanum_lycopersicum_newGene_1641	2762	2324	2161	1297	1173	1189	26.7998	22.0255	21.5578	12.8345	11.3651	11.5601	1.1e-05	-1.36656
Solyc01g006200.3	579	695	449	236	289	328	13.3163	15.613	10.6146	5.52391	6.6243	7.55698	0.00433153	-1.36541
Solyc07g063000.4	1438	1523	1277	597	638	878	11.2526	11.6372	10.278	4.75729	4.98078	6.8839	0.00138292	-1.36425
Solyc04g080350.4	888	680	694	403	384	353	21.2092	15.8629	17.0511	9.81202	9.15029	8.4435	0.00033132	-1.36282
Solyc11g062100.1	779	1151	934	419	524	491	9.19041	13.2743	11.3427	5.03692	6.16991	5.80714	0.000577998	-1.3628
Solyc04g007070.3	26420	22263	22468	12984	12747	10327	237.716	195.67	207.914	119.151	114.555	93.1424	1.39e-05	-1.36262
Solanum_lycopersicum_newGene_402	376	364	273	206	153	144	7.82328	7.41503	5.87294	4.44467	3.3497	3.06063	0.00639267	-1.36188
Solyc01g108540.3	463	566	387	221	272	216	10.9572	13.0757	9.41832	5.31386	6.41309	5.11567	0.000989248	-1.3602
Solyc06g063090.4	2024	1658	1161	848	766	798	27.4494	21.9634	16.1946	11.7233	10.3701	10.849	0.00475197	-1.35899
Solyc08g007790.3	1328	930	793	391	498	617	19.8829	13.5917	12.1973	5.96378	7.43865	9.24764	0.0227911	-1.35261
Solyc04g015370.3	1977	1944	2018	990	933	1099	61.2925	58.8818	64.3617	31.2903	28.8996	34.1432	9.1e-07	-1.35185
Solyc04g025650.3	5020	2177	3689	1897	1800	1673	99.1897	42.0029	74.9535	38.2157	35.5178	33.1384	0.0445381	-1.35124
Solyc04g063380.3	901	938	709	418	474	399	16.8188	17.1077	13.615	7.95082	8.84217	7.46378	3.97e-05	-1.35123
Solyc09g089610.3	132	132	142	89	55	56	1.34225	1.31226	1.49015	0.921209	0.556163	0.565439	0.0324136	-1.35006
Solyc02g071100.3	523	650	547	279	315	280	10.8208	13.1279	11.6272	5.86989	6.49216	5.79812	7.57e-06	-1.34841
Solanum_lycopersicum_newGene_1435	316	492	312	225	149	178	3.31394	4.60735	3.02263	2.25048	1.42751	2.06425	0.0193197	-1.34655
Solyc05g012310.4	2379	1523	1408	822	883	951	38.9914	24.3849	23.7312	13.7302	14.4524	15.6216	0.0100436	-1.3462
Solyc11g069540.3	72	65	75	37	30	37	1.66104	1.46404	1.77938	0.877733	0.681117	0.850345	0.0455993	-1.34618
Solyc10g083930.2	756	757	691	385	364	378	18.8951	18.4767	17.7491	9.81504	9.06466	9.45456	9.93e-08	-1.34243
Solyc09g010680.3	619	545	483	307	212	307	11.5953	9.97714	9.3017	5.85662	3.96555	5.76194	0.00562345	-1.34093
Solyc06g083750.3	812	513	594	359	280	324	19.9549	12.3192	15.0218	9.00445	6.8575	7.98064	0.0113063	-1.34022
Solanum_lycopersicum_newGene_2777	700	462	417	322	229	235	5.32299	3.43609	3.25802	2.49879	1.73414	1.79086	0.0267234	-1.3359
Solyc08g080940.3	7740	7684	5064	3446	4446	2336	193.282	187.433	130.06	87.753	110.89	58.4716	0.0213609	-1.33518
Solyc03g116170.3	2390	2278	2882	1383	1221	1258	57.9697	53.9514	71.8928	34.2032	29.5712	30.5769	0.000114485	-1.3349
Solyc03g080050.3	5680	5425	4871	2457	3096	2649	79.0416	73.7437	69.7107	34.8688	43.0359	36.9486	1.39e-06	-1.33272
Solyc03g114140.3	2764	3521	2808	1406	1583	1658	17.3482	21.5903	18.1225	8.99866	9.91926	10.4278	5.71e-06	-1.3314
Solyc04g007170.3	2516	2165	2856	1084	987	1696	39.1014	32.8651	45.6517	17.1746	15.3132	26.4236	0.0215498	-1.33014
Solanum_lycopersicum_newGene_1826	115	135	98	52	60	62	5.93176	6.77654	5.17329	2.71933	3.063	3.16218	0.0158615	-1.32987
Solanum_lycopersicum_newGene_548	1849	1771	1481	1059	752	781	11.9657	10.8972	9.68527	7.5681	5.31324	5.62224	0.00112057	-1.3294
Solyc08g082310.3	579	476	435	181	331	236	10.8022	8.6861	8.35675	3.43118	6.17028	4.40349	0.0207955	-1.32865
Solyc07g049150.2	1800	1826	1175	911	892	616	46.9559	46.5446	31.5348	24.2244	23.2263	16.0942	0.00874678	-1.3274
Solyc04g015460.4	1417	1162	794	602	674	412	14.077	11.2747	8.11089	6.09594	6.68883	4.09603	0.0261552	-1.3261
Solyc07g009130.4	1962	2369	1797	818	1235	1063	13.3034	15.6948	12.5324	5.65654	8.3649	7.2207	0.00122642	-1.3258
Solyc05g054560.3	619	638	618	410	302	238	16.0957	16.2009	16.5366	10.8713	7.84623	6.1855	0.00673456	-1.32453
Solyc01g006930.3	1424	1172	1170	542	631	748	23.9065	19.2083	20.1877	9.26976	10.5724	12.5854	0.00129769	-1.32292
Solyc07g066080.3	2149	1764	1551	916	1133	740	83.3663	66.8303	61.8774	36.2391	43.8932	28.766	0.00350179	-1.32013
Solanum_lycopersicum_newGene_1149	2605	2079	1451	1235	931	923	12.3257	8.90851	11.856	5.57319	4.52645	4.11773	0.0157867	-1.31889
Solyc06g071380.3	186	333	270	114	133	147	3.84918	6.73127	5.73769	2.40855	2.7483	3.03807	0.0256742	-1.31849
Solyc10g049600.3	2450	1907	1768	1195	1075	863	55.8148	42.4245	41.4263	27.7719	24.4634	19.7078	0.00211472	-1.31803
Solyc03g117970.4	885	1258	1035	572	560	497	7.00639	9.73519	8.43465	4.62011	4.43139	3.94426	0.000138682	-1.31786
Solyc09g059040.3	14505	8147	9515	5668	4846	5771	274.132	150.407	184.935	109.252	91.4787	109.334	0.0172147	-1.31532
Solyc12g008770.2	1260	812	725	453	479	484	24.2484	15.2562	14.3388	8.89506	9.20597	9.33036	0.0145413	-1.31528
Solyc03g025800.3	585	567	483	253	217	357	26.9057	25.497	22.8692	11.8552	9.98076	16.4818	0.0133287	-1.30661
Solyc03g097020.4	3668	2664	2858	1800	1482	1452	44.8289	31.807	35.9208	22.4344	18.0909	17.7923	0.00151929	-1.30558
Solyc03g113350.3	1208	1163	693	506	596	456	8.20886	7.72158	4.84038	3.50416	4.04526	3.10536	0.0136351	-1.29986
Solyc02g072400.1	564	444	371	223	291	190	4.68633	3.60306	3.1659	1.89172	2.41453	1.58293	0.015444	-1.29959
Solyc08g023270.3	671	424	480	214	237	343	15.1118	9.32496	11.1076	4.90319	5.33311	7.74862	0.0419614	-1.297
Solyc04g076940.3	725	918	834	460	396	428	5.41196	6.69669	6.40591	3.50653	2.95462	3.20246	4.54e-05	-1.29644
Solyc02g065510.1	465	545	504	281	281	224	6.59287	7.54285	7.34976	4.06358	3.97053	3.1771	0.00010711	-1.29567
Solyc09g014320.4	1902	1978	1663	984	1020	889	36.2174	36.7816	32.5684	19.1023	19.388	16.9639	3.8e-08	-1.29535
Solyc01g104640.3	2054	2366	2190	1238	1067	1141	20.1981	22.7221	22.1485	12.4114	10.4771	11.2462	2.44e-07	-1.29393
Solyc12g057150.1	197	160	176	113	78	81	15.6753	12.4841	14.4182	9.16407	6.20858	6.45678	0.0218595	-1.29136
Solyc02g068590.3	1788	2048	1292	682	1041	899	15.7263	17.5962	11.6908	6.11495	9.13968	7.92564	0.00907032	-1.29126
Solyc05g005050.3	508	320	353	208	215	183	14.3279	8.80479	10.2428	5.96502	6.03636	5.15568	0.0161812	-1.29103
Solyc02g091100.3	10511	5956	5473	3233	4602	3299	126.915	70.2484	67.9627	39.809	55.5021	39.9296	0.0450193	-1.2901
Solyc12g007140.3	430	634	518	300	240	274	4.34797	6.26256	5.38635	3.08725	2.42262	2.77717	0.00296203	-1.28829
Solyc02g090045.1	97	130	110	73	48	49	4.49511	5.90378	5.22569	3.43311	2.21164	2.2732	0.0476312	-1.28506
Solyc02g081070.4	641	474	528	363	272	207	6.89987	4.98472	5.85048	3.98574	2.92038	2.23555	0.0252043	-1.28465
Solyc04g008650.4	245	323	302	158	132	159	2.97776	3.84571	3.78423	1.96353	1.60167	1.93458	0.00333383	-1.28443
Solyc12g099900.1	881	617	531	329	316	394	17.4112	11.9064	10.7816	6.62781	6.22429	7.79807	0.0178731	-1.28338
Solyc08g075870.3	1404	903	1165	660	691	437	16.5624	10.4031	14.1402	7.93961	8.13518	5.16012	0.0239653	-1.2826
Solyc05g009140.3	1950	1797	1233	825	1021	723	35.2103	31.695	22.8913	15.1918	18.4194	13.0796	0.00714684	-1.28244
Solanum_lycopersicum_newGene_1081	755	845	649	402	349	418	24.6821	26.9853	21.8318	13.4002	11.3951	13.7015	0.000204324	-1.28157
Solyc06g075150.3	216	258	236	136	100	130	2.41722	2.81782	2.70809	1.5414	1.1127	1.45742	0.0058329	-1.28103
Solyc04g054290.3	608	674	552	274	365	317	7.164	7.75276	6.68462	3.28959	4.29469	3.74292	0.000235559	-1.28084
Solyc01g010215.1	1157	1036	791	531	469	546	35.5675	31.0842	24.9787	16.6457	14.3973	16.8075	0.00175694	-1.2807
Solyc01g111210.3	590	706	714	344	365	344	6.57485	7.67892	8.17834	3.90615	4.05987	3.83949	2.57e-05	-1.27845
Solyc09g090040.3	4533	2456	3933	2098	1749	1789	125.961	66.6682	112.41	59.4679	48.551	49.8399	0.0282876	-1.27329
Solyc12g010150.3	333	308	232	134	177	141	18.1518	16.3681	12.994	7.42493	9.59456	7.69702	0.00878409	-1.27191
Solyc03g071627.1	489	644	419	328	280	186	3.99201	5.13768	3.51193	2.72914	2.2811	1.51631	0.0280715	-1.27171
Solyc04g045630.3	717	727	653	433	336	328	10.1726	10.0759	9.52166	6.26494	4.75316	4.65934	0.000380835	-1.27155
Solanum_lycopersicum_newGene_557	287	306	325	187	154	138	6.46577	6.72151	7.52989	4.28585	3.46378	3.11319	0.00253452	-1.27045
Solyc06g010030.4	1226	833	723	502	586	339	15.9952	10.6198	9.70398	6.6764	7.6339	4.43133	0.0435398	-1.2696
Solyc12g056993.1	152	177	147	74	94	79	6.43126	7.29825	6.39461	3.1603	3.93998	3.33058	0.00650011	-1.26925
Solyc08g016804.1	145	157	147	68	99	65	2.14105	2.25707	2.22599	1.01652	1.44956	0.953815	0.0203843	-1.26759
Solyc09g082210.4	1228	1392	1076	771	678	474	28.2598	31.3064	25.4847	18.1009	15.58	10.9358	0.00555821	-1.2659
Solyc06g063070.3	8932	8539	8873	4022	4285	5497	158.369	147.897	161.804	72.7331	75.8784	97.6972	0.000531525	-1.26572
Solanum_lycopersicum_newGene_2553	1328	1166	994	592	641	603	47.4228	40.6719	36.4952	21.5527	22.8606	21.5647	0.000107803	-1.26326
Solyc09g005740.3	2456	2801	2764	1505	1395	1350	64.1456	71.4758	74.2485	40.0967	36.3959	35.339	8.2e-08	-1.25981
Solyc06g068820.3	1168	1092	986	581	664	467	31.272	28.5571	27.1465	15.8624	17.7576	12.5151	0.000536945	-1.25743
Solanum_lycopersicum_newGene_357	1702	1914	1446	1030	797	835	25.0477	27.5209	21.8498	15.4289	11.697	12.2935	0.000480858	-1.25273
Solyc05g014150.4	76	78	88	40	45	40	2.97089	2.99317	3.56214	1.58531	1.7358	1.55838	0.0421755	-1.25097
Solyc01g108340.3	821	1082	821	444	515	478	13.0978	16.8783	13.4756	7.22396	8.20051	7.63907	0.000143733	-1.25042
Solyc09g090610.3	3066	2327	2666	1453	1432	1389	118.118	87.567	105.63	57.0916	55.0902	53.6182	0.000247696	-1.25024
Solyc02g030225.1	547	569	543	320	332	224	10.3415	10.5011	10.568	6.16958	6.2671	4.24956	0.00219436	-1.24708
Solyc03g005660.4	617	675	529	286	355	322	5.87329	6.2737	5.17373	2.77537	3.36826	3.07003	0.000217009	-1.24674
Solyc06g150128.1	1039	1267	1011	657	630	464	10.99	13.0989	11.0015	7.09326	6.65396	4.9144	0.00115245	-1.24512
Solyc04g079850.2	719	541	598	321	386	274	7.1504	5.2498	6.1168	3.25198	3.82912	2.72429	0.00578352	-1.24502
Solyc11g005790.3	103	132	96	66	59	46	2.23569	2.78401	2.13222	1.44797	1.27465	0.995839	0.0403443	-1.24402
Solyc09g008080.3	445	536	702	344	227	303	16.4536	19.3617	26.7136	12.9971	8.37553	11.2521	0.0347997	-1.24345
Solyc09g082400.2	391	309	354	134	247	168	4.89161	3.78153	4.56085	1.70972	3.08769	2.10125	0.0402633	-1.24314
Solyc04g055170.3	963	957	844	592	500	364	19.2193	18.6532	17.3094	12.0315	9.95772	7.27926	0.00551945	-1.24255
Solyc11g008550.3	1516	1947	1467	968	991	631	24.3984	30.6071	24.2746	15.8877	15.935	10.1801	0.00710175	-1.2418
Solanum_lycopersicum_newGene_2559	2152	2552	2033	1058	1297	1224	17.0383	18.9909	16.3964	8.23974	8.9873	9.49624	1.78e-05	-1.24141
Solyc04g011520.3	7173	4793	4089	2984	3113	2315	105.518	68.8693	61.8644	44.7654	45.7313	34.1297	0.0230246	-1.23889
Solyc10g078740.2	892	902	1356	489	512	648	16.2301	16.0326	25.3902	9.07918	9.30785	11.8195	0.0252622	-1.2386
Solyc10g081440.2	5246	4251	3783	2464	2532	2061	135.744	107.448	100.689	65.0164	65.4446	53.4699	0.000830268	-1.23764
Solyc10g054780.2	2473	3326	3677	1411	1719	1866	54.7254	71.9082	83.6872	31.832	37.9927	41.3978	0.00621196	-1.2366
Solyc02g085690.4	168	170	190	99	91	89	4.8024	4.76062	5.60974	2.88769	2.59177	2.55797	0.00565675	-1.23603
Solyc01g099810.3	1798	1685	1201	787	956	733	56.457	51.6831	38.7847	25.1848	29.956	23.0444	0.00391296	-1.23476
Solyc11g005560.3	555	813	637	319	452	281	3.72049	5.32175	4.3885	2.18024	3.02246	1.88602	0.0163844	-1.23438
Solyc04g076360.4	484	458	400	248	248	219	6.08608	5.62375	5.17537	3.18463	3.11491	2.75863	0.000180574	-1.23413
Solyc01g066720.3	3084	2220	1789	1180	1318	1237	116.234	81.7349	69.342	45.3351	49.6127	46.7347	0.0118505	-1.23383
Solanum_lycopersicum_newGene_2095	265	261	287	182	117	128	3.90086	4.01628	4.50748	3.32613	1.65114	2.2887	0.0202397	-1.23142
Solyc10g047320.2	11723	10855	11540	6275	5461	6521	103.34	93.4681	104.618	56.4134	48.0795	57.6248	2.2e-05	-1.22933
Solyc09g082060.3	30494	41581	35196	19704	23276	13768	628.418	837.046	745.964	414.164	479.084	284.41	0.00888819	-1.22772
Solyc03g059160.3	756	747	718	390	384	417	12.2147	11.7946	11.9285	6.42741	6.19655	6.75185	3.14e-06	-1.22648
Solanum_lycopersicum_newGene_923	4201	5352	4184	1893	1960	3291	60.2282	74.8879	61.6311	27.6875	28.067	47.2585	0.0324136	-1.22624
Solyc05g050920.3	722	544	425	239	301	344	14.0144	10.3059	8.46674	4.72188	5.82249	6.67833	0.0353632	-1.22565
Solyc05g004000.1	210	247	180	121	116	100	2.97251	3.4054	2.62176	1.741	1.6351	1.41634	0.00637197	-1.22444
Solyc06g009380.3	4243	3156	3071	2160	1768	1644	81.3527	59.0923	60.5555	42.2363	33.8398	31.5962	0.00475649	-1.2235
Solanum_lycopersicum_newGene_1725	346	344	250	115	192	184	3.31012	3.61614	2.8611	1.31805	1.91145	1.80269	0.0403466	-1.22241
Solyc10g074750.1	591	496	520	325	269	265	34.2097	28.0502	30.947	19.1874	15.5437	15.3709	0.0013538	-1.22143
Solyc04g016380.3	5152	4784	4983	2956	2752	2323	109.248	99.0793	108.661	63.9187	58.27	49.3794	1.97e-05	-1.22059
Solyc02g062240.3	836	769	755	477	388	400	32.176	28.9193	29.9026	18.712	14.9063	15.4481	0.000206495	-1.22031
Solyc03g116500.4	665	518	697	335	358	313	9.23081	7.02922	9.96015	4.74149	4.95677	4.35694	0.00383423	-1.2198
Solyc05g053000.1	271	202	234	107	125	142	7.99334	5.79886	7.10559	3.20936	3.66668	4.19703	0.0201126	-1.21905
Solyc02g062700.3	2857	2411	2744	1619	1388	1298	35.4201	29.1931	34.9825	20.4698	17.1848	16.1292	0.000309861	-1.21882
Solyc12g096670.2	2556	2751	2268	995	1474	1551	30.0772	31.623	27.4393	11.9336	17.3166	18.2878	0.00623287	-1.21812
Solyc11g020280.2	14491	18288	16418	8335	9910	8215	120.957	149.116	140.935	70.9552	82.62	68.7396	9.24e-06	-1.21795
Solyc03g112220.1	1638	1614	2525	1182	1018	864	156.587	150.664	248.204	115.247	97.1258	82.7214	0.0264689	-1.21731
Solyc08g007590.3	766	1066	859	483	413	533	16.1438	21.9631	18.6268	10.3782	8.70035	11.2621	0.00278347	-1.21722
Solyc11g011860.1	421	412	458	241	237	216	6.03305	5.76057	6.74342	3.50893	3.38425	3.10132	0.000232488	-1.21678
Solyc03g006980.4	968	1431	1713	569	841	756	17.5361	25.3184	31.9246	10.5045	15.2238	13.7267	0.0382718	-1.21458
Solyc05g056510.3	2749	2131	2346	1282	1378	1233	56.7659	42.9896	49.8149	26.9871	28.418	25.5133	0.000266257	-1.21418
Solyc04g078190.4	1195	1019	1047	481	520	730	21.511	17.915	19.3789	8.82531	9.34255	13.162	0.0118044	-1.21292
Solyc02g086100.4	587	585	477	363	256	258	5.61273	5.47132	4.69562	3.54329	2.44127	2.47568	0.00744028	-1.21287
Solyc05g055630.3	516	608	556	252	357	291	10.2324	11.7768	11.3373	5.0816	7.06485	5.77601	0.00160426	-1.21258
Solyc04g076300.4	5147	4858	5400	2295	2456	3455	54.0358	49.8105	58.2985	24.5715	25.7529	36.3609	0.00744536	-1.21099
Solanum_lycopersicum_newGene_2488	261	270	268	185	141	95	3.32152	3.34876	3.7505	2.53822	1.71131	1.19754	0.0470768	-1.20914
Solyc12g009450.3	1503	1127	1049	756	654	556	13.859	10.1489	9.94582	7.10296	6.0234	5.13429	0.0085549	-1.20901
Solyc02g092600.3	424	665	535	313	276	275	12.9289	19.8157	16.8007	9.72063	8.39203	8.39418	0.00637493	-1.20894
Solyc07g053830.3	4069	3479	3370	1509	2312	2033	69.108	57.7205	58.8626	26.1275	39.2198	34.6116	0.00510622	-1.20626
Solyc03g123600.4	732	858	555	411	466	253	10.0749	11.5452	7.85211	5.76906	6.40957	3.49025	0.0435313	-1.20611
Solyc03g097920.1	5201	5086	4993	2672	2332	3204	143.541	137.1	141.706	75.201	64.2671	88.6297	0.000786051	-1.20512
Solyc05g014980.4	2452	1874	2090	1288	1091	1081	57.0853	42.5973	50.026	30.5703	25.3676	25.2276	0.00139172	-1.20365
Solyc10g084050.2	12674	11221	10311	6295	6893	5329	126.781	109.65	106.086	64.2258	68.8685	53.4337	0.000121262	-1.20279
Solyc01g087670.3	3088	2680	3125	1681	1549	1594	27.3265	23.1677	28.4465	15.1719	13.6885	14.1419	4.85e-05	-1.20092
Solyc03g120720.3	2956	2966	2813	1630	1697	1426	38.3687	37.6075	37.5541	21.5718	21.9925	18.5579	5.6e-08	-1.19955
Solanum_lycopersicum_newGene_2595	568	615	549	377	307	249	4.66522	4.66515	4.09931	3.28098	2.41236	1.7616	0.0041321	-1.19375
Solyc12g006575.1	797	882	840	486	417	464	10.0851	10.9076	10.9363	6.27301	5.26634	5.88269	2.44e-05	-1.19342
Solyc08g067060.2	3626	3849	3218	2042	1960	1819	39.5119	40.966	36.0592	22.6878	21.3306	19.8628	6.67e-08	-1.19329
Solyc07g065220.3	2477	1747	1596	1125	1238	744	115.421	79.52	76.4846	53.4718	57.6011	34.7311	0.0389591	-1.1926
Solyc08g006690.1	244	333	322	178	145	159	11.5838	15.4655	15.7244	8.61954	6.8543	7.55223	0.00941192	-1.1925
Solyc02g082630.2	272	280	235	129	154	142	5.97197	5.99148	5.30322	2.87123	3.36745	3.11131	0.0018412	-1.19148
Solanum_lycopersicum_newGene_1762	527	388	367	254	177	252	3.39397	2.42549	2.4204	1.69307	1.07154	1.5356	0.0365468	-1.18693
Solyc05g023900.1	313	345	412	229	203	142	3.49184	3.75629	4.72612	2.60141	2.2623	1.58122	0.0299377	-1.18643
Solyc01g102850.3	769	1078	673	458	571	308	5.74952	7.8703	5.17041	3.48969	4.25998	2.30468	0.0491758	-1.18601
Solyc07g005130.3	745	624	662	359	308	429	15.5166	12.7031	14.1955	7.63347	6.39631	8.95911	0.00709845	-1.18381
Solanum_lycopersicum_newGene_236	1066	941	754	578	431	479	12.7031	10.9533	9.24315	7.0202	5.12558	5.72588	0.00744536	-1.18363
Solyc04g150113.1	617	477	439	313	294	219	22.6528	17.12	16.5783	11.7238	10.7763	8.042	0.0175512	-1.18352
Solyc03g112870.3	8189	5962	6454	3650	3538	4014	127.201	90.4561	103.094	57.82	54.8897	62.499	0.00248395	-1.18006
Solyc03g120340.3	1090	945	781	560	601	355	11.4236	9.67478	8.41797	5.98122	6.28696	3.72156	0.0289058	-1.17747
Solyc02g094030.3	1817	1566	1318	797	962	802	40.551	34.1457	30.2475	18.1363	21.4328	17.9309	0.00141194	-1.17668
Solyc07g064800.3	4277	4031	3668	1942	2332	2280	59.8777	55.1215	52.8166	27.7321	32.6122	31.9892	2.44e-05	-1.17635
Solyc08g067290.3	1280	1265	1279	715	680	704	27.216	26.2796	27.9684	15.5034	14.425	14.9898	3.08e-07	-1.17566
Solyc01g096520.3	2263	2121	2014	1149	1218	1148	65.9881	60.4177	60.398	34.1679	35.4697	33.5462	1.02e-07	-1.17513
Solyc09g007430.1	1189	1404	1365	855	701	601	28.4062	32.7731	33.5316	20.8327	16.7304	14.3777	0.00195413	-1.17297
Solyc06g076670.3	433	767	488	279	261	356	7.86524	13.6022	9.11128	5.16942	4.73692	6.47851	0.0476782	-1.17138
Solyc01g112010.3	187	212	172	119	101	89	4.25315	4.71806	4.03041	2.75427	2.2997	2.03349	0.0117031	-1.17081
Solyc07g055210.3	5621	4997	4872	2372	3029	3074	83.4469	72.4599	74.3803	35.9094	44.9093	45.7403	0.000636518	-1.16987
Solyc08g068540.4	206	227	212	95	135	120	2.55977	2.74982	2.71281	1.19573	1.6751	1.49039	0.0109504	-1.16878
Solyc06g051020.2	1021	1250	892	483	600	634	16.2447	19.4452	14.5963	7.82944	9.54325	10.11	0.00348182	-1.16832
Solyc02g091210.1	2691	1997	1726	1196	1150	1144	55.3195	40.101	36.4844	25.0674	23.6042	23.5624	0.00742001	-1.16762
Solyc10g008890.3	254	231	248	170	119	107	7.57585	6.72386	7.62978	5.15796	3.54189	3.19999	0.032955	-1.16596
Solyc04g025440.3	301	385	327	199	210	141	5.17255	6.46028	5.77878	3.47406	3.59065	2.42168	0.012698	-1.16585
Solyc02g093840.3	3854	2974	2159	1756	1535	1572	32.3934	24.4176	18.6614	15.0481	12.8841	13.2409	0.0225619	-1.16275
Solyc01g103670.4	1872	1898	1635	1001	1077	902	25.1244	24.8837	22.5657	13.6991	14.4413	12.1286	3.19e-06	-1.16218
Solyc02g069240.1	309	299	240	133	156	172	6.54609	6.17776	5.23046	2.8783	3.29849	3.65491	0.00981093	-1.16138
Solyc09g075440.4	2353	2798	2012	1243	1422	1265	15.646	18.1779	13.7596	8.42772	9.44347	8.43128	0.000179865	-1.15966
Solyc03g118530.3	2840	3357	3527	1521	1702	2092	17.4173	20.112	22.2503	9.51101	10.4253	12.8597	0.00387663	-1.15868
Solyc07g007060.3	1995	1757	1579	835	909	1164	49.0546	42.1961	39.9367	20.9478	22.3119	28.6882	0.00620349	-1.15844
Solyc03g123610.4	9646	10280	9321	5075	6151	4942	121.151	126.122	120.401	65.0102	77.1553	62.2194	2.3e-06	-1.15781
Solyc01g102660.4	7513	7219	6053	3372	4271	3801	165.623	155.44	137.218	75.8015	94.0214	83.9803	0.000177534	-1.15756
Solyc12g005200.3	1198	1288	1325	490	847	738	23.6803	24.873	26.9435	9.87564	16.724	14.6207	0.0206058	-1.15671
Solyc03g025340.1	5127	3912	3185	1638	2372	2591	135.846	101.252	86.7899	44.2437	62.7478	68.7978	0.0418511	-1.15667
Solanum_lycopersicum_newGene_2872	230	321	329	142	192	144	4.13645	4.96311	6.14308	2.64213	3.48757	2.55122	0.0278366	-1.15644
Solyc05g009540.3	7212	8005	6916	3868	4452	3927	26.9598	29.232	26.5883	14.747	16.6225	14.7132	2.46e-08	-1.15621
Solanum_lycopersicum_newGene_670	1502	1035	905	729	576	562	13.9703	9.39693	8.65422	6.91222	5.34919	5.23481	0.0343056	-1.15539
Solyc04g055160.3	160	183	176	98	72	110	3.85974	4.29863	4.35602	2.39872	1.73506	2.65752	0.0398711	-1.15513
Solyc05g006760.4	862	1004	966	581	454	522	14.1964	16.1527	16.3535	9.74912	7.46807	8.61413	0.000740683	-1.15326
Solyc02g023950.3	309	241	269	138	138	171	2.48161	1.89522	2.22635	1.13258	1.10985	1.37932	0.0183171	-1.15197
Solyc09g090440.1	389	277	318	159	212	167	6.43966	4.47769	5.39928	2.68245	3.49982	2.76116	0.0251329	-1.15126
Solyc05g009840.3	1779	1787	1528	869	1029	922	27.1234	26.6188	23.9621	13.5111	15.6748	14.0836	1.22e-05	-1.14977
Solyc10g011790.3	2642	2183	2033	1328	1418	1034	34.2761	27.6642	27.1198	17.5747	18.3745	13.4414	0.00361561	-1.14933
Solyc06g048900.1	355	362	319	201	208	162	3.86519	3.8464	3.56697	2.22459	2.25719	1.76309	0.00172027	-1.1486
Solyc03g116830.4	650	732	661	409	354	368	11.6436	12.8095	12.1689	7.47316	6.32365	6.60008	5.54e-05	-1.14487
Solyc08g076870.1	625	789	859	370	501	380	23.5337	29.0428	33.2815	14.2235	18.8324	14.3486	0.0106793	-1.14292
Solyc03g117490.4	4654	4333	3672	2372	2473	2190	65.2484	59.3507	52.9434	33.9236	34.6243	30.7801	3.26e-05	-1.13994
Solyc05g013450.4	2350	2035	2098	1020	1577	976	36.0728	30.5068	33.1247	15.9645	24.1714	15.0164	0.0182341	-1.13951
Solyc11g065940.2	3234	2500	1741	1198	1385	1487	87.9443	66.3954	48.6892	33.2088	37.6006	40.5175	0.0394619	-1.13857
Solyc05g008380.4	740	886	651	341	438	471	9.35568	10.9444	8.4657	4.39378	5.53032	5.9648	0.00717313	-1.1385
Solyc04g080120.1	184	248	172	95	133	101	2.7793	3.66337	2.66243	1.45723	1.99938	1.52137	0.0361086	-1.138
Solyc03g078300.3	4170	4691	3777	2436	2554	2032	28.8132	31.6628	26.8373	17.1686	17.6221	14.0712	4.68e-05	-1.13796
Solyc04g054310.3	1508	2377	2160	1135	1039	1146	22.9354	35.3154	33.7868	17.6039	15.7742	17.4717	0.00858362	-1.13745
Solyc08g081530.3	1847	2361	1991	918	1295	1210	24.1843	30.2014	26.8127	12.2607	16.9351	15.8779	0.00353913	-1.13505
Solyc10g008560.3	1737	2044	1830	811	888	1359	21.8009	25.0639	23.6178	10.381	11.1263	17.1001	0.0314994	-1.1349
Solyc07g041010.3	1548	1319	933	633	822	630	46.7931	38.9464	29.0134	19.4983	24.818	19.0876	0.0248038	-1.13462
Solyc02g090330.3	180	195	129	81	90	103	4.61081	4.88378	3.38892	2.12215	2.31118	2.63532	0.0463216	-1.13318
Solyc04g150111.1	2149	1272	1523	1033	936	746	64.2163	37.1118	46.7867	31.4835	27.9174	22.3363	0.0456998	-1.13314
Solyc07g007680.4	1016	986	1300	545	594	687	12.8561	12.1867	16.9258	7.02824	7.50542	8.71574	0.00986497	-1.13308
Solyc11g010570.2	397	531	343	245	174	269	10.9418	14.319	9.7251	6.90047	4.78133	7.42416	0.0494847	-1.13284
Solyc03g033720.4	365	310	277	189	186	151	5.34836	4.43414	4.16727	2.82574	2.71998	2.21724	0.00986497	-1.13284
Solyc03g113490.3	1319	1319	904	657	677	622	14.438	14.1033	10.1713	7.32977	7.39824	6.82349	0.0040457	-1.13277
Solyc02g080300.3	225	303	218	130	164	115	3.41812	4.50439	3.41563	2.01134	2.49193	1.74994	0.0252622	-1.13184
Solyc05g026217.1	1026	1084	835	561	593	483	20.5036	21.1508	17.1634	11.4248	11.8221	9.65725	0.000530202	-1.13048
Solyc04g025430.1	298	298	222	174	115	157	4.19666	4.0989	3.21568	2.50303	1.60758	2.21757	0.042462	-1.12963
Solanum_lycopersicum_newGene_2459	209	224	190	143	107	92	1.65569	1.73339	1.47682	1.07726	1.05685	0.737225	0.0326026	-1.12736
Solyc01g096800.3	2041	2029	1706	1170	1151	899	39.186	38.0444	33.6745	22.8993	22.0638	17.3004	0.000610846	-1.12636
Solyc01g108530.3	393	526	344	175	282	233	7.66769	10.0226	6.89484	3.47203	5.49559	4.55842	0.0439394	-1.12565
Solyc03g115990.3	1870	1735	1614	1024	1014	885	41.9739	38.0371	37.2621	23.4338	22.7342	19.9027	2.04e-05	-1.12451
Solyc02g085230.3	2109	2055	2405	1467	1237	952	15.1782	14.451	17.803	10.7712	8.8911	6.8683	0.0105697	-1.12141
Solanum_lycopersicum_newGene_677	306	269	285	198	145	133	3.79225	3.25644	3.63927	2.5092	1.78963	1.6541	0.0267452	-1.11837
Solyc06g073990.2	614	489	349	239	259	298	47.4471	36.8577	27.736	18.7771	19.9598	23.0126	0.0499992	-1.11829
Solyc10g054480.3	171	234	202	122	115	99	5.18174	6.94992	6.28813	3.77108	3.48414	3.01104	0.0181433	-1.11646
Solyc08g081260.1	203	218	236	108	158	97	1.87711	1.97414	2.25124	1.01581	1.465	0.900804	0.0467424	-1.11645
Solyc02g063160.4	918	976	832	406	567	546	18.5325	19.2363	17.2588	8.34617	11.4274	11.0359	0.0037969	-1.11596
Solyc02g087280.3	1618	2086	1481	752	1098	1023	22.9016	28.8459	21.5637	10.8579	15.524	14.5154	0.0127404	-1.11341
Solyc09g065710.1	194	211	265	130	104	136	1.90736	2.03515	2.68792	1.3079	1.0174	1.34315	0.0448739	-1.11165
Solyc01g006430.3	9585	7647	5395	3780	4385	4369	163.185	127.182	94.4553	65.6332	74.5667	74.566	0.0282876	-1.10906
Solyc01g067730.3	9938	7486	7673	3575	4686	5666	356.297	262.171	282.89	130.713	167.792	203.616	0.0308894	-1.10782
Solyc04g049620.2	845	821	587	409	417	431	28.6842	27.2123	20.4867	14.1425	14.1304	14.6575	0.00552196	-1.10716
Solyc10g083720.3	9335	7163	6422	4897	4738	3121	121.577	91.1274	86.0228	65.0551	61.6286	40.743	0.0341095	-1.10616
Solyc03g097030.3	1199	1412	1073	804	610	644	15.0713	17.3307	13.8671	10.3051	7.65348	8.11545	0.00362099	-1.10529
Solyc09g082830.4	3119	4065	4214	1806	1892	2626	25.4157	32.3545	35.3149	15.0089	15.3995	21.447	0.0238287	-1.10526
Solyc09g066290.3	1460	1368	1376	867	886	611	16.2575	14.8817	15.7549	9.83758	9.85421	6.8191	0.00491729	-1.10322
Solyc06g065190.1	640	478	563	232	329	372	18.2042	13.2677	16.4608	6.71548	9.34326	10.6008	0.0494652	-1.10222
Solyc11g069020.3	1412	2048	1277	678	885	1045	14.7788	20.9318	13.7434	7.22954	9.2517	10.9646	0.0432778	-1.102
Solyc09g091260.3	955	1083	804	454	551	586	6.25806	6.93594	5.41747	3.03419	3.60286	3.84641	0.00396228	-1.09999
Solyc07g005250.1	318	381	325	198	236	136	28.0662	32.8082	29.5035	17.7836	20.7899	11.955	0.0385797	-1.09958
Solyc07g064420.3	1662	1370	1414	807	900	807	20.9869	16.8955	18.3555	10.3899	11.3451	10.2078	0.000455537	-1.09882
Solyc10g045350.2	309	292	321	166	138	209	10.6589	9.86476	11.4114	5.83675	4.74534	7.24524	0.0340885	-1.09727
Solyc11g067070.1	869	1249	806	482	602	547	7.29145	10.2377	6.95339	4.12044	5.04227	4.60043	0.0133795	-1.09536
Solyc05g013810.4	649	859	696	475	308	441	9.4609	12.2403	10.4332	7.05663	4.48704	6.43787	0.0299946	-1.09456
Solyc06g030470.4	365	283	236	165	150	177	6.14165	4.64487	4.07819	2.8177	2.51064	2.98224	0.0401869	-1.09407
Solanum_lycopersicum_newGene_1510	982	1366	810	618	649	491	10.4328	14.9838	7.75513	6.05311	6.87654	4.76537	0.0257646	-1.09317
Solanum_lycopersicum_newGene_1516	862	818	583	462	457	348	23.5694	21.8369	16.3866	12.8796	12.4852	9.52866	0.0191928	-1.09281
Solyc02g081390.3	15455	15008	10355	7130	9946	5675	191.013	181.186	131.618	89.8702	122.769	70.3105	0.0487838	-1.09165
Solyc07g055080.3	757	865	983	508	403	551	18.5154	20.67	24.7345	12.6592	9.84659	13.5082	0.0163745	-1.0888
Solyc02g084770.3	238	336	290	153	193	138	5.12068	7.07214	6.42018	3.35356	4.1516	2.9809	0.0263906	-1.08821
Solanum_lycopersicum_newGene_925	3782	3398	2329	1666	2199	1454	43.6754	38.0427	27.5878	19.5133	25.1601	16.7408	0.0396072	-1.08708
Solyc02g021560.4	9343	9284	8062	5260	5127	4806	145.606	141.339	129.218	83.6112	79.8009	75.0809	3.29e-07	-1.08687
Solyc09g005930.4	863	953	944	520	492	555	20.084	21.6655	22.5974	12.3312	11.4326	12.9316	0.000112156	-1.08535
Solyc01g108416.1	229	308	241	153	126	157	9.37414	12.3184	10.1337	6.37737	5.13786	6.41895	0.0211294	-1.08143
Solyc12g056790.2	3632	2535	2830	1529	1685	1871	46.4085	31.6382	37.1845	19.9264	21.5003	23.9642	0.014549	-1.08136
Solyc12g005760.2	764	706	701	417	434	388	18.7533	16.9107	17.6965	10.4233	10.6229	9.5405	8.66e-05	-1.07872
Solyc06g071210.3	4161	4070	2715	1910	2298	1970	56.8514	54.3171	38.1463	26.6193	31.3619	26.975	0.0120657	-1.07677
Solyc03g113040.4	835	734	595	397	471	358	7.72101	6.62656	5.65548	3.74141	4.34491	3.31877	0.0108216	-1.07593
Solanum_lycopersicum_newGene_2566	1838	2069	1424	1058	871	1077	24.4528	25.8821	18.8308	13.7782	12.5468	14.9244	0.00822493	-1.07498
Solyc12g045030.2	43298	29603	36456	20899	21281	20081	1229.17	820.905	1064.37	605.123	603.403	571.462	0.00842771	-1.07441
Solyc12g013900.3	25942	20357	18934	13090	14649	9199	493.993	378.654	370.795	254.223	278.616	175.6	0.0288094	-1.0733
Solyc01g104570.4	692	627	513	292	335	407	8.87142	7.85345	6.75438	3.81169	4.28435	5.22788	0.0216333	-1.07032
Solyc08g006780.3	4669	6717	6364	3354	3393	3346	168.466	236.749	236.157	123.421	122.27	121.03	0.00291496	-1.07023
Solyc04g081740.3	4532	3511	3455	2283	2364	1921	82.5595	62.4832	64.721	42.4178	43.0097	35.0836	0.0047563	-1.06735
Solyc04g051680.4	348	480	455	286	228	212	11.3622	15.3247	15.2919	9.52625	7.43316	6.93167	0.0242571	-1.06602
Solyc05g018500.3	4188	3270	2724	1867	2033	1895	47.166	35.9715	31.5443	21.4394	22.8653	21.3905	0.0107558	-1.06477
Solyc12g038453.1	163	244	208	114	129	104	7.14767	10.4545	9.36249	5.08857	5.63129	4.56658	0.0393116	-1.06448
Solyc11g068910.3	168	162	178	92	103	94	3.98012	3.75331	4.34366	2.22699	2.42297	2.2164	0.0176715	-1.06384
Solyc02g078840.4	1920	1677	1428	832	1050	986	40.5457	34.5897	31.0054	17.9243	22.1399	20.8784	0.00496534	-1.06277
Solyc04g081550.3	3193	2699	2548	1474	1521	1821	64.2211	53.0326	52.7024	30.2253	30.5449	36.7135	0.00410987	-1.06272
Solyc03g083400.3	656	681	430	324	380	295	15.181	15.386	10.2252	7.63369	8.78302	6.8251	0.0323016	-1.06175
Solyc09g074230.4	2234	2508	1801	918	1226	1536	35.494	38.9194	29.4238	14.8633	19.4407	24.4513	0.0442797	-1.06165
Solyc03g063390.1	344	452	324	200	223	214	5.62203	7.22878	5.45203	3.32893	3.63335	3.51153	0.00825623	-1.05911
Solyc05g008900.4	431	428	556	240	323	244	10.537	10.2339	14.0031	5.97647	7.89862	5.98788	0.0302204	-1.05906
Solyc09g075450.3	5615	4088	4332	2643	2737	2667	79.5276	56.5652	63.105	38.1809	38.7227	37.8611	0.0051593	-1.05778
Solyc02g093830.4	13319	9025	7748	6477	5407	5185	206.308	136.552	123.421	102.323	83.656	80.5126	0.0498205	-1.05473
Solyc03g031920.3	20828	19297	17046	8626	10907	13063	203.529	184.197	171.31	85.9657	106.45	127.965	0.0156526	-1.0526
Solyc10g007770.3	6379	8491	7966	3483	4090	5383	50.5109	65.6798	64.8738	28.1308	32.3469	42.7307	0.0295534	-1.05238
Solyc09g018060.4	1322	1357	1134	830	675	684	22.2223	22.2839	19.6172	14.2304	11.3344	11.5214	0.0011696	-1.05205
Solyc12g044880.2	915	1684	1396	692	787	779	8.48218	15.2595	13.3162	6.5394	7.2912	7.23659	0.048805	-1.05131
Solyc11g011230.3	654	650	574	377	344	361	11.2898	10.9582	10.1858	6.62856	5.92298	6.24284	0.000279697	-1.04882
Solyc07g066380.4	2207	1503	1965	1106	992	1155	85.5174	56.8607	78.2989	43.7076	38.3543	44.8491	0.0239873	-1.04765
Solyc01g011350.3	618	1007	716	363	487	477	8.21054	13.0734	9.77943	4.92268	6.45701	6.34778	0.0435288	-1.04513
Solyc08g080170.3	2875	2453	2299	1551	1511	1347	45.4603	37.8896	37.3864	25.0126	23.8651	21.3539	0.000764437	-1.04377
Solyc10g045490.2	634	676	949	439	421	435	12.4209	12.9549	19.1343	8.77431	8.24368	8.55498	0.0333285	-1.04343
Solanum_lycopersicum_newGene_53	498	360	421	281	208	242	7.56195	5.33062	6.57499	4.34512	3.14068	3.6719	0.0428731	-1.04333
Solyc12g035420.3	299	370	362	194	225	174	16.4995	19.9095	20.5323	10.9079	12.3865	9.59418	0.0102891	-1.04235
Solyc07g065320.4	14196	15354	9682	8474	7593	6337	87.3161	92.2509	61.2471	53.1607	46.6447	39.0718	0.0226215	-1.04232
Solyc07g041310.3	6959	6034	6789	3526	3749	4167	177.131	150.02	177.704	91.5279	95.3102	106.304	0.00106033	-1.04178
Solyc10g085480.2	7669	6715	7704	3836	4337	4609	244.652	209.271	252.785	124.826	138.196	147.402	0.00126541	-1.04118
Solyc08g080910.3	2724	2004	1936	1358	1396	1081	55.3417	39.765	40.4495	28.1404	28.3215	22.0161	0.0197293	-1.0408
Solyc04g079410.3	789	705	656	385	469	389	18.0145	15.7294	15.3942	8.96443	10.6821	8.90022	0.00229969	-1.04023
Solanum_lycopersicum_newGene_977	463	372	412	226	239	254	7.42685	5.8793	6.61832	3.09206	3.19192	3.40901	0.0092264	-1.03957
Solyc12g008450.2	803	724	691	459	447	378	11.9776	10.5516	10.5989	6.9886	6.66621	5.65598	0.00137655	-1.03893
Solyc08g067100.2	6216	5489	5906	3763	2841	3558	86.2819	74.4283	84.3149	53.272	39.3862	49.5057	0.00541021	-1.03757
Solyc03g118250.4	292	403	355	186	211	207	4.83356	6.51963	6.04477	3.12976	3.49048	3.42275	0.0118787	-1.03465
Solyc07g066410.4	2898	3007	2863	1688	1933	1483	26.5646	26.9226	26.9872	15.7817	17.6916	13.6272	0.000147391	-1.0319
Solyc11g069180.2	1531	2148	1463	833	1021	1092	29.581	40.5658	29.0857	16.4232	19.714	21.1565	0.0186307	-1.03188
Solyc02g092800.3	1570	1566	1266	1087	804	633	19.7544	19.2521	16.3833	13.9503	10.1032	7.98134	0.0459976	-1.03023
Solyc07g008330.3	3041	2627	2504	1552	1630	1575	46.4327	39.1719	39.3077	24.1602	24.8547	24.1017	0.000210215	-1.02959
Solyc04g078920.3	1558	1856	1378	902	992	886	44.6782	51.9974	40.6252	26.376	28.3959	25.4631	0.000516361	-1.02776
Solyc05g013640.1	1326	982	773	564	631	575	107.867	77.9851	64.6318	46.7426	51.2074	46.8613	0.0466067	-1.02752
Solyc11g008710.2	1412	1342	1525	854	925	714	20.5267	19.0515	22.8074	12.6572	13.4285	10.4061	0.00222671	-1.02738
Solyc05g011990.4	3158	2475	2401	1647	1568	1453	28.7307	21.9933	22.4647	15.2789	14.2462	13.2482	0.00433153	-1.02665
Solyc10g078320.2	1448	1506	1223	815	944	664	10.9408	11.1154	9.50353	6.28068	7.12381	5.02409	0.00550813	-1.02654
Solyc12g056995.2	297	346	422	190	198	226	12.0559	13.7085	17.6263	7.86273	8.01259	9.20066	0.0382182	-1.02394
Solyc10g045290.2	379	532	442	250	287	246	1.90646	2.61708	2.28902	1.2834	1.44308	1.24057	0.00958277	-1.02296
Solyc10g006750.4	423	383	470	227	233	279	16.8781	14.9274	19.2911	9.21986	9.25326	11.1245	0.0200222	-1.02282
Solyc11g072320.3	1818	1699	1867	934	994	1201	23.78	21.7138	25.1169	12.4578	12.9869	15.7485	0.00471061	-1.02236
Solyc04g018100.4	788	722	468	374	397	366	9.30012	8.32463	5.67625	4.50208	4.68075	4.32707	0.0441041	-1.02113
Solyc06g062670.3	6574	5329	4075	3149	3102	2991	90.4053	71.5782	57.6276	44.1675	42.6084	41.2337	0.0195438	-1.02111
Solyc09g009690.3	1103	1301	1176	660	611	803	19.2674	22.1989	21.1248	11.7609	10.6562	14.0661	0.00565675	-1.02076
Solyc05g051000.3	2830	2638	2817	1580	1677	1599	91.228	83.059	93.3686	51.9505	53.9821	51.6672	1.21e-05	-1.01922
Solyc06g068055.1	3423	4051	3381	1699	2283	2316	29.9776	34.656	30.4539	15.1796	19.9717	20.3298	0.00596697	-1.01921
Solyc03g116110.3	4994	4944	5205	2820	3042	3013	83.144	80.3982	89.1088	47.8743	50.5715	50.2864	3.93e-06	-1.01898
Solyc06g071620.3	1161	1134	920	729	652	483	5.25366	5.01401	4.28372	3.36569	2.9447	2.1881	0.0217976	-1.01713
Solyc01g080720.4	975	851	773	566	509	439	8.0949	6.89868	6.59621	4.79305	4.21571	3.65093	0.0066089	-1.01685
Solyc04g077790.3	1208	1271	1168	718	701	718	22.358	22.9687	22.231	13.5443	12.9579	13.313	1.85e-06	-1.01581
Solyc01g020495.1	889	985	840	546	512	530	5.15712	5.58116	5.00888	3.22626	2.96615	3.08319	5.26e-05	-1.0136
Solyc06g073850.1	316	238	313	188	156	159	19.7468	14.5636	20.1533	11.9785	9.72445	9.93131	0.0481579	-1.01268
Solyc06g048810.4	947	976	693	569	484	466	19.4576	19.5859	14.6446	11.9138	9.92128	9.60388	0.013594	-1.01118
Solyc07g047790.3	7048	7589	8098	4742	4696	3916	70.6303	74.2942	83.461	48.4714	46.9978	39.3419	0.000373284	-1.00991
Solyc03g079930.3	7175	5461	5384	3626	3940	2965	163.598	121.646	126.264	84.3246	89.7178	67.7786	0.0148905	-1.00978
Solyc04g054780.3	377	516	358	286	217	219	14.3814	19.2151	14.0124	11.1203	8.25855	8.35816	0.0402506	-1.00888
Solyc04g049350.4	18713	13908	13168	10413	8523	7725	269.32	195.534	194.911	152.85	122.509	111.451	0.0283166	-1.00833
Solyc01g107160.3	922	708	661	395	543	396	16.1049	12.0773	11.8705	7.04028	9.46986	6.92675	0.0413829	-1.00638
Solyc03g093490.3	213	215	196	128	113	123	5.15336	5.09124	4.88736	3.16549	2.72999	2.97981	0.013614	-1.00477
Solyc06g010260.3	391	370	373	225	209	231	11.9558	11.0472	11.7332	7.01373	6.36906	7.07422	0.00310878	-1.00312
Solyc04g054710.3	5931	4798	3818	3056	2875	2557	88.2731	69.7575	58.4355	46.3862	42.7336	38.1469	0.0209993	-1.00301
Solyc07g066060.3	1033	1158	1034	620	618	659	23.8252	26.0941	24.5296	14.5787	14.236	15.2391	3.25e-05	-1.00207
Solyc02g063220.3	863	1267	1088	1387	1686	1274	12.1051	17.3699	15.6999	19.8438	23.6336	17.9262	0.0160609	1.00085
Solyc01g107180.3	3594	4115	3188	4363	6334	4079	39.502	44.1758	36.0328	48.9103	69.5366	44.9448	0.0246113	1.00233
Solyc08g082670.4	3009	4782	3532	4867	5531	4864	33.0148	51.2555	39.8643	54.472	60.6182	53.5068	0.01362	1.00422
Solyc05g053870.3	652	731	694	949	799	1050	10.2637	11.2527	11.2471	15.2416	12.5649	16.5808	0.00589244	1.00471
Solyc05g005020.4	6616	9397	9176	10459	11234	12332	36.397	50.4955	51.9131	58.6841	61.7291	68.0104	0.011138	1.00598
Solyc01g105290.3	2329	1814	1617	2689	3059	2109	38.1041	28.9951	27.2057	44.8743	49.9941	34.5855	0.032955	1.00644
Solyc11g044540.2	1331	2041	2115	2390	2438	2627	17.0764	25.5889	27.9175	31.2929	31.2551	33.8016	0.0325423	1.00782
Solyc01g105720.2	563	992	741	960	1034	1119	8.22317	14.1487	11.1298	14.2938	15.0812	16.3787	0.0452845	1.00811
Solyc10g074810.2	679	681	623	893	983	797	9.64574	9.45155	9.099	12.9459	13.948	11.3534	0.000242688	1.00834
Solyc10g081660.2	1199	1730	1502	2256	1964	1772	19.212	27.0713	24.7497	36.8653	31.4215	28.4627	0.0104846	1.00899
Solyc11g072010.3	456	638	487	552	757	839	7.09329	9.6991	7.79771	8.7693	11.7808	13.0953	0.0470835	1.00931
Solyc01g090200.4	4286	6126	6044	7855	7386	7041	33.1898	46.3433	48.1424	62.0485	57.1326	54.6628	0.00824784	1.01091
Solyc04g005555.1	499	672	746	826	976	810	20.8821	27.4657	32.1382	35.2861	40.837	33.9996	0.0236771	1.01092
Solyc09g061420.3	690	975	957	1134	1190	1226	9.10098	12.5747	12.9844	15.2712	15.6809	16.2172	0.00926627	1.01108
Solyc08g075470.3	621	619	478	800	833	692	11.196	10.8933	8.86415	14.7102	14.9974	12.512	0.00356351	1.01358
Solyc06g060060.4	593	989	598	905	1093	965	8.58844	13.9934	8.91159	13.3766	15.8259	14.0202	0.0475024	1.01364
Solyc08g082990.3	1829	2651	1617	2936	2907	2421	19.6337	27.7983	17.8526	32.1471	31.1715	26.0544	0.0239873	1.01422
Solyc08g005860.3	603	821	754	851	1133	975	9.2508	12.3121	11.8979	13.33	17.3843	15.0059	0.011045	1.01594
Solyc07g064620.2	1590	1634	1293	1666	2539	1948	130.45	130.933	109.106	139.406	208.078	160.218	0.0186725	1.01598
Solyc09g006000.3	974	835	997	1305	1117	1396	29.4063	24.6204	30.9593	40.1912	33.6812	42.2604	0.00903345	1.01672
Solyc11g067010.2	594	668	692	673	934	1064	22.8946	25.1552	27.4416	26.4571	35.9771	41.1246	0.0373362	1.01767
Solyc03g120090.1	307	328	377	489	500	393	9.27516	9.6814	11.7464	15.0958	15.1244	11.9299	0.0106279	1.01993
Solyc04g051850.3	2246	3222	2870	3179	3850	4315	63.671	89.2368	83.6905	91.9274	109.031	122.661	0.0181766	1.02091
Solyc03g082540.4	1694	1717	1443	2258	2101	2199	32.6649	32.3577	28.6324	44.4218	40.4864	42.5243	3.57e-05	1.02262
Solyc03g043950.4	1788	2193	2219	2667	2666	3078	20.7501	24.8715	26.4951	31.5843	30.9086	35.8202	0.00207681	1.02283
Solyc05g053360.3	851	1159	1067	1387	1425	1363	10.5602	14.0547	13.621	17.5542	17.6613	16.9561	0.00138998	1.02479
Solyc08g076930.1	4781	4132	3655	6836	6328	4142	64.2534	54.2429	50.5208	93.698	84.9469	55.7986	0.0414927	1.02479
Solyc04g080580.3	1629	1901	1742	2160	2567	2411	33.353	38.0277	36.6928	45.1185	52.5233	49.4974	5.58e-05	1.02485
Solyc05g006820.4	428	468	438	483	622	717	8.73487	9.31813	9.1758	10.0416	12.6762	14.6573	0.0193859	1.02545
Solyc03g098110.4	684	1055	981	1189	1339	1188	12.691	19.1179	18.7095	22.4923	24.8093	22.1028	0.0165206	1.02673
Solyc04g005480.1	504	387	450	684	582	572	27.3122	20.4954	25.0751	37.823	31.483	31.0586	0.0128319	1.02697
Solyc02g071190.4	765	1197	1185	1236	1588	1497	10.3535	15.8331	16.5067	17.0785	21.4833	20.3319	0.0392737	1.02725
Solyc07g052290.1	1329	2373	2059	2522	2752	2622	27.6785	48.3068	44.1266	53.6012	57.2719	54.7627	0.0401721	1.0278
Solyc10g080230.2	172	223	145	230	283	227	7.95588	10.1058	6.91482	10.8807	13.1266	10.5281	0.0363373	1.02851
Solyc04g074080.3	635	775	512	841	855	917	18.1819	21.672	15.0755	24.5488	24.4436	26.3196	0.00779007	1.02938
Solyc10g012410.3	352	363	357	558	419	486	9.23407	9.29676	9.63467	14.9335	10.9709	12.7653	0.00712321	1.02954
Solyc10g005830.3	617	781	698	900	941	1004	18.9188	23.4174	22.0299	28.1635	28.8342	30.9049	0.000604554	1.02966
Solyc08g081570.3	2694	3568	3005	4568	4639	3442	67.4415	87.2702	77.3883	116.666	116.028	86.3885	0.00525215	1.03114
Solyc03g026140.4	247	245	198	316	301	324	4.30569	4.16398	3.53847	5.60762	5.2346	5.6501	0.00493046	1.03221
Solyc11g032200.2	517	736	745	910	886	938	9.70675	13.4916	14.3788	17.4336	16.614	17.6608	0.0124761	1.03258
Solyc07g006300.4	2109	2048	1645	2658	3282	2048	26.3829	25.0254	21.1708	33.9261	41.0172	25.6835	0.0225847	1.034
Solyc12g014380.3	1960	2440	2303	2727	3123	3284	25.9403	31.5462	31.3439	36.8132	41.2739	43.5598	0.000888371	1.03621
Solyc04g049130.4	903	1154	1236	1493	1527	1487	15.9252	19.8851	22.4242	26.8744	26.9158	26.306	0.00317526	1.03765
Solyc09g020110.3	1171	1252	1452	2209	1571	1568	27.0113	28.1999	34.4458	51.9727	36.1893	36.2589	0.0224125	1.03985
Solyc05g012140.3	682	1171	981	1183	1337	1379	8.766	14.6962	12.9707	15.5034	17.1655	17.7673	0.0331342	1.04035
Solyc06g083190.4	3163	3819	3605	4128	5248	5106	38.4002	45.295	45.0137	51.1206	63.6529	62.1508	0.00119684	1.04254
Solyc01g107380.3	3062	4313	3328	4496	4790	5329	47.16	64.8902	52.7102	70.6344	73.6954	82.2821	0.00349749	1.04318
Solyc01g089857.1	387	381	286	494	437	515	21.4456	20.5803	16.2918	27.8987	24.1893	28.5983	0.0105112	1.04376
Solyc03g118290.3	6193	8292	7980	9641	10339	10753	59.7741	78.1828	79.2224	94.9227	99.6865	104.058	0.0014765	1.04377
Solyc08g063000.4	178	212	172	293	240	239	2.95956	3.45479	2.95122	4.98868	3.9962	3.99332	0.0112061	1.04398
Solyc01g009020.4	486	482	481	695	675	612	20.5219	19.8779	20.8902	29.9453	28.4938	25.9243	6.95e-05	1.04499
Solyc09g090330.3	1331	1889	1648	2208	2528	1952	29.93	41.4994	38.1073	50.6296	56.7707	44.0039	0.00536451	1.046
Solyc03g082960.2	1497	2434	2597	3218	3056	2787	27.6523	43.9229	49.3378	60.6229	56.3708	51.612	0.044432	1.04655
Solyc12g021280.2	1129	2050	1564	2159	2469	1934	15.2589	27.0674	21.7391	29.7629	33.3338	26.203	0.0411431	1.04793
Solyc07g041760.3	172	194	218	272	234	302	1.50385	1.65933	1.96282	2.42784	2.04786	2.64655	0.0266452	1.0482
Solyc11g009070.2	292	515	413	581	517	589	5.939	10.2285	8.6461	12.0499	10.5079	12.0078	0.0445672	1.0492
Solyc02g078860.3	418	713	540	800	827	684	6.39587	10.6634	8.5013	12.4922	12.6403	10.4948	0.0289693	1.05248
Solyc05g018640.3	222	330	313	436	406	356	17.2803	25.0524	25.0162	34.6279	31.5311	27.7535	0.0232646	1.05249
Solyc07g063530.3	2402	4410	3430	5101	5177	3951	55.6347	99.7832	81.6964	120.501	119.766	91.7446	0.0472532	1.05383
Solyc07g017800.4	1506	1973	1641	2528	2701	1846	41.467	53.0813	46.485	71.0129	74.3102	50.9478	0.00940262	1.05408
Solyc03g119280.3	655	749	808	1086	973	985	9.67922	10.8257	12.2946	16.3799	14.3711	14.609	0.000917547	1.05441
Solyc04g024520.3	570	800	613	945	976	807	10.7685	14.7659	11.9143	18.2157	18.41	15.2836	0.00387388	1.05478
Solyc04g076820.1	2784	3569	3033	3508	5367	4112	54.3444	68.0507	60.8943	69.8513	104.643	80.4755	0.0121075	1.05537
Solyc05g049900.3	799	1152	1016	1346	1411	1325	14.3308	20.1684	18.7318	24.6227	25.2735	23.8146	0.00253479	1.05582
Solyc10g024410.2	2369	3148	3178	4004	4001	3964	41.4921	53.8743	57.2603	71.5459	69.9961	69.6027	0.00148569	1.05595
Solyc08g076090.3	765	1392	1086	1702	1433	1368	12.8598	22.884	18.7962	29.2004	24.0727	23.076	0.044822	1.05669
Solyc04g057870.3	2046	3346	3376	4066	4006	4105	37.5137	59.9315	63.6667	76.0377	73.3716	75.4524	0.0298995	1.05692
Solyc10g045320.2	257	321	281	443	359	382	19.0955	23.3676	21.535	33.6887	26.7244	28.5399	0.00502318	1.05703
Solyc01g100610.3	1087	1209	1166	1623	1529	1600	13.5028	14.6752	14.9035	20.5695	18.9817	19.9378	2.16e-06	1.06115
Solyc05g015150.3	483	768	714	857	996	879	5.43692	8.44905	8.27022	9.84755	11.2061	9.92128	0.020341	1.06343
Solyc06g061000.3	3051	4053	3225	4155	4828	5247	54.5164	70.7275	59.2545	75.7105	86.1571	93.9849	0.00231307	1.0635
Solyc10g051310.2	2118	3329	3577	4163	4324	4101	47.6983	73.2402	82.8708	95.6487	97.2814	92.6058	0.0290966	1.06368
Solyc06g075660.4	236	282	255	318	338	415	7.7444	9.0463	8.61337	10.6424	11.0746	13.6514	0.0103654	1.06487
Solyc11g045180.3	210	309	321	420	336	419	8.48886	12.2162	13.3864	17.3524	13.5828	17.0331	0.0440589	1.06736
Solyc02g032970.4	692	778	985	1228	1000	1204	17.8167	19.5663	26.0869	32.2644	25.7067	31.0728	0.0188817	1.07085
Solyc04g009370.4	1321	1801	1775	2248	2254	2285	31.8686	42.4432	44.0342	55.3041	54.3042	55.2694	0.00187146	1.07194
Solyc09g098540.3	4671	7098	7175	8788	8550	9083	85.1533	126.407	134.527	163.395	155.677	166.002	0.0133199	1.07511
Solyc12g006030.2	480	639	582	873	810	683	13.2192	17.1907	16.4864	24.504	22.2649	18.8588	0.00372149	1.07595
Solyc10g081410.2	150	132	111	164	225	165	4.63454	3.98377	3.53209	5.16871	6.97566	5.10684	0.043832	1.07601
Solyc03g112990.1	352	488	592	663	615	740	13.4328	18.18	23.1979	25.8021	23.4067	28.299	0.0446269	1.07828
Solyc07g017220.3	1404	2197	1791	2434	2529	2530	31.5762	48.2474	41.4085	55.8259	56.789	57.0345	0.0055034	1.07844
Solyc02g071830.3	265	267	174	318	385	289	6.9089	6.78886	4.66351	8.46398	10.0211	7.56113	0.0362813	1.07847
Solyc06g051410.4	532	646	680	759	878	953	11.7113	13.8962	15.4134	17.0448	19.3279	21.0571	0.00492419	1.07881
Solyc09g090380.1	160	174	170	231	280	196	10.012	10.6164	10.9519	14.7615	17.4983	12.25	0.0149973	1.07881
Solyc04g079320.4	1794	2694	2813	3336	3559	3322	33.3714	48.9575	53.8198	63.3074	66.137	61.9664	0.0141695	1.07894
Solyc02g078640.3	3953	4133	4276	5057	5150	7028	15.9268	16.2664	17.7165	20.7798	20.7243	28.3845	0.00777284	1.07895
Solyc03g114350.1	335	393	422	412	552	654	10.6889	12.2689	13.865	13.4131	17.6068	20.935	0.0385318	1.0791
Solyc02g070385.1	194	258	274	369	354	296	24.5394	31.9259	35.6879	47.6831	44.8376	37.6274	0.0186699	1.08006
Solyc08g013850.1	233	349	355	449	409	458	2.56772	3.75406	4.02561	5.04746	4.50683	5.06746	0.0253978	1.08363
Solyc10g081460.2	3001	3716	3200	4202	4730	4810	35.2398	42.6213	38.6471	50.3299	55.4792	56.615	3.97e-05	1.08364
Solyc02g070390.3	1354	2207	2126	2744	2624	2607	22.1534	35.2659	35.7709	45.7967	42.8866	42.7549	0.0193932	1.084
Solyc04g049680.2	1538	1777	1732	2042	2401	2580	60.0049	67.7053	69.4827	81.2642	93.5714	100.891	0.000598613	1.08484
Solyc10g084690.2	536	480	385	739	664	561	8.10319	7.09348	5.9947	11.4097	10.03	8.50756	0.00989612	1.08545
Solyc01g103760.3	832	1447	1060	1329	1883	1490	12.9473	22.0032	16.9707	21.1029	29.283	23.2583	0.0390286	1.08671
Solyc04g051610.3	232	289	306	490	358	322	3.51	4.26694	4.76333	7.56914	5.4146	4.88704	0.0388343	1.08768
Solyc10g055720.2	1282	1587	1763	1862	2248	2398	15.8579	19.1674	22.4203	23.4808	27.7666	29.7276	0.00828035	1.09143
Solyc12g042070.3	3230	4018	3771	4999	4936	5400	22.7985	27.7063	27.3754	35.9895	34.7978	38.2107	5.9e-05	1.09235
Solyc01g079770.2	95	137	97	150	147	167	1.98495	2.81169	2.09726	3.20007	3.08243	3.51719	0.0357189	1.09396
Solyc06g054470.1	158	133	138	175	219	212	7.94854	6.54376	7.14938	8.97034	10.9818	10.6886	0.0170528	1.09402
Solyc01g005440.4	8861	11284	11197	14534	14332	14862	169.899	211.333	220.785	284.22	274.459	285.655	0.000174459	1.09409
Solyc09g011030.3	1200	1645	1521	1837	2354	1936	17.4391	23.3622	22.7428	27.2381	34.1832	28.2194	0.00330484	1.09585
Solyc01g007100.3	2560	2818	3204	4109	3916	3989	26.3842	28.3734	33.9579	43.1931	40.3153	41.2172	0.000239837	1.09625
Solyc04g005830.3	226	317	292	389	372	411	3.96457	5.44138	5.27399	6.98512	6.54387	7.25437	0.00675134	1.09645
Solyc11g072170.2	322	419	411	539	535	540	5.0271	6.39033	6.60816	8.5836	8.34945	8.46544	0.00146627	1.09727
Solyc01g098080.3	383	474	477	682	611	578	3.93116	4.74759	5.03594	7.14204	6.26946	5.94464	0.00154881	1.09763
Solyc07g044750.3	111	182	147	212	221	190	1.86941	2.99594	2.55642	3.651	3.72136	3.21511	0.03488	1.0981
Solyc01g068620.4	494	680	723	916	989	776	11.8261	15.9232	17.8318	22.3948	23.6743	18.6492	0.0121531	1.09851
Solyc03g097130.3	576	994	872	1261	1051	1139	8.89491	14.9951	13.8505	19.8683	16.2205	17.6454	0.0297477	1.0991
Solyc10g083990.2	631	718	748	1011	1082	852	18.0787	20.109	22.045	29.5667	30.9899	24.4936	0.000716901	1.09911
Solyc05g007240.1	1493	1932	2458	3163	3013	2227	79.1038	99.9963	133.937	170.944	159.454	118.288	0.0413656	1.09952
Solyc09g072990.3	3460	5562	5178	6335	6734	6947	46.9759	73.7698	72.3032	87.7316	91.3138	94.552	0.0122489	1.10141
Solyc04g081370.2	1550	1468	1257	1840	2000	2147	27.5663	25.4994	22.9846	33.3676	35.5215	38.2794	0.000239701	1.10293
Solyc03g007090.1	321	425	335	403	570	554	6.20947	8.02796	6.65573	7.94952	11.0058	10.7364	0.0154875	1.10442
Solyc03g044200.3	173	225	156	247	309	229	3.1124	3.94151	2.88225	4.5195	5.54957	4.12587	0.0202363	1.10623
Solyc05g009070.4	1543	1566	1105	1474	2415	2109	21.3914	21.207	15.7554	20.8482	33.4464	29.3175	0.0337462	1.1079
Solyc12g096020.3	1125	1538	1116	1491	1756	2077	20.484	27.3706	20.8996	27.689	31.9375	37.9231	0.0107841	1.10794
Solyc03g113780.3	848	1310	1531	1707	1935	1635	11.6452	17.572	21.623	23.9094	26.5524	22.5061	0.0394218	1.10833
Solyc03g118430.3	5623	8289	7038	9608	9993	9822	35.7734	51.5088	46.0468	62.34	63.4974	62.6391	0.00114758	1.10843
Solyc03g117760.4	731	527	702	1174	931	716	34.7512	24.4684	34.2903	56.9065	44.2184	34.0907	0.0480401	1.10847
Solyc09g098190.3	121	132	142	204	183	173	1.75413	1.86598	2.11482	3.01313	2.63662	2.50753	0.00971973	1.10871
Solyc04g049670.4	8560	10212	10348	11883	14232	14877	100.178	116.745	124.554	141.85	166.372	174.55	0.000694321	1.11
Solyc12g009470.2	1806	2925	2583	3731	3576	3054	38.8111	61.4223	57.1147	81.7964	76.785	65.809	0.0125067	1.11078
Solyc07g045250.1	149	136	147	179	236	200	19.3421	17.2783	19.6787	23.7675	30.7769	26.1715	0.0125676	1.11229
Solyc07g006410.1	834	593	599	920	1132	845	24.149	16.7833	17.8486	27.1792	32.7445	24.5249	0.0177829	1.11436
Solyc03g031700.4	2239	2963	2270	3412	3345	3734	30.704	39.7001	32.0165	47.7387	45.8201	51.3373	0.000353902	1.11494
Solyc10g075070.3	6229	8706	5660	9067	12678	7682	242.347	330.909	226.47	359.836	492.699	299.61	0.0312731	1.11768
Solyc05g013670.3	1013	1594	1452	1700	2045	2023	10.7504	16.5216	15.85	18.3976	21.6776	21.5168	0.0119632	1.11903
Solyc01g091740.4	324	348	210	412	492	359	3.8965	4.09259	2.59116	5.05316	5.90647	4.3233	0.0345387	1.12116
Solyc12g089240.2	245	272	280	418	406	312	4.85792	5.25727	5.6978	8.44676	8.03882	6.19186	0.00476977	1.12414
Solyc03g116900.3	836	838	583	941	977	1300	11.7187	11.4785	8.40476	13.454	13.6796	18.2626	0.0221894	1.12476
Solyc08g015620.3	644	785	754	1170	1073	860	13.3972	15.9615	16.1321	24.8384	22.2982	17.9399	0.0020113	1.12558
Solyc03g118270.1	719	501	601	903	981	735	18.3172	12.4598	15.7344	23.4501	24.9426	18.769	0.0152616	1.1258
Solyc02g086830.3	1410	1868	1590	2143	2494	2242	21.6979	28.0895	25.174	33.6368	38.345	34.5975	0.000128258	1.12626
Solyc04g011500.3	1922	2400	2198	3056	3068	3069	33.9203	41.379	39.8949	55.0121	54.0831	54.2984	3.28e-06	1.12628
Solyc04g150126.1	205	290	279	375	381	347	9.30041	12.8646	13.0294	17.366	17.2974	15.7988	0.00615505	1.12739
Solyc01g091780.4	519	874	798	953	1016	1167	11.6002	19.0832	18.3357	21.732	22.6899	26.1481	0.0266923	1.12759
Solyc12g098910.2	1028	1502	876	1518	1593	1732	15.4588	22.0641	13.5395	23.2709	23.9236	26.1007	0.0152988	1.12873
Solyc06g076600.2	95	125	84	147	158	131	1.53228	1.96583	1.38489	2.42613	2.54289	2.12299	0.0282876	1.12921
Solyc03g113330.3	305	387	330	441	600	420	3.86522	4.78248	4.29121	5.69773	7.5991	5.33577	0.00833726	1.12951
Solyc06g076140.4	10586	15957	11351	15859	19391	18535	484.399	713.233	534.148	740.154	886.219	850.173	0.00428744	1.12991
Solyc02g078480.3	1823	1526	1621	2810	2617	1734	30.7974	25.1896	28.165	48.4362	44.1731	29.3703	0.0177829	1.13031
Solyc03g058430.3	534	810	669	811	884	1187	13.0651	19.3408	16.8316	20.218	21.5812	29.0979	0.0282147	1.13127
Solyc03g095620.4	2276	3726	2670	4466	4765	3211	30.5361	48.8364	36.8443	61.125	63.8606	43.1949	0.0245601	1.13203
Solyc08g062640.3	462	559	475	715	940	508	16.0752	19.019	17.0234	25.397	32.7194	17.7288	0.0344707	1.13245
Solyc04g024590.3	933	1113	918	1320	1429	1439	18.8646	21.991	19.0868	27.2382	28.864	29.1865	5.92e-06	1.13247
Solyc01g079350.3	1199	1387	1322	1753	1799	1978	16.9283	19.1334	19.1959	25.2461	25.3653	27.9926	1.33e-05	1.13278
Solyc12g005040.2	455	618	408	765	749	599	16.0339	21.263	14.7836	27.4891	26.3751	21.161	0.00833726	1.13379
Solyc03g097990.3	904	977	833	1511	1284	1071	23.5458	24.8548	22.2969	40.1433	33.4053	27.9554	0.0014987	1.13387
Solyc09g010870.4	1241	2060	2177	2256	2742	2914	11.0105	17.8588	19.8744	20.422	24.3068	25.9293	0.0404963	1.13432
Solyc06g050620.3	2249	3033	2514	3801	4126	3163	24.1579	31.8285	27.7787	41.6541	44.2808	34.0667	0.000808578	1.13479
Solyc11g013180.2	1716	1352	1453	2149	2263	2040	16.4322	12.6495	14.3144	20.9931	21.6538	19.5871	0.000427974	1.13563
Solyc03g093460.3	320	328	217	533	388	332	6.17932	6.17656	4.30284	10.508	7.47609	6.42316	0.049986	1.13788
Solyc06g051080.4	1813	2758	2828	3677	3530	3407	16.4951	24.5146	26.4632	34.1255	32.0791	31.0757	0.00902812	1.13883
Solyc10g080500.2	1556	1665	1555	2133	2566	2089	30.6691	32.0535	31.5308	42.8958	50.5281	41.2731	5.28e-06	1.1391
Solanum_lycopersicum_newGene_1897	213	194	256	303	302	351	6.08925	6.0481	8.94584	11.8482	12.5294	14.716	0.0127353	1.14053
Solyc07g021550.3	685	1040	920	1282	1154	1345	8.1765	12.1263	11.2923	15.606	13.7585	16.0948	0.00612787	1.14091
Solyc08g067740.4	74	79	84	114	137	94	3.61316	3.77386	4.24456	5.70664	6.69752	4.60455	0.0427552	1.14098
Solyc10g081720.2	1002	1164	1406	2055	1680	1432	17.1536	19.4554	24.7526	35.8778	28.7202	24.5629	0.0136338	1.14534
Solyc04g078950.1	291	388	292	457	622	336	8.79874	11.4683	9.10038	14.1133	18.8062	10.1811	0.0472519	1.14541
Solyc07g006360.1	347	391	297	494	507	474	6.68933	7.3649	5.89621	9.732	9.77529	9.17885	0.000224384	1.14545
Solyc04g082750.3	166	253	296	332	351	358	2.40662	3.5872	4.42318	4.91852	5.09814	5.21582	0.0432752	1.14587
Solyc06g068760.3	1764	2435	2493	3074	3455	3070	39.303	53.0166	57.1422	69.893	76.9273	68.5971	0.00206867	1.14677
Solyc06g082830.3	1975	2653	2304	2807	3560	3548	62.0668	81.4663	74.4675	89.9843	111.748	111.803	0.00142057	1.14779
Solyc11g007510.2	2314	1894	1779	3872	2803	2069	24.9081	19.9142	19.6896	42.5114	30.1369	22.3278	0.0434913	1.14797
Solyc02g082680.4	1147	1832	1355	1860	1789	2597	10.3802	16.1958	12.614	17.1711	16.1744	23.5644	0.030535	1.14815
Solyc04g081460.2	370	449	362	647	500	543	14.4129	17.0933	14.4894	25.7189	19.475	21.2337	0.00217748	1.14836
Solyc03g123620.4	387	294	426	445	581	588	4.56575	3.38946	5.16576	5.35166	6.84856	6.96047	0.0267234	1.14891
Solyc12g098920.2	1182	1446	1147	1754	2097	1552	16.0762	19.2227	16.053	24.3372	28.4962	21.1627	0.000598613	1.14914
Solyc02g087580.3	1027	800	699	1334	1273	1045	12.0458	9.1694	8.43202	15.9666	14.9194	12.2954	0.00825783	1.15161
Solyc11g069290.2	876	1192	929	1681	1510	1128	18.3604	24.4197	20.0254	35.9604	31.6368	23.7212	0.00791951	1.15227
Solyc02g081150.1	435	643	662	692	835	1002	11.5247	16.6227	18.0344	18.6911	22.0973	26.6033	0.0302565	1.15467
Solyc05g055850.3	982	1685	1712	2500	2021	1870	20.6502	34.6326	37.044	53.6455	42.4761	39.4311	0.0399782	1.15559
Solyc04g010190.1	613	987	932	1127	1350	1188	29.9112	47.032	46.7642	56.0592	65.7902	58.0958	0.0128061	1.15602
Solyc12g096820.1	231	399	367	513	466	471	4.6067	7.77106	7.51834	10.4297	9.26336	9.4001	0.0261486	1.15972
Solyc03g115840.4	785	968	781	1224	1184	1213	8.44896	10.1872	8.64644	13.4499	12.737	13.1019	7.47e-06	1.15988
Solyc08g075690.3	2132	2858	2602	3331	3298	4304	110.018	144.055	138.103	175.354	169.984	222.654	0.00403781	1.16066
Solyc12g044410.2	633	986	923	1251	1362	1073	5.63678	8.5791	8.458	11.3657	12.1207	9.58818	0.00955317	1.16133
Solyc10g079440.2	135	159	165	219	219	226	2.21614	2.55996	2.78391	3.6798	3.59672	3.72925	0.00314144	1.16442
Solyc12g006980.2	827	898	1155	1097	1425	1698	10.7749	11.4366	15.4925	14.5885	18.5577	22.1936	0.0270699	1.16625
Solyc06g084360.4	1889	2968	2751	3455	3680	3883	38.1333	58.5165	57.118	71.1263	74.1896	78.5719	0.00598789	1.16768
Solyc12g096100.2	314	401	427	560	489	608	15.1119	18.8103	21.1147	27.4911	23.4974	29.3247	0.00641064	1.1685
Solyc03g115000.3	1169	2293	2044	2709	2412	2953	8.63222	16.5461	15.5235	20.4099	17.7952	21.8684	0.0450828	1.17064
Solyc01g074030.3	4269	7377	5864	8073	8996	8328	62.7976	106.008	88.7185	121.138	132.192	122.814	0.00831987	1.1709
Solyc06g075960.1	1486	1396	1044	2020	1849	1805	132.442	121.528	95.7273	183.686	164.664	161.293	0.00114758	1.17128
Solyc03g118300.1	444	606	537	743	810	737	45.7182	60.9437	56.8786	78.0357	83.3151	76.0307	0.000327901	1.17164
Solyc04g009430.3	341	560	512	828	658	585	5.70567	9.15901	8.81659	14.155	11.0193	9.82109	0.0288845	1.17251
Solyc12g006850.2	1695	1231	1470	2395	2056	1961	17.106	12.1291	15.2546	24.6519	20.7212	19.837	0.00404807	1.17269
Solyc04g050490.4	825	1101	783	1255	1347	1300	12.0912	15.7728	11.8138	18.7723	19.7391	19.1097	0.000342232	1.17324
Solyc10g086440.2	117	111	109	164	135	195	2.77277	2.56189	2.65862	3.97411	3.18379	4.6368	0.0280679	1.17341
Solyc08g082480.3	234	379	340	452	504	434	2.22196	3.51224	3.32283	4.38204	4.78216	4.13105	0.0125619	1.17368
Solyc03g044820.4	146	96	95	178	167	154	8.3937	5.37239	5.62598	10.4505	9.58464	8.89279	0.0466067	1.17439
Solyc07g045210.1	1211	1377	1522	1993	1892	2061	19.2579	21.3845	24.8952	32.3316	30.0523	32.8606	0.000151302	1.17595
Solyc01g091580.3	1458	2117	2535	2861	3055	3050	26.2696	37.2486	46.9673	52.5763	54.9698	55.0886	0.0175589	1.17679
Solyc10g085020.3	4492	3676	3921	7299	4503	5932	82.1544	65.6737	73.7493	136.154	82.2512	108.753	0.0157997	1.17955
Solyc02g077310.4	118	155	166	191	234	219	3.80941	4.8722	5.50784	6.26492	7.52066	7.06997	0.0148836	1.17959
Solyc01g110370.4	122	132	114	217	174	149	2.41633	2.54141	2.32642	4.37179	3.4475	2.95259	0.0175107	1.17986
Solyc11g012730.3	677	527	559	883	871	812	19.2763	14.6704	16.3624	25.6612	24.7743	23.1856	0.000695665	1.1801
Solyc12g042060.3	22396	33722	32475	42172	42437	44205	191.364	281.461	285.379	367.525	362.167	378.636	0.00275308	1.18069
Solyc03g124030.4	2028	3039	3292	4329	3834	4078	33.872	49.5876	56.5654	73.7706	63.9712	68.2982	0.0105434	1.1824
Solyc03g114020.3	1352	1213	1254	1626	1832	2092	41.6742	36.5182	39.7606	51.1305	56.4367	64.6823	0.000478803	1.18294
Solyc03g025310.3	936	1488	1584	1997	1934	1952	18.8897	29.3416	32.8697	41.1076	38.999	39.5027	0.015167	1.18317
Solyc12g021330.1	245	342	391	466	455	516	28.0646	38.3328	46.2257	54.5767	52.2393	59.3699	0.0164524	1.18337
Solyc03g025320.4	5606	6601	4430	7486	7771	8861	95.8018	110.184	77.8549	130.474	132.627	151.784	0.00141281	1.18494
Solyc03g117300.4	355	497	406	654	743	456	4.47757	6.11799	5.26445	8.41155	9.36259	5.76095	0.0181581	1.18639
Solyc04g064720.3	2113	4312	4173	5363	5227	5134	30.7065	61.2136	62.3766	79.5007	75.8728	74.8064	0.0494565	1.18677
Solyc08g006080.1	213	156	150	238	251	276	5.92963	4.21843	4.28895	6.75724	6.96185	7.68639	0.0164674	1.18801
Solyc09g018510.3	691	970	1041	1431	1258	1269	13.7027	18.8098	21.2598	28.9705	24.9475	25.2453	0.0054477	1.18841
Solyc01g056690.4	647	705	640	956	1042	888	7.98952	8.50353	8.1365	12.0563	12.8637	11.001	4.25e-07	1.18907
Solyc07g056160.4	202	242	219	254	336	384	3.22136	3.77909	3.60689	4.14658	5.37463	6.16101	0.0138765	1.1893
Solyc06g068740.4	586	484	437	925	787	527	10.9243	8.81326	8.37849	17.5772	14.6408	9.85077	0.0313966	1.18959
Solyc03g063730.4	515	650	606	970	804	804	8.68037	10.7092	10.5095	16.6775	13.5423	13.5877	0.000478334	1.19022
Solyc03g046340.3	1642	2765	2253	3569	3498	2717	18.3404	30.1735	25.8801	40.6653	39.0258	30.4272	0.01182	1.19166
Solyc04g058150.3	990	1678	1609	1998	2523	1811	44.2685	73.2958	73.9719	91.1489	112.693	81.1715	0.0248176	1.19186
Solyc06g074670.4	985	888	935	1596	1338	1174	14.7095	12.9446	14.3555	24.305	19.9497	17.5709	0.000762676	1.19206
Solyc03g082660.3	2242	1823	2294	3377	3071	2874	18.9424	15.0471	19.9341	29.1027	25.9182	24.3413	0.000751292	1.19277
Solyc04g015950.3	755	1263	1269	1556	1631	1658	6.78834	11.0993	11.7466	14.2807	14.6545	14.9528	0.016537	1.19291
Solyc11g065830.2	1433	1545	2049	2115	2376	2943	19.0051	20.015	27.9475	28.6093	31.4812	39.1315	0.0152044	1.19434
Solyc03g096980.1	1320	1876	1722	2237	2553	2386	24.0389	33.3823	32.264	41.563	46.4506	43.568	0.000599068	1.19516
Solyc07g055050.3	4736	8772	9298	12566	11305	10147	90.7306	164.183	183.216	245.574	216.334	194.886	0.0433668	1.19708
Solyc03g097980.4	469	517	402	866	711	483	4.98803	5.36281	4.39198	9.3907	7.55215	5.14426	0.0249378	1.19786
Solyc10g047050.2	861	1382	1679	2044	1751	2057	8.92048	13.9901	17.8962	21.6076	18.1211	21.3714	0.0414085	1.19821
Solyc02g070760.4	357	490	597	836	675	639	7.74482	10.411	13.3541	18.5297	14.6466	13.9326	0.0249912	1.20068
Solyc11g012680.3	1379	1608	1228	1918	1806	2440	31.8498	36.274	29.1758	45.1855	41.676	56.517	0.00233083	1.20156
Solyc11g010560.3	3016	5215	4068	5802	5934	6323	19.6327	33.1617	27.2388	38.5234	38.583	41.2646	0.00705039	1.202
Solyc03g116790.4	919	1291	1552	2082	1774	1734	13.2378	18.1691	22.9849	30.5939	25.5205	25.0423	0.0162956	1.20405
Solyc11g010300.2	993	1398	1723	1952	1816	2362	13.7322	18.8824	24.5108	27.5431	25.0883	32.7523	0.0271758	1.20495
Solyc02g089065.1	3756	5973	5069	5614	6475	9974	145.101	225.44	201.439	221.24	249.894	386.316	0.0488929	1.20511
Solyc10g008450.2	144	209	177	289	232	261	3.99393	5.66115	5.05253	8.19072	6.43391	7.25944	0.00940986	1.20568
Solyc09g007750.4	223	300	323	386	495	375	3.21991	4.24632	4.81541	5.69977	7.1558	5.43943	0.0109719	1.2059
Solyc04g081940.3	132	132	107	181	242	135	4.89661	4.79989	4.0972	6.87484	8.97092	5.0082	0.0461774	1.2063
Solyc05g056270.3	1525	2852	2548	3452	3299	3521	21.7006	39.6614	37.3025	50.1187	46.9126	50.2483	0.0215108	1.20691
Solanum_lycopersicum_newGene_112	100	162	116	219	202	145	3.22685	5.09912	3.83987	7.21931	6.52544	4.67433	0.0463216	1.20762
Solyc01g096250.2	186	286	242	310	420	329	4.21077	6.34243	5.64789	7.17223	9.51941	7.48412	0.0137477	1.20785
Solyc03g117810.4	1307	1712	1450	1691	3120	1881	26.7103	34.1786	30.4814	35.2524	63.6821	38.5318	0.0304329	1.20891
Solyc04g080450.1	2195	2268	1992	3327	3542	2607	39.2845	39.6578	36.6707	60.7503	63.3192	46.7754	9.66e-05	1.20921
Solyc01g111160.3	2736	3591	3679	4899	4200	5680	125.594	161.017	173.706	229.387	192.564	261.399	0.0040689	1.21428
Solyc11g069580.2	339	356	385	469	546	578	4.19908	4.2994	4.90604	5.92167	6.76109	7.17809	0.000529602	1.21591
Solyc02g076780.3	236	389	338	442	466	522	2.23635	3.61094	3.29677	4.27909	4.42387	4.96872	0.0126342	1.21701
Solyc05g013960.3	701	1167	881	1139	1386	1552	6.25067	10.1759	8.08726	10.3692	12.3526	13.8867	0.0135656	1.21729
Solyc11g045100.2	252	366	384	564	473	456	2.20385	3.13127	3.46245	5.04593	4.13849	4.01136	0.0113063	1.21823
Solyc12g008490.2	140	162	204	230	227	303	1.75958	1.98241	2.64104	2.94839	2.84813	3.81151	0.0298002	1.21854
Solyc03g111160.3	165	215	199	328	246	285	3.25088	4.14364	4.03103	6.60236	4.84388	5.63786	0.0068447	1.21863
Solyc04g051800.3	14409	23436	12539	23558	29945	21642	142.399	226.252	127.447	237.47	295.589	214.412	0.0245253	1.2206
Solyc03g082970.4	796	1194	1140	1501	1698	1442	27.9511	40.9421	41.1553	53.7681	59.5608	50.7494	0.00266044	1.22152
Solyc07g007300.3	534	767	699	1113	1029	827	9.80228	13.7617	13.2107	20.8678	18.8862	15.2386	0.00364138	1.22214
Solyc06g059870.1	846	1074	563	1196	1166	1330	117.016	145.201	80.1431	168.833	161.14	184.458	0.0189267	1.2222
Solyc06g073300.1	8106	6936	7398	9113	9834	14575	552.724	461.962	518.777	633.793	669.747	996.241	0.0140091	1.22289
Solyc01g058670.3	527	652	569	742	1019	825	11.1123	13.4324	12.3518	15.9668	21.4641	17.4391	0.000715165	1.22313
Solyc03g097370.4	3800	4468	3192	5898	7896	3598	27.9278	32.077	24.1239	44.2114	57.9615	26.5112	0.0481656	1.22425
Solyc08g076390.3	694	410	635	1058	758	828	5.67034	3.27154	5.33041	8.81444	6.18695	6.77747	0.0410669	1.22457
Solyc01g110270.3	696	1276	1351	1729	1533	1748	12.8709	23.0559	25.7025	32.627	28.3284	32.4189	0.0381841	1.2251
Solyc01g005540.4	625	971	1201	1500	1187	1544	8.1338	12.3531	16.0774	19.925	15.4395	20.1597	0.0427552	1.22573
Solyc01g111020.3	6714	12732	11885	16662	16286	14147	46.703	86.5198	85.0348	118.225	113.16	98.6624	0.0244264	1.22842
Solyc11g040150.2	1601	1971	1609	2692	2696	2247	22.3813	26.9282	23.1328	38.4047	37.6636	31.4976	8.19e-06	1.22889
Solyc06g007440.4	2032	3598	3283	3962	3685	5802	31.1779	53.9245	51.7967	62.0089	56.4675	89.2386	0.0471472	1.22919
Solyc12g041980.3	294	380	351	498	527	490	8.27357	10.4729	10.1621	14.3133	14.8337	13.8346	0.000100512	1.22943
Solyc01g005985.1	757	1466	1111	1651	1775	1563	23.6106	44.6941	35.6616	52.5706	55.3413	48.9035	0.0180663	1.22975
Solyc06g062950.1	6373	6503	6048	11114	9637	7394	76.0523	75.815	74.2335	135.287	114.875	88.462	0.000794994	1.23116
Solyc10g005110.3	2875	5069	5465	6329	6407	7504	50.5849	87.1329	98.8955	113.587	112.596	132.372	0.0314392	1.23174
Solyc10g049710.2	5738	9288	9560	11794	13167	11871	105.366	166.604	180.548	220.901	241.488	218.521	0.00897088	1.23269
Solyc02g083250.3	1970	2527	2817	2981	3421	4581	54.1902	67.9025	79.7055	83.6585	94.015	126.344	0.0157173	1.23304
Solyc06g068290.1	191	291	319	425	418	364	8.68443	12.9621	14.9785	19.79	19.0541	16.6582	0.0175101	1.23382
Solyc08g015960.3	846	1449	1629	2048	1945	1940	17.2031	28.7834	34.0709	42.4729	39.5079	39.5373	0.0278366	1.23427
Solyc10g051200.2	1294	2508	2476	3321	3324	2866	16.5647	31.3698	32.6153	43.3816	42.514	36.7946	0.0340946	1.23588
Solyc07g053180.3	3130	2868	2245	4736	4487	3140	30.9313	27.6792	22.8171	47.7354	44.2873	31.1035	0.00623287	1.23646
Solyc11g012195.1	71	62	91	97	123	123	2.49279	2.124	3.2724	3.44192	4.28733	4.32896	0.0494546	1.23654
Solyc12g005050.2	196	325	345	425	440	443	3.29682	5.33972	5.96244	7.28017	7.37563	7.45635	0.0230722	1.23714
Solyc08g077950.1	202	213	174	258	352	271	5.1037	5.27084	4.53297	6.64521	8.89763	6.87126	0.0033962	1.23744
Solyc11g066820.2	1226	1986	2000	3082	2666	2123	16.8564	26.6721	28.2813	43.224	36.6145	29.262	0.0200821	1.23755
Solyc01g014373.1	329	660	531	674	703	926	5.77596	11.3477	9.60864	12.0931	12.3485	16.3308	0.048145	1.23777
Solyc02g091290.3	378	699	556	967	756	738	6.33262	11.436	9.57004	16.5247	12.6417	12.3905	0.0251376	1.23853
Solyc07g007020.3	141	243	204	237	330	323	1.46477	2.46439	2.17533	2.50988	3.42815	3.36963	0.0336398	1.2386
Solyc07g008540.3	2735	4998	5201	6393	7389	5848	41.0997	73.3788	80.382	98.0021	110.913	88.0984	0.0302495	1.23916
Solyc03g117840.4	102	91	104	175	132	142	3.15062	2.72476	3.30622	5.51361	4.0745	4.38206	0.0162852	1.24066
Solyc09g013100.3	1024	1754	1591	2175	2138	2235	13.824	23.1415	22.099	29.9616	28.8505	30.2669	0.00798421	1.24102
Solyc01g009120.3	317	479	523	593	691	705	5.43149	8.0126	9.20936	10.3536	11.8157	12.1024	0.0137936	1.24114
Solyc07g056350.3	1660	1933	1770	2548	3257	2205	19.0023	21.6112	20.8382	29.7473	37.2428	25.3038	0.000587799	1.24132
Solyc04g008260.3	366	428	456	574	613	677	8.23099	9.39081	10.5258	13.1626	13.7538	15.245	0.000430643	1.24348
Solyc05g013160.4	846	1729	1643	2056	1993	2370	14.0774	28.134	28.137	34.9259	33.1591	39.5715	0.0445672	1.24364
Solyc03g007330.3	2330	4128	4438	5422	5668	5433	21.2255	36.7378	41.5842	50.3938	51.5819	49.6248	0.0238287	1.24427
Solyc07g005660.4	352	557	427	618	807	585	5.94185	9.19902	7.4138	10.6483	13.629	9.91123	0.0085834	1.24591
Solyc08g006760.4	681	1493	1112	1668	1660	1656	19.32	41.3818	32.4417	48.275	47.0465	47.1227	0.0353632	1.24734
Solyc04g025990.3	4277	5361	4583	7598	7290	6237	39.5937	48.4801	43.6371	71.7444	67.4083	57.8778	4.35e-06	1.24834
Solyc11g008360.3	1296	2030	2099	2526	2676	2972	20.0629	30.7157	33.4399	39.9082	41.4006	46.1473	0.00859935	1.2485
Solyc02g070490.4	261	351	350	546	571	348	5.01492	6.57917	6.91556	10.6901	10.9548	6.69038	0.0209635	1.24946
Solyc08g066180.3	834	1298	1172	1849	1596	1517	10.6083	16.138	15.3389	24.0028	20.296	19.357	0.00345079	1.25159
Solyc04g080380.3	371	552	475	715	682	694	9.59306	13.9533	12.6418	18.8799	17.6297	18	0.000907693	1.25262
Solyc12g014220.3	546	1013	1041	1359	1215	1391	8.95272	16.2309	17.5533	22.721	19.8908	22.8625	0.0323878	1.25306
Solyc06g060140.4	1038	1154	860	1385	1752	1424	7.53488	8.18457	6.42269	10.2559	12.7106	10.3632	0.00019287	1.2538
Solyc02g071280.3	1223	2129	1683	2408	2712	2455	16.2083	27.5745	22.9485	32.5569	35.9083	32.6318	0.0052795	1.2551
Solyc06g065650.3	633	1009	934	1254	1366	1259	6.72745	10.4775	10.2117	13.6035	14.511	13.4262	0.00337049	1.25658
Solyc01g106430.3	2973	4866	5584	7077	6929	6476	62.9807	100.7	121.681	152.928	146.627	137.548	0.0181628	1.25962
Solyc12g008460.2	145	186	179	245	232	293	3.50128	4.37886	4.44865	6.02906	5.59395	7.0996	0.00513306	1.26011
Solyc11g073120.2	489	749	415	669	898	942	19.8139	29.6559	17.2726	27.6717	36.3546	38.2963	0.0248005	1.26019
Solyc12g042470.2	2681	4100	3066	3821	4804	6302	68.301	102.024	80.3282	99.2841	122.245	160.928	0.0178392	1.26143
Solyc08g042050.3	5408	9993	11412	13652	13525	14084	52.2692	94.358	113.449	134.598	130.584	136.472	0.0367299	1.26396
Solyc04g015450.3	1749	2722	2649	3529	3613	3615	19.6707	29.9042	30.6455	40.4894	40.5963	40.7615	0.00249713	1.26609
Solyc04g071970.4	630	568	675	925	974	921	12.6613	11.1469	13.9534	18.9625	19.5498	18.5577	2.4e-05	1.26753
Solyc05g010250.3	495	534	625	717	732	1075	23.8963	25.1844	31.0292	35.3141	35.2798	52.008	0.0133342	1.26846
Solyc11g044250.3	963	1249	1092	1849	1771	1361	9.60352	12.1718	11.2069	18.8111	17.6432	13.6131	0.000431817	1.26849
Solyc05g018210.3	565	1243	962	1416	1491	1346	6.89773	14.8363	12.093	17.6489	18.195	16.4816	0.0340946	1.2704
Solyc01g009970.3	666	1273	1224	1616	1877	1382	13.0609	24.3976	24.6866	32.3303	36.7824	27.1738	0.0310517	1.27104
Solanum_lycopersicum_newGene_1720	444	565	553	876	772	708	4.59143	6.53029	6.2807	11.9466	9.14075	8.92292	0.000277524	1.27119
Solyc04g082780.3	1755	2702	2670	3382	3662	3764	38.2566	57.531	59.8542	75.2002	79.7418	82.2554	0.00285806	1.27324
Solyc07g062310.4	447	441	352	755	725	429	8.12778	7.82349	6.57787	14.0116	13.1719	7.81232	0.0201741	1.27416
Solyc12g009440.2	4021	5984	6804	8738	8977	7952	201.926	293.508	351.373	447.539	450.261	400.296	0.00638058	1.27447
Solyc05g052410.3	93	93	85	140	177	103	2.14811	2.10605	2.02515	3.30073	4.0885	2.37959	0.0313966	1.2753
Solyc02g070770.3	890	1965	1564	2393	2620	1841	18.8276	40.6018	34.0159	51.6316	55.3594	39.0446	0.0452268	1.27828
Solyc02g080780.3	882	948	841	1290	1508	1223	18.7753	19.7161	18.4163	28.0173	32.073	26.0986	4.77e-07	1.27917
Solanum_lycopersicum_newGene_2435	370	689	576	1057	882	604	10.7877	19.6545	17.2983	31.4954	25.7307	17.6945	0.0464676	1.28051
Solyc01g087290.3	814	1353	1430	1888	1683	1949	12.8333	20.8525	23.2076	30.3756	26.5231	30.8208	0.014457	1.2807
Solyc08g083140.4	279	524	513	703	660	667	5.21637	9.5979	9.89251	13.4438	12.3666	12.5412	0.0255972	1.28121
Solyc10g080490.2	793	1590	1681	2242	2349	1755	19.3166	37.8574	42.1392	55.7469	57.1966	42.8777	0.0484596	1.28199
Solyc06g076850.3	10792	18989	14652	23541	26621	17965	117.234	201.497	163.689	260.832	288.844	195.637	0.0119249	1.28242
Solyc03g095990.1	883	1353	1374	1732	1868	1904	38.4397	57.5373	61.5041	76.8748	81.2288	83.0849	0.00350104	1.28247
Solyc01g096700.4	10967	12248	12743	14663	15963	24479	137.427	149.933	164.232	187.415	199.804	307.519	0.0120684	1.28259
Solyc04g080430.3	1060	1729	1479	2054	2326	2109	11.8317	18.8626	16.9814	23.3937	25.9367	23.6078	0.00217921	1.28314
Solyc05g018417.1	171	296	312	431	376	398	2.97591	5.03556	5.59191	7.66584	6.54895	6.9611	0.0265005	1.28427
Solyc11g009030.1	155	156	178	273	220	254	10.8054	10.6051	12.7636	19.365	15.2751	17.7211	0.00259145	1.2854
Solyc05g041470.2	63	68	63	114	103	83	2.18542	2.31803	2.25482	4.04981	3.60258	2.91759	0.0199733	1.28569
Solyc10g084230.2	122	136	109	146	194	225	5.85013	6.33066	5.36275	7.11816	9.27758	10.782	0.017033	1.2867
Solyc11g006540.2	167	195	127	297	222	231	2.52539	2.88227	1.97415	4.58564	3.35968	3.51047	0.0123445	1.28687
Solyc10g086470.2	207	286	236	388	390	330	8.33134	11.2348	9.76752	15.8925	15.663	13.2882	0.000684086	1.28752
Solyc12g015680.1	987	1272	1246	1839	1757	1710	46.2098	58.1857	60.0132	87.8159	82.1811	80.2862	1.43e-05	1.28915
Solyc03g112280.3	94	120	82	163	167	126	0.776205	0.969876	0.70003	1.37379	1.38238	1.04943	0.0140494	1.28958
Solyc02g069350.4	391	417	388	678	554	580	6.09269	6.34861	6.2181	10.7897	8.62619	9.06295	3.16e-05	1.28961
Solyc08g079620.3	1674	2580	2947	3584	3585	3919	42.0262	63.2589	76.0917	91.78	89.9055	98.6223	0.00995828	1.29002
Solyc12g095780.2	557	532	430	707	916	694	7.3769	6.88521	5.85508	9.56497	12.1364	9.22856	0.000708499	1.29018
Solyc10g083460.1	244	325	256	421	485	353	14.118	18.3504	15.2184	24.863	28.0386	20.4786	0.00149644	1.29039
Solyc11g010470.2	5393	5880	5443	7966	9373	7902	151.089	160.916	156.82	227.614	262.275	221.932	1.61e-09	1.29122
Solyc12g005280.3	467	824	766	1029	1038	1095	6.12557	10.5635	10.33	13.7711	13.6019	14.4116	0.0103654	1.29155
Solyc02g005110.3	267	397	375	487	508	595	5.78685	8.41998	8.38859	10.8022	11.0231	12.9541	0.00434047	1.29205
Solyc11g006420.2	146	249	286	346	355	361	2.53181	4.21766	5.09343	6.1148	6.1425	6.28324	0.0332871	1.2922
Solyc08g006720.4	2392	4877	3802	6891	6205	4181	56.1852	111.93	91.861	165.135	145.625	98.48	0.0419156	1.29253
Solyc01g087370.2	242	265	320	399	480	391	3.85276	4.12734	5.24341	6.4859	7.64871	6.25299	0.00166189	1.29443
Solyc11g011840.2	466	610	457	946	665	731	9.85622	12.5973	9.94339	20.415	14.0498	15.5112	0.00311343	1.29454
Solyc01g080810.3	1631	2272	2999	3387	3552	3766	12.4078	16.8822	23.4587	26.2752	26.9825	28.7165	0.014392	1.29494
Solyc10g076790.2	281	354	418	409	564	666	4.39161	5.40885	6.72716	6.52656	8.83191	10.4617	0.0235313	1.29666
Solyc02g091530.4	261	457	487	649	649	577	5.10447	8.72077	9.7968	12.9485	12.6638	11.3091	0.0218403	1.29797
Solyc12g095980.2	79	100	129	145	157	180	2.60747	3.21203	4.39273	4.88947	5.1619	5.94998	0.0306491	1.29899
Solyc08g082090.1	2010	1934	2063	2655	2892	3635	113.651	106.816	119.971	153.124	163.334	205.996	0.000423949	1.30009
Solyc06g009220.4	829	1201	1271	1672	1847	1562	10.0997	14.3	15.9326	20.7973	22.4984	19.0932	0.00211115	1.30315
Solyc03g007220.3	1153	860	1020	2102	1733	977	59.7997	43.5602	54.4293	111.277	89.841	50.8299	0.0442797	1.30443
Solyc10g049210.3	687	1463	1212	1845	1705	1686	10.745	22.3561	19.4894	29.4383	26.6315	26.4357	0.0262648	1.30488
Solyc08g060920.4	1003	719	528	1418	1294	844	23.0672	16.1428	12.4845	33.2801	29.735	19.4652	0.0436533	1.30575
Solyc07g007970.3	266	367	382	506	543	511	4.59282	6.19242	6.78776	8.93044	9.38647	8.86491	0.00116754	1.30582
Solyc10g079620.2	1630	1792	1864	1762	2607	3953	34.9805	37.5569	41.1426	38.5588	55.8815	85.0552	0.0456569	1.30656
Solyc06g076450.3	421	278	281	455	572	500	9.91121	6.37633	6.78535	10.932	13.443	11.7854	0.0100492	1.30732
Solyc12g042000.3	142	199	151	242	295	222	6.31417	8.6496	6.90496	10.9969	13.1036	9.89352	0.00403781	1.30762
Solyc01g111430.2	280	257	207	520	371	278	3.365	3.01403	2.55464	6.37601	4.44595	3.34352	0.029491	1.30932
Solyc02g065110.3	624	917	758	1130	1427	992	6.4686	9.28258	8.07313	11.9433	14.7725	10.3097	0.00230967	1.31192
Solyc11g068810.2	141	240	212	258	358	310	16.7173	27.7729	25.9112	31.2081	42.4265	36.8907	0.0185766	1.31209
Solyc02g088230.3	788	1583	1214	1781	1892	1894	7.84786	15.4119	12.4456	18.0999	18.8294	18.9174	0.014222	1.31306
Solyc08g081220.1	504	554	681	1064	723	916	8.40697	9.03041	11.694	18.1276	12.0522	15.338	0.00675236	1.31318
Solyc05g025890.3	296	498	415	653	665	554	8.88069	14.5779	12.8033	19.9802	19.909	16.6578	0.00490528	1.31536
Solyc08g081250.4	10392	14697	13899	19409	20100	20271	90.0887	124.464	123.927	171.619	174.052	176.169	7.66e-05	1.3166
Solyc02g063300.3	166	326	292	370	417	444	6.31503	12.1132	11.4012	14.3532	15.8432	16.9089	0.0287073	1.31711
Solyc02g067320.3	945	1390	1322	1724	2055	1865	26.3715	37.9085	37.9689	49.0986	57.3254	52.2212	0.000704823	1.32025
Solyc04g015850.3	476	645	788	1116	897	974	11.9157	15.7886	20.3123	28.5177	22.4368	24.4594	0.00798226	1.32457
Solyc05g010450.1	190	373	354	450	497	499	5.92916	11.3631	11.3395	14.3244	15.4844	15.616	0.0273729	1.32468
Solyc08g081700.1	325	353	312	528	533	459	15.2217	16.1435	15.0026	25.2066	24.9266	21.5356	1.82e-06	1.32474
Solyc10g079110.2	292	516	429	571	697	660	6.71138	11.5949	10.1505	13.4003	16.015	15.2276	0.00833726	1.32483
Solyc10g085400.3	387	737	410	922	618	873	3.36171	6.26093	3.65919	8.17212	5.36265	7.60814	0.0394988	1.32553
Solyc04g005120.3	386	455	347	507	763	576	11.363	13.1085	10.5017	15.2513	22.4653	17.0058	0.00223634	1.32681
Solyc08g065970.3	473	1050	985	1431	1256	1294	6.62349	14.3682	14.1841	20.4409	17.5656	18.1691	0.0414191	1.32694
Solyc07g056020.3	5895	13625	12659	16886	17393	16809	41.0601	92.7065	90.6829	119.966	121.007	117.37	0.0409864	1.32738
Solyc07g064150.4	6631	6648	5923	7783	10502	11424	52.2748	51.1939	48.0183	62.5784	82.6882	90.2825	0.000511061	1.32836
Solyc05g014510.3	1837	3126	2561	3458	4127	4105	19.3416	32.1532	27.7301	37.135	43.4029	43.3242	0.00321612	1.33041
Solyc03g116910.3	264	315	299	294	619	486	5.17225	6.01953	6.01831	5.87653	12.1174	9.54307	0.0342106	1.33121
Solyc04g008720.4	308	471	498	722	643	632	2.76802	4.13707	4.60309	6.62562	5.77764	5.69897	0.00543442	1.33133
Solyc08g008290.3	1419	1154	1081	1739	2196	1742	36.5483	29.0189	28.6321	45.6766	56.4871	44.9677	0.000314463	1.33166
Solyc10g051373.1	2641	3044	2967	3822	3903	5733	109.973	123.801	127.074	162.342	162.352	239.33	0.00313496	1.3317
Solyc06g075930.1	396	274	263	489	529	446	35.2777	23.8001	24.0886	44.448	47.0719	39.8527	0.00506165	1.33236
Solyc06g076770.3	1091	2083	1663	2474	2740	2352	15.7137	29.3048	24.6288	36.3461	39.4171	33.9631	0.0085507	1.33263
Solyc08g078210.3	1201	1845	1138	2416	2520	1623	18.6886	28.0519	18.2116	38.3622	39.1823	25.3273	0.0113758	1.33279
Solyc11g013890.1	238	425	283	404	473	614	5.73942	10.0099	7.00697	9.94017	11.391	14.8571	0.025894	1.33623
Solyc07g053630.4	2249	3605	3850	3623	5171	6694	37.4807	58.6974	65.9972	61.5972	86.0892	111.845	0.0381508	1.3386
Solyc01g014105.1	482	933	609	902	979	1311	6.80348	12.8745	8.83831	12.9918	13.8089	18.5639	0.0267234	1.33862
Solyc06g005160.4	7538	7517	6784	12760	14768	7202	170.205	165.801	157.549	293.873	333.085	163.024	0.0161253	1.34012
Solyc08g067730.2	97	96	103	151	210	114	3.44159	3.30055	3.76022	5.46624	7.44459	4.05056	0.0305441	1.34115
Solyc04g009550.3	419	306	296	496	637	477	9.30488	6.63438	6.74827	11.231	14.1272	10.6336	0.00448825	1.34278
Solyc11g010910.3	291	351	360	567	616	395	4.87387	5.75975	6.20921	9.70919	10.3349	6.64979	0.00390506	1.34327
Solanum_lycopersicum_newGene_82	12703	14203	11144	14651	20206	24717	288.967	315.603	260.707	339.924	459.094	563.647	0.00462625	1.34336
Solyc01g112080.3	522	386	365	956	578	511	9.26841	6.6852	6.66418	17.3109	10.2486	9.09541	0.0367321	1.34356
Solyc10g006240.3	939	1089	1080	1434	1578	1812	20.7787	23.5544	24.601	32.3795	34.892	40.2134	3.05e-05	1.34646
Solyc01g104470.3	9800	11325	8565	10892	17177	18732	246.276	278.005	221.36	279.186	431.16	471.925	0.00683179	1.35187
Solyc03g117890.3	4015	8876	6269	12428	9541	8607	73.3894	158.477	117.837	231.701	174.193	157.712	0.0310517	1.35191
Solyc10g082030.2	3810	6692	8933	11829	9417	10190	94.5558	162.235	227.992	299.415	233.408	253.501	0.0431418	1.35209
Solyc11g068550.1	404	330	322	637	620	417	19.8033	15.8168	16.23	31.8767	30.3603	20.4665	0.00491729	1.35316
Solyc09g011140.4	596	1008	880	1004	1402	1536	15.9673	26.4043	24.2792	27.4731	37.5535	41.2983	0.0141575	1.35465
Solyc03g059390.3	152	169	119	257	250	188	3.84282	4.16463	3.09767	6.62143	6.31152	4.74924	0.00486174	1.35586
Solyc02g021000.3	887	1536	1534	2181	1949	2138	28.3989	48.0647	50.5388	71.2896	62.3637	68.6652	0.00779833	1.35765
Solyc04g040210.4	384	429	296	528	618	587	18.765	20.5194	14.908	26.3761	30.2256	28.7922	0.000273806	1.35766
Solyc10g006040.1	450	728	616	880	938	999	11.3947	18.0137	16.0302	22.736	23.7152	25.3544	0.00152499	1.35953
Solyc06g066430.3	307	490	347	517	623	660	5.14752	8.02641	5.9816	8.85186	10.4467	11.0975	0.00353279	1.36006
Solyc02g082490.4	122	78	128	211	185	140	2.46772	1.5303	2.65257	4.34714	3.73029	2.83424	0.0413829	1.36115
Solyc01g102980.3	179	195	178	304	291	268	3.40752	3.62505	3.49946	5.9163	5.54888	5.13242	2.36e-05	1.36159
Solyc10g083360.2	5419	4730	5199	8052	8223	7670	82.1927	70.0824	81.1084	124.579	124.578	116.635	2.49e-08	1.36214
Solyc03g080080.4	869	1219	797	1505	2240	949	11.086	15.1924	10.4606	19.5811	28.5499	12.1283	0.0451535	1.36316
Solyc03g124060.3	973	1295	1345	1977	1848	1839	14.0592	18.289	19.9923	29.1544	26.6897	26.6457	9.03e-05	1.36356
Solyc10g085040.1	658	926	539	1086	1129	1120	30.467	41.9295	25.6739	51.3443	52.2579	52.0221	0.0016632	1.36549
Solyc09g091830.4	798	1752	1244	2268	2137	1680	16.1891	34.7125	25.9617	46.9246	43.2956	34.1632	0.0249229	1.3659
Solyc04g079720.4	4097	3680	2599	6083	6783	3802	66.8885	58.6821	43.6327	101.285	110.602	62.2148	0.0152375	1.36674
Solyc09g074260.1	348	332	497	713	622	550	8.1303	7.58768	11.9671	17.0102	14.5409	12.8897	0.00672902	1.36679
Solyc04g007970.3	3448	5272	4036	5361	6514	8298	104.47	156.055	125.793	165.693	197.165	252.098	0.00534253	1.36752
Solyc12g005410.2	567	570	653	955	890	964	9.46033	9.29407	11.2131	16.2696	14.8371	16.1327	5.08e-06	1.37094
Solyc04g016010.4	155	193	144	318	214	250	2.15414	2.62061	2.05689	4.4957	2.96657	3.48151	0.00652136	1.37102
Solyc08g005130.1	145	168	182	250	295	239	3.83862	4.33879	4.94337	6.75405	7.78126	6.32444	0.000727122	1.37159
Solyc10g055770.2	79	135	119	225	178	138	1.41425	2.37401	2.20668	4.14095	3.21138	2.49673	0.0363235	1.37203
Solyc11g020230.1	425	347	336	749	610	423	5.05925	4.02376	4.10715	9.09096	7.24795	5.04174	0.0111621	1.3721
Solyc05g047550.4	550	980	1133	1541	1311	1448	5.50538	9.58361	11.661	15.7343	13.1038	14.5224	0.022906	1.37235
Solyc09g082990.3	5518	8695	8299	10582	12387	12661	90.0774	138.664	139.343	176.205	201.985	207.207	0.00157161	1.37296
Solyc08g006830.3	199	353	349	450	425	578	4.84286	8.40547	8.7636	11.2088	10.3581	14.1415	0.0228946	1.37647
Solyc04g071650.4	2232	3453	3448	5480	5238	3873	15.6628	23.6705	24.8855	39.2261	36.7148	27.2458	0.00456856	1.37673
Solyc08g078950.3	12879	8502	6584	13219	21728	11219	169.972	109.608	89.3624	177.932	286.407	148.425	0.0484428	1.37776
Solyc07g055650.2	163	156	167	297	270	208	3.65271	3.41073	3.83474	6.79632	6.0431	4.67995	0.00188211	1.37781
Solyc07g042820.3	113	150	174	266	238	199	4.23979	5.50041	6.74273	10.2019	8.94227	7.48253	0.00920085	1.37845
Solyc08g006640.3	3471	2629	2220	6358	4652	2710	46.2226	34.1984	30.3947	86.3596	61.8696	36.1747	0.0470768	1.38106
Solyc03g113730.3	1218	1914	2455	2560	2641	3936	49.3045	75.6981	102.246	105.712	106.792	159.779	0.0380626	1.38258
Solyc09g082580.4	584	813	612	717	1054	1484	9.05546	12.322	9.75072	11.3379	16.3258	23.0771	0.0285743	1.38455
Solyc02g090460.2	174	94	118	228	182	224	11.947	6.29338	8.31488	15.9695	12.4718	15.3605	0.0354965	1.38472
Solyc05g013580.4	573	492	381	780	834	687	10.548	8.84669	7.20929	14.6415	15.3287	12.678	0.000680038	1.38599
Solyc11g011250.3	1939	3209	3411	4561	4465	4701	47.443	76.6849	85.8361	113.813	109.099	115.291	0.00506165	1.38748
Solyc03g112150.1	3567	7195	6203	8223	10038	9091	69.1973	136.353	123.763	162.708	194.505	176.799	0.0121942	1.38881
Solyc03g031990.4	1172	2441	1744	2211	4023	2551	19.9148	40.5167	30.4723	38.3166	68.2849	43.4559	0.0400365	1.3889
Solyc07g045310.4	667	1406	1451	1921	1947	1883	10.0154	20.626	22.4086	29.43	29.1999	28.3545	0.0282876	1.38918
Solyc02g094420.3	1101	1333	1613	2440	2008	2017	29.8193	35.2538	44.9379	67.4023	54.3179	54.7523	0.000919508	1.38937
Solyc10g009240.3	197	180	166	321	255	288	3.0822	2.73868	2.67256	5.11101	3.98139	4.51117	0.000528468	1.38955
Solyc02g084640.4	628	1335	758	1427	1792	1201	10.6988	22.2016	13.2734	24.7825	30.4776	20.4964	0.0279162	1.3897
Solyc05g052980.4	2319	2121	1680	2926	4077	2783	39.8607	35.6164	29.7028	51.3088	70.0183	47.9636	0.00119292	1.38975
Solyc07g045540.4	1371	2283	2766	3658	2995	3789	18.0492	29.3723	37.4711	49.1465	39.3946	50.0305	0.0199253	1.39066
Solyc08g080000.3	497	642	440	1087	986	513	5.48462	6.92104	4.99605	12.2479	10.8807	5.67668	0.0310919	1.39103
Solyc10g005330.3	1781	2095	1491	2627	3234	2628	19.3926	22.2759	16.6894	29.1697	35.1644	28.6834	2.75e-05	1.392
Solyc10g085980.2	266	497	547	680	716	741	5.42749	9.90828	11.4689	14.1423	14.5913	15.1607	0.022154	1.39401
Solyc05g010685.1	212	359	392	542	548	473	3.29068	5.44994	6.2608	8.58649	8.50097	7.36732	0.0123239	1.39448
Solyc02g032800.1	178	244	195	328	327	324	7.62104	10.1979	8.57057	14.3331	14.0133	13.9309	0.000106947	1.39583
Solyc03g062790.3	612	943	1086	1505	1471	1295	15.1541	22.8211	27.6744	38.0556	36.423	32.166	0.00590778	1.39769
Solyc01g068590.4	2260	3106	3089	4417	5143	3951	13.9338	18.7036	19.5885	27.7785	31.6676	24.4174	0.000180635	1.40119
Solyc02g069410.4	301	571	635	904	759	811	6.23722	11.5673	13.541	19.1234	15.7357	16.8792	0.0257907	1.40238
Solyc12g009980.2	1246	1639	1930	2549	2515	2660	48.2576	62.0084	76.904	100.708	97.3049	103.295	0.000698294	1.40252
Solyc02g093430.3	2407	2011	2063	5250	3591	1992	33.457	27.3085	29.4873	74.4462	49.8652	27.7598	0.0470768	1.40356
Solyc03g051810.4	743	1059	1010	1368	1502	1617	14.3595	20.006	20.0776	26.977	29.024	31.3546	0.000217651	1.4037
Solyc07g064230.4	124	123	124	271	183	154	1.99642	1.93522	2.05274	4.46772	2.94397	2.48911	0.0172953	1.40489
Solyc04g079800.4	249	330	263	475	535	347	3.73168	4.82944	4.04607	7.24692	8.00648	5.20753	0.00209805	1.40566
Solyc05g055820.3	544	734	604	1024	1050	916	15.0031	19.786	17.1583	28.8435	28.9533	25.3668	3.49e-06	1.40706
Solyc03g093830.3	2891	4339	4340	5066	6700	6898	59.3883	87.0842	91.6999	106.164	137.501	142.076	0.0025679	1.40823
Solyc11g066310.2	243	182	174	323	271	379	4.97645	3.63937	3.66739	6.76688	5.55823	7.79228	0.00680978	1.40941
Solyc01g106010.3	750	1436	1448	1997	1976	1961	13.9476	26.081	27.6827	37.8607	36.6907	36.5499	0.013279	1.41004
Solyc11g006460.3	12753	10841	10186	12103	15370	28756	210.804	175.056	173.159	204.06	253.757	476.522	0.0459576	1.41334
Solyc06g069390.4	740	1203	1255	1674	1887	1626	14.1845	22.53	24.7599	32.7516	36.1459	31.2639	0.00345079	1.41348
Solyc04g008570.4	645	923	884	1413	1171	1353	8.23519	11.5164	11.6106	18.4139	14.9362	17.3207	0.000367773	1.41574
Solyc05g006990.3	567	752	636	958	1581	708	7.36996	9.55257	8.49678	12.6968	20.5325	9.22833	0.0257254	1.41665
Solyc05g055000.4	900	1389	1492	2107	2247	1793	15.0143	22.65	25.6167	35.8767	37.4768	30.0053	0.00280415	1.41868
Solyc03g031680.3	253	317	275	463	463	424	3.57985	4.38711	4.01176	6.69319	6.55408	6.02933	2.01e-06	1.4197
Solyc07g021540.3	1039	1168	1186	1699	1879	1830	22.6447	24.869	26.5858	37.7724	40.9144	39.9821	3.34e-09	1.41979
Solyc02g069010.4	739	1062	1109	1676	1499	1519	15.2183	21.3742	23.4958	35.2188	30.8369	31.3644	0.000511061	1.41993
Solyc12g044260.2	455	800	599	971	1081	944	12.0449	20.7208	16.3335	26.2636	28.6091	25.0939	0.00187427	1.42107
Solyc08g077740.1	379	349	272	731	569	358	3.64982	3.28296	2.69686	7.18843	5.48185	3.4554	0.0225104	1.4212
Solyc07g006220.2	1069	1344	1977	2816	2591	1883	23.2503	28.5766	44.2428	62.5105	56.3292	41.0764	0.0174274	1.42182
Solyc09g074420.4	1224	2426	2890	3105	3464	4371	14.9804	29.0082	36.3936	38.7768	42.3601	53.6442	0.0413828	1.42191
Solyc11g033284.1	521	987	835	1342	1265	1206	12.5714	23.2983	20.7374	33.0779	30.5366	29.2031	0.00555697	1.42221
Solyc03g078610.3	667	1099	916	1456	1677	1218	14.2244	22.9055	20.1084	31.6879	35.7595	26.053	0.00200194	1.42306
Solyc11g027830.2	325	593	614	896	896	733	6.58927	11.7276	12.7873	18.5143	18.1317	14.8845	0.0128061	1.42592
Solyc05g010040.2	1787	1492	1673	3554	3014	1676	116.396	94.8974	112.042	236.136	196.135	109.448	0.0176329	1.42695
Solyc05g012700.3	1502	2075	2150	3385	2955	2906	30.0802	40.598	44.2821	69.1492	59.1078	58.3475	0.00018023	1.42729
Solyc11g011020.2	245	395	416	533	511	691	2.74024	4.31838	4.78322	6.08791	5.70755	7.75462	0.0116439	1.42733
Solyc10g080260.3	923	1591	1478	2078	1946	2482	10.8358	18.2551	17.8551	24.8963	22.8342	29.2217	0.00514727	1.42767
Solyc03g019940.4	1993	2706	2819	3925	4296	3897	25.7206	34.1141	37.421	51.6784	55.3846	50.4296	4.75e-05	1.42769
Solyc03g083570.3	921	1127	1217	1671	1871	1711	33.0507	39.4882	44.8953	61.1562	67.0662	61.5566	6.81e-06	1.42793
Solyc05g015390.3	1225	2133	1200	2298	2922	2210	26.957	45.8473	27.1637	51.5861	64.235	48.7406	0.00652969	1.42822
Solyc09g098580.3	1725	3213	3042	4634	4187	4230	15.1595	27.594	27.506	41.5583	36.765	37.2833	0.00631965	1.42846
Solyc11g008630.3	1008	2343	1850	2831	2759	2992	17.7771	40.3737	33.5597	50.939	48.5993	52.9127	0.0205937	1.42894
Solyc06g048820.1	1472	2570	2240	2678	3384	4242	125.165	213.573	195.978	232.379	287.534	361.733	0.0112192	1.42905
Solyc12g089220.3	1346	1904	1335	1346	3076	3285	24.1238	33.3388	24.6109	24.6086	55.0686	59.0252	0.0491047	1.42928
Solyc11g065240.2	435	799	712	1281	1056	869	6.90492	12.3905	11.6224	20.7336	16.7439	13.8294	0.0116295	1.4312
Solyc12g095770.2	1535	2798	2444	3472	4451	3195	44.9272	80.0421	73.5882	103.703	130.187	93.7927	0.00642349	1.4313
Solyc05g007500.4	663	1230	1169	1764	1806	1462	13.088	23.7246	23.7375	35.545	35.635	28.945	0.00788598	1.43142
Solyc04g055090.1	276	252	150	421	483	242	6.13209	5.45331	3.41752	9.54353	10.7219	5.38081	0.0456569	1.43184
Solyc00g500212.1	32	36	36	56	64	54	1.0683	1.17343	1.22496	1.90978	2.13099	1.79795	0.0283464	1.43197
Solyc09g075890.3	204	188	147	407	300	196	5.38885	4.85768	3.99592	10.9847	7.92288	5.19568	0.0300708	1.43237
Solyc07g039190.4	691	1423	1444	1902	1864	2141	8.7014	17.5081	18.711	24.44	23.4576	27.0426	0.021117	1.43383
Solyc10g085340.1	503	975	727	1411	1291	935	9.90184	18.7507	14.7022	28.3227	25.383	18.4439	0.0130666	1.43414
Solyc07g061900.3	1859	3312	3741	4448	4472	5872	42.5504	74.0786	88.0967	103.863	102.268	134.787	0.0189473	1.43477
Solyc10g085690.2	407	629	453	945	746	726	7.63664	11.5241	8.73705	18.0802	13.9777	13.6623	0.00132238	1.43532
Solyc07g055160.4	272	240	286	585	379	356	4.17759	3.59684	4.50579	9.15707	5.81055	5.47095	0.00839853	1.43574
Solyc04g082510.3	630	684	485	1136	973	809	8.47343	8.99002	6.70435	15.5934	13.0764	10.9025	0.00046106	1.43584
Solyc12g041880.2	532	1042	1101	1439	1449	1551	11.9981	22.9558	25.5368	33.1032	32.6463	35.082	0.0172879	1.43604
Solyc01g102740.3	1377	1486	1160	2199	3229	1330	24.7659	26.1142	21.4582	40.3477	58.0219	23.9754	0.0264794	1.43655
Solyc11g044450.3	295	601	487	831	710	737	7.83525	15.6442	13.3283	22.5691	18.8784	19.688	0.0114008	1.43711
Solyc02g070800.2	8759	16445	20566	24771	24638	27238	206.147	378.086	497.824	594.674	579.195	642.682	0.0262582	1.43755
Solyc09g065160.4	887	1445	1756	2444	2032	2297	7.87401	12.5235	16.0228	22.1252	18.0084	20.4366	0.0118505	1.43782
Solyc04g072200.3	664	748	494	1065	1045	969	8.54335	9.40618	6.54145	13.9794	13.4336	12.5014	6.96e-05	1.43971
Solyc08g008340.4	136	148	149	232	255	216	3.89067	4.14161	4.39141	6.78327	7.29193	6.19806	6.45e-05	1.44142
Solyc01g097460.3	2665	3688	3893	5564	5559	5501	63.7364	86.1586	95.756	135.734	132.8	131.898	8.09e-05	1.44173
Solyc01g111260.2	1638	2604	1540	2933	3428	3038	31.1092	48.3357	30.0872	56.8344	65.0533	57.8664	0.00129728	1.44206
Solyc05g005860.3	304	519	406	657	797	564	7.0679	11.773	9.70296	15.5765	18.5151	13.1387	0.00386199	1.44261
Solyc03g044330.1	4476	7286	5797	8020	7473	13642	62.8819	99.9939	83.767	114.928	104.875	192.154	0.0212282	1.44347
Solyc12g006440.2	92	129	106	268	126	161	10.4187	14.3884	12.4554	31.2635	14.3917	18.3879	0.0499572	1.44376
Solyc10g007670.4	797	1229	1207	2007	1597	1683	28.8188	43.399	44.9004	74.0422	57.696	61.0036	0.00141281	1.44466
Solyc01g087520.3	939	1831	1858	2431	2480	2773	29.8248	56.8493	60.7361	78.8237	78.7409	88.3853	0.0135209	1.44475
Solyc07g007310.3	855	1482	1483	2164	2036	2082	17.641	29.8649	31.4584	45.5484	41.95	43.0711	0.00374755	1.44591
Solyc12g008380.1	190	330	180	346	409	398	8.0415	13.6959	7.86923	14.9702	17.3482	16.9605	0.00967664	1.44593
Solyc04g051190.3	1409	2164	2166	3632	3207	2590	16.6162	24.9378	26.2824	43.6957	37.7926	30.6234	0.00219538	1.44607
Solyc07g064320.3	97	86	79	173	182	91	5.3732	4.64374	4.47485	9.79174	10.0746	5.01527	0.0386848	1.44632
Solyc03g082890.3	667	1239	1442	1811	1722	2071	17.8266	32.3524	39.6496	49.4067	46.0038	55.5257	0.0209018	1.44662
Solyc03g116800.4	183	297	312	515	345	460	7.19653	11.3845	12.5996	20.6622	13.5501	18.1206	0.0157744	1.44862
Solyc03g078000.3	1878	3310	2929	4743	4517	4052	23.633	40.6929	37.9123	60.8937	56.7862	51.1271	0.00198862	1.44892
Solyc04g045580.4	380	622	718	940	1082	842	15.1125	24.2098	29.4214	38.2014	43.0683	33.6049	0.00920418	1.44897
Solyc11g066720.3	2045	2952	2547	4296	4522	3472	32.9193	46.4238	42.1684	70.5318	72.7056	56.0222	7.32e-05	1.45295
Solyc06g007680.1	241	533	443	639	700	694	5.5675	12.0317	10.534	15.068	16.1546	16.0875	0.0179192	1.45367
Solyc06g071670.1	239	252	273	339	414	504	6.66155	6.86515	7.81998	9.63086	11.5286	14.0913	0.00142478	1.45468
Solyc03g083060.3	394	689	666	828	883	1203	3.71497	6.34561	6.46153	7.96636	8.31817	11.3778	0.0130288	1.45588
Solyc06g072470.4	2150	3561	4081	5440	5317	5498	79.0146	127.829	154.23	203.913	195.155	202.536	0.00546553	1.45636
Solyc04g080630.4	1456	3204	2984	4501	3954	4352	63.9932	137.525	134.858	201.733	173.568	191.707	0.0190922	1.45648
Solyc07g007790.3	3114	4786	4012	5595	7186	6683	22.7896	34.2165	30.1939	41.7661	52.5335	49.0345	0.000247449	1.45765
Solyc03g034400.3	251	419	385	577	598	562	4.2078	6.87875	6.65738	9.89885	10.0393	9.47588	0.00159337	1.4585
Solyc04g064670.3	477	980	862	1285	1491	1106	9.9958	20.0525	18.5841	27.457	31.2108	23.238	0.013594	1.45908
Solyc12g006050.2	470	317	523	507	669	1083	6.1235	4.03001	7.00334	6.73843	8.70864	14.1544	0.0490967	1.46037
Solyc12g099000.3	1921	1957	1879	3733	2900	2756	45.1922	44.9873	45.4624	89.6168	68.1706	65.0047	7.08e-06	1.46095
Solyc12g027800.1	200	287	277	403	442	408	7.49659	10.518	10.6781	15.4294	16.5581	15.3223	0.000247449	1.4615
Solyc04g081420.4	326	556	402	569	818	738	3.77328	6.28693	4.77982	6.71717	9.46071	8.56656	0.00451105	1.46204
Solyc06g082280.3	539	1000	756	1445	1351	1017	9.29661	16.8507	13.4132	25.4202	23.2771	17.5929	0.0061912	1.46297
Solyc12g094630.2	1295	2129	2077	2844	3148	3085	40.2515	64.6226	66.3811	90.1567	97.7077	96.1135	0.00119684	1.46524
Solyc03g122300.3	698	701	486	895	1095	1103	39.9092	39.1588	28.555	52.2003	62.5814	63.2952	0.000311523	1.46584
Solyc06g051010.1	3509	3177	2268	5124	5697	3988	55.048	48.6909	36.5851	82.0006	89.2813	62.7263	0.00101863	1.46731
Solyc01g008780.3	618	968	841	1405	1398	1185	14.2232	21.7762	19.9172	33.0252	32.1846	27.3734	0.000270925	1.46752
Solyc02g070470.1	240	170	180	364	299	317	28.5243	19.6772	21.9706	44.0905	35.3996	37.7127	0.00184678	1.46768
Solyc12g006805.1	523	1118	742	1612	1318	1074	9.71104	20.2944	14.171	30.5494	24.4502	20.0009	0.0175326	1.4686
Solyc08g005930.1	298	465	397	535	607	781	7.12872	10.8799	9.77301	13.06	14.5195	18.7449	0.00389518	1.46864
Solyc01g110550.3	299	593	669	817	869	964	8.70603	16.9065	20.0791	24.3057	25.3199	28.2029	0.0244309	1.46889
Solyc05g014310.3	1460	2519	3339	4006	4018	4400	40.2397	67.8217	94.6736	112.639	110.655	121.614	0.0201126	1.47025
Solyc06g069170.4	2719	5602	5223	7854	8137	6755	68.0101	136.894	134.392	200.404	203.321	169.416	0.0110277	1.4705
Solyc06g064460.4	1422	1970	1979	2579	2421	3965	35.1148	47.5424	50.2653	64.9724	59.7304	98.2007	0.00694345	1.47243
Solyc03g006600.1	208	280	239	332	423	444	5.66371	7.4356	6.69837	9.22668	11.4967	12.1139	0.000480858	1.47357
Solyc09g074650.3	814	1470	1511	2216	2145	2000	13.943	24.5986	26.6369	38.7424	36.7192	34.3645	0.0055034	1.47815
Solyc10g083190.3	726	813	805	1523	950	1421	8.53737	9.33572	9.73325	18.2797	11.1615	16.7553	0.00163346	1.47898
Solyc08g077760.3	303	212	211	545	447	260	13.1121	8.94124	9.36375	24.0455	19.3256	11.2583	0.0299206	1.47913
Solyc11g011970.2	978	879	1092	1913	2299	907	21.452	18.8353	24.6363	42.7955	50.3785	19.9282	0.0338949	1.4792
Solyc07g062390.4	422	401	278	783	621	452	5.4461	5.04539	3.68463	10.2972	7.99934	5.84129	0.00819272	1.4819
Solyc12g027770.3	94	121	183	210	212	262	5.30529	6.69766	10.6867	12.1998	12.0455	14.9569	0.0259214	1.48296
Solyc04g082740.4	201	400	320	584	486	480	6.73541	13.1128	11.0391	20.0266	16.314	16.1557	0.00897088	1.48469
Solyc02g090670.3	1491	2586	2608	3632	3950	3605	23.7905	40.3103	42.797	59.1152	62.9603	57.6679	0.00262422	1.48529
Solyc07g066620.3	493	1047	781	1440	1472	1022	6.85912	14.2485	11.1884	20.4637	20.4854	14.2789	0.0145957	1.48551
Solyc11g066890.1	1068	970	854	2092	2066	860	23.1293	20.5161	19.0272	46.2192	44.707	18.6731	0.0340946	1.48553
Solyc04g079790.3	1592	2565	3607	4491	4444	4341	43.5893	68.599	101.566	125.42	121.522	119.156	0.0169014	1.48589
Solyc11g042950.1	840	2379	2068	3411	2806	2941	11.9704	33.1079	30.303	49.5842	39.9379	42.0061	0.0463216	1.48602
[truncated: 1,334 more rows]
