# Supplementary material for: Integrating omics reveals that miRNA-guided genetic regulation on plant hormone level and defense response pathways shape resistance to Cladosporium fulvum in the tomato Cf-10-gene-carrying line
Source: Front Genet. 2023 May 25;14:1158631. doi: 10.3389/fgene.2023.1158631 (PMC10248068; doi:10.3389/fgene.2023.1158631)
Supplement: Supplementary file 16 [file Table12.XLSX]

## Sheet: Sheet1
Table S12 Expression of miRNAs and their predicted targets at susceptible line.
miRNAs	Predicted target genes	COG_class	COG_class_annotation	GO_annotation	KEGG_annotation	KEGG_pathway_annotation	KOG_class	KOG_class_annotation	Pfam_annotation	Swissprot_annotation	eggNOG_class	eggNOG_class_annotation	nr_annotation	log2_Gene_expression_Fold_change(Cf10_vs_CK_3dpi)	Gene expression pattern	log2_Fold_miRNA_expression_change(Cf10_vs_CK_3dpi)	miRNA expression pattern
novel_miR_103	Solyc02g032950.3	--	--	Molecular Function: transcription factor activity, sequence-specific DNA binding (GO:0003700);; Cellular Component: nucleus (GO:0005634);; Molecular Function: sequence-specific DNA binding (GO:0043565);;	K13424|1.8e-21|jre:109006899|K13424 WRKY transcription factor 33 | (RefSeq) probable WRKY transcription factor 33	MAPK signaling pathway - plant (ko04016);; Plant-pathogen interaction (ko04626)	--	--	WRKY DNA -binding domain	WRKY transcription factor 6 OS=Arabidopsis thaliana OX=3702 GN=WRKY6 PE=1 SV=1	--	--	WRKY transcription factor 6 [Solanum lycopersicum]	-0.767708	up	-2.91989	down
novel_miR_103	Solyc01g091580.3	[U]	Intracellular trafficking, secretion, and vesicular transport	Molecular Function: GTP binding (GO:0005525);; Biological Process: SRP-dependent cotranslational protein targeting to membrane (GO:0006614);;	K03110|1.1e-201|sly:101257600|K03110 fused signal recognition particle receptor | (RefSeq) cell division protein FtsY homolog, chloroplastic	Protein export (ko03060)	[U]	Intracellular trafficking, secretion, and vesicular transport	SRP54-type protein, GTPase domain	Cell division protein FtsY homolog, chloroplastic OS=Arabidopsis thaliana OX=3702 GN=CPFTSY PE=1 SV=2	U	Intracellular trafficking, secretion, and vesicular transport	cell division protein FtsY homolog, chloroplastic [Solanum lycopersicum]	0.557778	up	-2.91989	down
novel_miR_124	Solyc03g034060.4	--		Molecular Function: protein kinase activity (GO:0004672);; Molecular Function: ATP binding (GO:0005524);; Cellular Component: integral component of membrane (GO:0016021);;	K01180|1.8e-118|cmax:111487562|K01180 endo-1,3(4)-beta-glucanase [EC:3.2.1.6] | (RefSeq) uncharacterized protein LOC111487562	--	[T]	Signal transduction mechanisms	Protein tyrosine and serine/threonine kinase	Proline-rich receptor-like protein kinase PERK5 OS=Arabidopsis thaliana OX=3702 GN=PERK5 PE=2 SV=1	T	Signal transduction mechanisms	proline-rich receptor-like protein kinase PERK4 [Solanum lycopersicum]	-3.21904	down	1.23837	up
novel_miR_124	Solyc06g050160.4	--	--	Molecular Function: DNA binding (GO:0003677);; Cellular Component: nucleus (GO:0005634);; Molecular Function: lipid binding (GO:0008289);;	K09338|0.0e+00|spen:107022602|K09338 homeobox-leucine zipper protein | (RefSeq) homeobox-leucine zipper protein ROC5-like	--	--	--	START domain	Homeobox-leucine zipper protein ANTHOCYANINLESS 2 OS=Arabidopsis thaliana OX=3702 GN=ANL2 PE=2 SV=1	--	--	homeobox-leucine zipper protein ROC5-like [Solanum pennellii]	-1.67771	down	1.23837	up
novel_miR_124	Solyc01g103360.4	[R]	General function prediction only	Biological Process: xylan biosynthetic process (GO:0045492);;	K18801|2.7e-155|sly:101263550|K18801 glucuronoxylan 4-O-methyltransferase [EC:2.1.1.112] | (RefSeq) glucuronoxylan 4-O-methyltransferase 1	--	--	--	Polysaccharide biosynthesis	Glucuronoxylan 4-O-methyltransferase 1 OS=Arabidopsis thaliana OX=3702 GN=GXM1 PE=1 SV=1	S	Function unknown	glucuronoxylan 4-O-methyltransferase 1 [Solanum lycopersicum]	-1.1999	down	1.23837	up
novel_miR_124	Solyc08g079800.4	--	--	Molecular Function: ATP binding (GO:0005524);; Cellular Component: nucleus (GO:0005634);; Biological Process: transcription, DNA-templated (GO:0006351);; Biological Process: regulation of transcription, DNA-templated (GO:0006355);; Biological Process: developmental process (GO:0032502);;	K22382|6.6e-13|oeu:111408549|K22382 WD repeat-containing protein 26 | (RefSeq) WD repeat-containing protein 26 homolog	--	--	--	WRC	Growth-regulating factor 10 OS=Oryza sativa subsp. japonica OX=39947 GN=GRF10 PE=2 SV=1	K	Transcription	growth-regulating factor 9-like [Solanum lycopersicum]	-1.16771	down	1.23837	up
novel_miR_124	Solyc02g091530.4	--	--	Biological Process: polysaccharide biosynthetic process (GO:0000271);; Molecular Function: pattern binding (GO:0001871);; Molecular Function: molecular_function (GO:0003674);; Molecular Function: binding (GO:0005488);; Cellular Component: cellular_component (GO:0005575);; Cellular Component: intracellular (GO:0005622);; Cellular Component: cell (GO:0005623);; Cellular Component: cytoplasm (GO:000…	--	--	[G]	Carbohydrate transport and metabolism	Glycogen recognition site of AMP-activated protein kinase	Protein PTST, chloroplastic OS=Arabidopsis thaliana OX=3702 GN=PTST PE=1 SV=1	S	Function unknown	protein PTST, chloroplastic isoform X1 [Solanum lycopersicum]	0.644324	down	1.23837	up
novel_miR_124	Solyc05g008910.3	[E]	Amino acid transport and metabolism	Molecular Function: hydrolase activity (GO:0016787);;	--	--	--	--	Peptidase C26	Putative glutamine amidotransferase GAT1_2.1 OS=Arabidopsis thaliana OX=3702 GN=GAT1_2.1 PE=2 SV=1	S	Function unknown	putative glutamine amidotransferase GAT1_2.1 isoform X1 [Solanum lycopersicum]	1.8175	down	1.23837	up
novel_miR_124	Solyc01g007800.3	--	--	Cellular Component: nucleus (GO:0005634);; Biological Process: negative regulation of transcription, DNA-templated (GO:0045892);;	K01870|1.8e-11|smo:SELMODRAFT_437676|K01870 isoleucyl-tRNA synthetase [EC:6.1.1.5] | (RefSeq) hypothetical protein	Aminoacyl-tRNA biosynthesis (ko00970)	--	--	Transcriptional repressor, ovate	Transcription repressor OFP6 OS=Arabidopsis thaliana OX=3702 GN=OFP6 PE=1 SV=1	S	Function unknown	transcription repressor OFP6 [Solanum lycopersicum]	0.503952	down	1.23837	up
novel_miR_124	Solyc04g082180.4	[R]	General function prediction only	Molecular Function: zinc ion binding (GO:0008270);; Molecular Function: oxidoreductase activity (GO:0016491);;	K00121|3.7e-224|sly:101253280|K00121 S-(hydroxymethyl)glutathione dehydrogenase / alcohol dehydrogenase [EC:1.1.1.284 1.1.1.1] | (RefSeq) adh3b; alcohol dehydrogenase	Glycolysis / Gluconeogenesis (ko00010);; Fatty acid degradation (ko00071);; Tyrosine metabolism (ko00350);; Carbon metabolism (ko01200)	[Q]	Secondary metabolites biosynthesis, transport and catabolism	Zinc-binding dehydrogenase	Alcohol dehydrogenase-like 7 OS=Arabidopsis thaliana OX=3702 GN=At5g42250 PE=2 SV=1	C	Energy production and conversion	alcohol dehydrogenase [Solanum lycopersicum]	#NUM!	down	1.23837	up
novel_miR_124	Solyc07g006860.3	[G]	Carbohydrate transport and metabolism	Molecular Function: hydrolase activity, hydrolyzing O-glycosyl compounds (GO:0004553);; Cellular Component: cell wall (GO:0005618);; Biological Process: cellular glucan metabolic process (GO:0006073);; Molecular Function: xyloglucan:xyloglucosyl transferase activity (GO:0016762);; Cellular Component: apoplast (GO:0048046);;	K14504|2.9e-170|sly:101245668|K14504 xyloglucan:xyloglucosyl transferase TCH4 [EC:2.4.1.207] | (RefSeq) xyloglucan endotransglucosylase/hydrolase protein 24-like	Plant hormone signal transduction (ko04075)	--	--	Glycosyl hydrolases family 16	Xyloglucan endotransglucosylase/hydrolase 2 OS=Glycine max OX=3847 PE=2 SV=1	G	Carbohydrate transport and metabolism	xyloglucan endotransglucosylase/hydrolase protein 24-like [Solanum lycopersicum]	#NUM!	down	1.23837	up
novel_miR_13	Solyc12g014420.2	--	--	Molecular Function: hydrolase activity, hydrolyzing O-glycosyl compounds (GO:0004553);; Biological Process: carbohydrate metabolic process (GO:0005975);;	K19891|1.9e-105|smo:SELMODRAFT_442025|K19891 glucan endo-1,3-beta-glucosidase 1/2/3 [EC:3.2.1.39] | (RefSeq) hypothetical protein	Starch and sucrose metabolism (ko00500)	--	--	Glycosyl hydrolases family 17	Glucan endo-1,3-beta-glucosidase 13 OS=Arabidopsis thaliana OX=3702 GN=At5g56590 PE=2 SV=1	G	Carbohydrate transport and metabolism	glucan endo-1,3-beta-glucosidase 13-like [Solanum lycopersicum]	0.680903	down	0.607041	up
novel_miR_130	Solyc12g019410.3	[T]	Signal transduction mechanisms	Molecular Function: protein kinase activity (GO:0004672);; Molecular Function: ATP binding (GO:0005524);;	K06272|9.1e-44|oeu:111367371|K06272 integrin-linked kinase [EC:2.7.11.1] | (RefSeq) integrin-linked protein kinase 1-like	--	[T]	Signal transduction mechanisms	Protein tyrosine and serine/threonine kinase	Integrin-linked protein kinase 1 OS=Arabidopsis thaliana OX=3702 GN=ILK1 PE=1 SV=1	T	Signal transduction mechanisms	integrin-linked protein kinase 1-like isoform X1 [Solanum lycopersicum]	-1.63728	down	1.72733	up
novel_miR_130	Solyc05g005980.4	[E]	Amino acid transport and metabolism	Biological Process: oligopeptide transport (GO:0006857);; Cellular Component: integral component of membrane (GO:0016021);; Molecular Function: transmembrane transporter activity (GO:0022857);;	K14638|8.6e-207|sly:107196795|K14638 solute carrier family 15 (peptide/histidine transporter), member 3/4 | (RefSeq) NRT1/ PTR FAMILY 1.2	--	[E]	Amino acid transport and metabolism	POT family	Protein NRT1/ PTR FAMILY 1.2 OS=Arabidopsis thaliana OX=3702 GN=NPF1.2 PE=1 SV=1	E	Amino acid transport and metabolism	NRT1/ PTR FAMILY 1.2 [Solanum lycopersicum]	0.637089	down	1.72733	up
novel_miR_133	Solyc09g065660.4	--	--	Molecular Function: transcription factor activity, sequence-specific DNA binding (GO:0003700);; Cellular Component: nucleus (GO:0005634);; Cellular Component: host cell nucleus (GO:0042025);; Molecular Function: sequence-specific DNA binding (GO:0043565);;	K09419|4.5e-203|sly:101266155|K09419 heat shock transcription factor, other eukaryote | (RefSeq) heat stress transcription factor A-7a isoform X8	--	[K]	Transcription	HSF-type DNA-binding	Heat stress transcription factor A-6b OS=Arabidopsis thaliana OX=3702 GN=HSFA6b PE=2 SV=1	K	Transcription	heat stress transcription factor A-7a isoform X9 [Solanum lycopersicum]	-1.185	down	1.28189	up
novel_miR_133	Solyc11g067080.3	[T]	Signal transduction mechanisms	Molecular Function: protein kinase activity (GO:0004672);; Molecular Function: ATP binding (GO:0005524);;	K08286|1.6e-148|sly:101252844|K08286 protein-serine/threonine kinase [EC:2.7.11.-] | (RefSeq) LOW QUALITY PROTEIN: serine/threonine-protein kinase D6PK	--	[R]	General function prediction only	Protein kinase domain	Serine/threonine-protein kinase D6PKL3 OS=Arabidopsis thaliana OX=3702 GN=D6PKL3 PE=1 SV=1	T	Signal transduction mechanisms	LOW QUALITY PROTEIN: serine/threonine-protein kinase D6PK [Solanum lycopersicum]	-0.852447	down	1.28189	up
novel_miR_133	Solyc05g008910.3	[E]	Amino acid transport and metabolism	Molecular Function: hydrolase activity (GO:0016787);;	--	--	--	--	Peptidase C26	Putative glutamine amidotransferase GAT1_2.1 OS=Arabidopsis thaliana OX=3702 GN=GAT1_2.1 PE=2 SV=1	S	Function unknown	putative glutamine amidotransferase GAT1_2.1 isoform X1 [Solanum lycopersicum]	1.8175	down	1.28189	up
novel_miR_136	Solyc02g069490.4	[C]	Energy production and conversion	Cellular Component: integral component of membrane (GO:0016021);; Molecular Function: oxidoreductase activity (GO:0016491);; Molecular Function: FAD binding (GO:0071949);;	K09828|0.0e+00|sly:101244831|K09828 Delta24-sterol reductase [EC:1.3.1.72 1.3.1.-] | (RefSeq) delta(24)-sterol reductase-like	Steroid biosynthesis (ko00100)	[R]	General function prediction only	FAD binding domain	Delta(24)-sterol reductase OS=Arabidopsis thaliana OX=3702 GN=DIM PE=1 SV=2	C	Energy production and conversion	sterol side chain reductase 2 [Solanum lycopersicum]	0.90317	down	1.56011	up
novel_miR_144	Solyc04g079470.3	[O]	Posttranslational modification, protein turnover, chaperones	Cellular Component: extracellular space (GO:0005615);;	K13963|8.2e-224|sly:101265918|K13963 serpin B | (RefSeq) serpin-ZX	--	[V]	Defense mechanisms	Serpin (serine protease inhibitor)	Serpin-ZX OS=Arabidopsis thaliana OX=3702 GN=At1g47710 PE=1 SV=1	O	Posttranslational modification, protein turnover, chaperones	serpin-ZX [Solanum lycopersicum]	1.176	up	-0.741266	down
novel_miR_144	Solyc04g015560.4	[G]	Carbohydrate transport and metabolism	Molecular Function: hydrolase activity, hydrolyzing O-glycosyl compounds (GO:0004553);; Biological Process: carbohydrate metabolic process (GO:0005975);;	K05349|0.0e+00|sly:101247513|K05349 beta-glucosidase [EC:3.2.1.21] | (RefSeq) uncharacterized protein LOC101247513	Cyanoamino acid metabolism (ko00460);; Starch and sucrose metabolism (ko00500);; Phenylpropanoid biosynthesis (ko00940)	--	--	Glycosyl hydrolase family 3 N terminal domain	Beta-xylosidase/alpha-L-arabinofuranosidase 2 OS=Medicago sativa subsp. varia OX=36902 GN=Xyl2 PE=2 SV=1	G	Carbohydrate transport and metabolism	uncharacterized protein LOC101247513 [Solanum lycopersicum]	-1.07951	up	-0.741266	down
novel_miR_144	Solyc03g096050.3	[Q]	Secondary metabolites biosynthesis, transport and catabolism	Molecular Function: oxidoreductase activity (GO:0016491);; Molecular Function: metal ion binding (GO:0046872);;	K05278|1.0e-66|cpap:110816514|K05278 flavonol synthase [EC:1.14.20.6] | (RefSeq) flavonol synthase/flavanone 3-hydroxylase	Flavonoid biosynthesis (ko00941)	[QR]	Secondary metabolites biosynthesis, transport and catabolism;; General function prediction only	2OG-Fe(II) oxygenase superfamily	Probable 2-oxoglutarate-dependent dioxygenase At5g05600 OS=Arabidopsis thaliana OX=3702 GN=At5g05600 PE=2 SV=1	S	Function unknown	probable 2-oxoglutarate-dependent dioxygenase At5g05600 [Solanum lycopersicum]	2.03616	up	-0.741266	down
novel_miR_144	Solyc01g099940.3	[GI]	Carbohydrate transport and metabolism;; Lipid transport and metabolism	Molecular Function: enzyme inhibitor activity (GO:0004857);; Cellular Component: integral component of membrane (GO:0016021);; Molecular Function: pectinesterase activity (GO:0030599);; Biological Process: cell wall modification (GO:0042545);; Molecular Function: aspartyl esterase activity (GO:0045330);; Biological Process: pectin catabolic process (GO:0045490);;	K01051|3.2e-235|sly:101260576|K01051 pectinesterase [EC:3.1.1.11] | (RefSeq) pectinesterase	Pentose and glucuronate interconversions (ko00040)	--	--	Pectinesterase	Putative pectinesterase/pectinesterase inhibitor 28 OS=Arabidopsis thaliana OX=3702 GN=PME28 PE=2 SV=1	G	Carbohydrate transport and metabolism	hypothetical protein EJD97_002917 [Solanum chilense]	0.970827	up	-0.741266	down
novel_miR_144	Solyc04g056420.1	--	--	Molecular Function: peroxidase activity (GO:0004601);; Biological Process: response to oxidative stress (GO:0006979);; Cellular Component: plant-type cell wall (GO:0009505);; Cellular Component: plasmodesma (GO:0009506);; Molecular Function: heme binding (GO:0020037);; Biological Process: hydrogen peroxide catabolic process (GO:0042744);; Molecular Function: metal ion binding (GO:0046872);;	K00430|4.1e-121|spen:107017387|K00430 peroxidase [EC:1.11.1.7] | (RefSeq) peroxidase 3-like	Phenylpropanoid biosynthesis (ko00940)	--	--	Peroxidase	Peroxidase 3 OS=Arabidopsis thaliana OX=3702 GN=PER3 PE=2 SV=1	--	--	peroxidase 3-like [Solanum pennellii]	#NUM!	up	-0.741266	down
novel_miR_144	Solyc10g074640.3	--	--	Molecular Function: ADP binding (GO:0043531);;	K13459|1.9e-11|vvi:100246175|K13459 disease resistance protein RPS2 | (RefSeq) probable disease resistance protein At4g27220	Plant-pathogen interaction (ko04626)	[T]	Signal transduction mechanisms	NB-ARC domain	Probable disease resistance protein At4g14610 OS=Arabidopsis thaliana OX=3702 GN=At4g14610 PE=3 SV=1	S	Function unknown	PREDICTED: probable disease resistance protein At4g27220 [Solanum tuberosum]	0.761621	up	-0.741266	down
novel_miR_144	Solyc11g017270.2	[M]	Cell wall/membrane/envelope biogenesis	Molecular Function: protein kinase activity (GO:0004672);; Molecular Function: ATP binding (GO:0005524);; Cellular Component: integral component of membrane (GO:0016021);;	K22911|8.1e-39|spen:107031166|K22911 thiamine phosphate phosphatase / amino-HMP aminohydrolase [EC:3.1.3.100 3.5.99.-] | (RefSeq) bifunctional TH2 protein, mitochondrial	Thiamine metabolism (ko00730)	--	--	Leucine rich repeat	Leucine-rich repeat receptor-like tyrosine-protein kinase PXC3 OS=Arabidopsis thaliana OX=3702 GN=PXC3 PE=2 SV=1	S	Function unknown	leucine-rich repeat receptor-like tyrosine-protein kinase PXC3 [Solanum lycopersicum]	0.496049	up	-0.741266	down
novel_miR_159	Solyc06g010030.4	--	--	Molecular Function: calmodulin binding (GO:0005516);; Biological Process: defense response (GO:0006952);; Biological Process: response to biotic stimulus (GO:0009607);; Cellular Component: integral component of membrane (GO:0016021);;	K08472|0.0e+00|sly:101245171|K08472 mlo protein | (RefSeq) MLO-like protein 6	--	--	--	Mlo family	MLO-like protein 6 OS=Arabidopsis thaliana OX=3702 GN=MLO6 PE=2 SV=2	D	Cell cycle control, cell division, chromosome partitioning	MLO-like protein 6 [Solanum lycopersicum]	-0.954477	down	0.740377	up
novel_miR_185	Solyc12g005880.2	--	--	Cellular Component: Golgi membrane (GO:0000139);; Biological Process: protein glycosylation (GO:0006486);; Cellular Component: integral component of membrane (GO:0016021);; Molecular Function: transferase activity, transferring glycosyl groups (GO:0016757);;	K20855|3.2e-231|sly:101249433|K20855 beta-1,3-galactosyltransferase 1/2/3/4/5/7/8 [EC:2.4.1.-] | (RefSeq) probable beta-1,3-galactosyltransferase 2 isoform X1	--	[G]	Carbohydrate transport and metabolism	Galactosyltransferase	Probable beta-1,3-galactosyltransferase 2 OS=Arabidopsis thaliana OX=3702 GN=B3GALT2 PE=2 SV=1	S	Function unknown	probable beta-1,3-galactosyltransferase 2 isoform X2 [Solanum lycopersicum]	-0.748807	down	1.26839	up
novel_miR_185	Solyc06g072630.4	--	--	Cellular Component: plasma membrane (GO:0005886);; Biological Process: carbohydrate transport (GO:0008643);; Cellular Component: integral component of membrane (GO:0016021);;	K15382|2.9e-157|sly:101247627|K15382 solute carrier family 50 (sugar transporter) | (RefSeq) bidirectional sugar transporter SWEET9-like	--	[R]	General function prediction only	Sugar efflux transporter for intercellular exchange	Bidirectional sugar transporter SWEET12 OS=Arabidopsis thaliana OX=3702 GN=SWEET12 PE=1 SV=1	U	Intracellular trafficking, secretion, and vesicular transport	bidirectional sugar transporter SWEET9-like [Solanum lycopersicum]	-0.567056	down	1.26839	up
novel_miR_19	Solyc02g071400.3	[Q]	Secondary metabolites biosynthesis, transport and catabolism	Molecular Function: oxidoreductase activity (GO:0016491);; Molecular Function: metal ion binding (GO:0046872);;	K14976|2.6e-88|psom:113347789|K14976 thebaine 6-O-demethylase [EC:1.14.11.31] | (RefSeq) thebaine 6-O-demethylase	Isoquinoline alkaloid biosynthesis (ko00950)	[QR]	Secondary metabolites biosynthesis, transport and catabolism;; General function prediction only	2OG-Fe(II) oxygenase superfamily	Thebaine 6-O-demethylase OS=Papaver somniferum OX=3469 GN=T6ODM PE=1 SV=1	S	Function unknown	PREDICTED: protein SRG1-like isoform X1 [Solanum tuberosum]	-0.778289	up	-6.01294	down
novel_miR_199	Solyc04g078590.3	[T]	Signal transduction mechanisms	Molecular Function: protein kinase activity (GO:0004672);; Molecular Function: ATP binding (GO:0005524);; Cellular Component: integral component of membrane (GO:0016021);;	K13415|2.2e-38|rcu:8261672|K13415 protein brassinosteroid insensitive 1 [EC:2.7.10.1 2.7.11.1] | (RefSeq) systemin receptor SR160	Plant hormone signal transduction (ko04075)	--	--	Protein kinase domain	Probable inactive receptor kinase At5g67200 OS=Arabidopsis thaliana OX=3702 GN=At5g67200 PE=1 SV=1	T	Signal transduction mechanisms	probable inactive receptor kinase At5g67200 [Solanum lycopersicum]	-1.08101	up	-1.19703	down
novel_miR_213	Solyc10g050223.1	--	--	--	K12447|2.1e-49|thj:104808371|K12447 UDP-sugar pyrophosphorylase [EC:2.7.7.64] | (RefSeq) uncharacterized protein LOC104808371	Pentose and glucuronate interconversions (ko00040);; Galactose metabolism (ko00052);; Ascorbate and aldarate metabolism (ko00053);; Amino sugar and nucleotide sugar metabolism (ko00520)	[R]	General function prediction only	Reverse transcriptase (RNA-dependent DNA polymerase)	Retrovirus-related Pol polyprotein from transposon RE1 OS=Arabidopsis thaliana OX=3702 GN=RE1 PE=2 SV=1	L	Replication, recombination and repair	PREDICTED: uncharacterized mitochondrial protein AtMg00810-like [Solanum tuberosum]	#NUM!	down	0.680779	up
novel_miR_22	Solyc12g019410.3	[T]	Signal transduction mechanisms	Molecular Function: protein kinase activity (GO:0004672);; Molecular Function: ATP binding (GO:0005524);;	K06272|9.1e-44|oeu:111367371|K06272 integrin-linked kinase [EC:2.7.11.1] | (RefSeq) integrin-linked protein kinase 1-like	--	[T]	Signal transduction mechanisms	Protein tyrosine and serine/threonine kinase	Integrin-linked protein kinase 1 OS=Arabidopsis thaliana OX=3702 GN=ILK1 PE=1 SV=1	T	Signal transduction mechanisms	integrin-linked protein kinase 1-like isoform X1 [Solanum lycopersicum]	-1.63728	down	1.72737	up
novel_miR_22	Solyc05g005980.4	[E]	Amino acid transport and metabolism	Biological Process: oligopeptide transport (GO:0006857);; Cellular Component: integral component of membrane (GO:0016021);; Molecular Function: transmembrane transporter activity (GO:0022857);;	K14638|8.6e-207|sly:107196795|K14638 solute carrier family 15 (peptide/histidine transporter), member 3/4 | (RefSeq) NRT1/ PTR FAMILY 1.2	--	[E]	Amino acid transport and metabolism	POT family	Protein NRT1/ PTR FAMILY 1.2 OS=Arabidopsis thaliana OX=3702 GN=NPF1.2 PE=1 SV=1	E	Amino acid transport and metabolism	NRT1/ PTR FAMILY 1.2 [Solanum lycopersicum]	0.637089	down	1.72737	up
novel_miR_228	Solyc07g063320.3	[V]	Defense mechanisms	Molecular Function: catalytic activity (GO:0003824);;	--	--	[V]	Defense mechanisms	Lanthionine synthetase C-like protein	LanC-like protein GCR2 OS=Arabidopsis thaliana OX=3702 GN=GCR2 PE=1 SV=1	S	Function unknown	lanC-like protein GCR2 [Solanum lycopersicum]	1.43462	up	-2.89288	down
novel_miR_229	Solyc07g018190.4	[T]	Signal transduction mechanisms	Molecular Function: protein kinase activity (GO:0004672);; Molecular Function: ATP binding (GO:0005524);; Cellular Component: integral component of membrane (GO:0016021);;	K20181|1.1e-67|mtr:MTR_5g026090|K20181 vacuolar protein sorting-associated protein 18 | (RefSeq) vacuolar sorting-associated-like protein	--	--	--	Protein kinase domain	Probable LRR receptor-like serine/threonine-protein kinase At3g47570 OS=Arabidopsis thaliana OX=3702 GN=At3g47570 PE=2 SV=1	S	Function unknown	probable LRR receptor-like serine/threonine-protein kinase At3g47570 isoform X3 [Solanum lycopersicum]	-0.502447	down	0.666459	up
novel_miR_229	Solyc10g083190.3	--	--	Cellular Component: plasma membrane (GO:0005886);;	--	--	--	--	--	Uncharacterized protein At5g41620 OS=Arabidopsis thaliana OX=3702 GN=At5g41620 PE=2 SV=2	S	Function unknown	hypothetical protein EJD97_006747 [Solanum chilense]	0.742785	down	0.666459	up
novel_miR_229	Solyc05g050750.1	[T]	Signal transduction mechanisms	Molecular Function: calcium ion binding (GO:0005509);;	K13448|1.9e-64|sly:101244290|K13448 calcium-binding protein CML | (RefSeq) calmodulin-like protein 3	Plant-pathogen interaction (ko04626)	[T]	Signal transduction mechanisms	EF hand	Calmodulin-like protein 3 OS=Arabidopsis thaliana OX=3702 GN=CML3 PE=2 SV=1	DTZ	Cell cycle control, cell division, chromosome partitioning;; Signal transduction mechanisms;; Cytoskeleton	calmodulin-like protein 3 [Solanum lycopersicum]	1.7484	down	0.666459	up
novel_miR_229	Solyc07g043680.3	[I]	Lipid transport and metabolism	Molecular Function: 3-hydroxyisobutyryl-CoA hydrolase activity (GO:0003860);;	K05605|5.4e-231|sly:101250233|K05605 3-hydroxyisobutyryl-CoA hydrolase [EC:3.1.2.4] | (RefSeq) 3-hydroxyisobutyryl-CoA hydrolase-like protein 5	Valine, leucine and isoleucine degradation (ko00280);; beta-Alanine metabolism (ko00410);; Propanoate metabolism (ko00640);; Carbon metabolism (ko01200)	--	--	Enoyl-CoA hydratase/isomerase	3-hydroxyisobutyryl-CoA hydrolase-like protein 5 OS=Arabidopsis thaliana OX=3702 GN=At1g06550 PE=1 SV=2	I	Lipid transport and metabolism	3-hydroxyisobutyryl-CoA hydrolase-like protein 5 [Solanum lycopersicum]	#NUM!	down	0.666459	up
novel_miR_239	Solyc04g007690.3	--	--	Cellular Component: endoplasmic reticulum (GO:0005783);; Cellular Component: plasma membrane (GO:0005886);; Biological Process: auxin-activated signaling pathway (GO:0009734);; Biological Process: auxin polar transport (GO:0009926);; Biological Process: auxin homeostasis (GO:0010252);; Biological Process: auxin efflux (GO:0010315);; Molecular Function: auxin efflux transmembrane transporter activ…	K13947|0.0e+00|spen:107015559|K13947 auxin efflux carrier family protein | (RefSeq) auxin efflux carrier component 3-like isoform X1	--	--	--	Membrane transport protein	Auxin efflux carrier component 3 OS=Arabidopsis thaliana OX=3702 GN=PIN3 PE=1 SV=1	U	Intracellular trafficking, secretion, and vesicular transport	auxin efflux carrier component 3 isoform 1 [Solanum lycopersicum]	0.658507	up	-0.753955	down
novel_miR_243	Solyc07g062100.4	--	--	Molecular Function: metal ion binding (GO:0046872);;	K11380|3.9e-184|sly:101251493|K11380 NuA3 HAT complex component NTO1 | (RefSeq) protein Jade-1	--	[R]	General function prediction only	PHD-zinc-finger like domain	--	S	Function unknown	protein Jade-1 [Solanum lycopersicum]	-3.18983	down	0.662581	up
novel_miR_243	Solyc02g063420.3	--	--	Cellular Component: integral component of membrane (GO:0016021);;	--	--	--	--	--	Uncharacterized protein At5g65660 OS=Arabidopsis thaliana OX=3702 GN=At5g65660 PE=2 SV=1	S	Function unknown	uncharacterized protein At5g65660-like [Solanum lycopersicum]	-1.00198	down	0.662581	up
novel_miR_243	Solyc01g007170.4	--	--	Cellular Component: integral component of membrane (GO:0016021);;	--	--	--	--	Plant phosphoribosyltransferase C-terminal	Protein QUIRKY OS=Arabidopsis thaliana OX=3702 GN=QKY PE=2 SV=1	S	Function unknown	protein QUIRKY [Solanum lycopersicum]	0.667572	down	0.662581	up
novel_miR_243	Solyc11g007250.2	[T]	Signal transduction mechanisms	Molecular Function: protein kinase activity (GO:0004672);; Molecular Function: ATP binding (GO:0005524);;	K08286|8.2e-260|sly:101248444|K08286 protein-serine/threonine kinase [EC:2.7.11.-] | (RefSeq) serine/threonine-protein kinase D6PKL2-like	--	[R]	General function prediction only	Protein kinase domain	Protein kinase G11A OS=Oryza sativa subsp. indica OX=39946 GN=OsI_021818 PE=2 SV=1	T	Signal transduction mechanisms	serine/threonine-protein kinase D6PKL2-like [Solanum lycopersicum]	1.64205	down	0.662581	up
novel_miR_243	Solyc02g071380.2	[Q]	Secondary metabolites biosynthesis, transport and catabolism	Molecular Function: oxidoreductase activity (GO:0016491);; Molecular Function: metal ion binding (GO:0046872);;	K05658|7.6e-107|cpep:111781709|K05658 ATP-binding cassette, subfamily B (MDR/TAP), member 1 [EC:7.6.2.2] | (RefSeq) uncharacterized protein LOC111781709	ABC transporters (ko02010)	[QR]	Secondary metabolites biosynthesis, transport and catabolism;; General function prediction only	2OG-Fe(II) oxygenase superfamily	Protein SRG1 OS=Arabidopsis thaliana OX=3702 GN=SRG1 PE=2 SV=1	S	Function unknown	protein SRG1 [Solanum lycopersicum]	1.41938	down	0.662581	up
novel_miR_243	Solyc04g078340.3	[QV]	Secondary metabolites biosynthesis, transport and catabolism;; Defense mechanisms	Molecular Function: iron ion binding (GO:0005506);; Cellular Component: integral component of membrane (GO:0016021);; Molecular Function: oxidoreductase activity, acting on paired donors, with incorporation or reduction of molecular oxygen (GO:0016705);; Molecular Function: heme binding (GO:0020037);;	K13260|1.4e-122|nau:109240371|K13260 isoflavone/4'-methoxyisoflavone 2'-hydroxylase [EC:1.14.14.90 1.14.14.89] | (RefSeq) isoflavone 2'-hydroxylase-like	Isoflavonoid biosynthesis (ko00943)	[Q]	Secondary metabolites biosynthesis, transport and catabolism	Cytochrome P450	Cytochrome P450 81C13 OS=Catharanthus roseus OX=4058 GN=CYP81C13 PE=2 SV=1	Q	Secondary metabolites biosynthesis, transport and catabolism	LOW QUALITY PROTEIN: uncharacterized protein LOC101268390 [Solanum lycopersicum]	2.73188	down	0.662581	up
novel_miR_243	Solyc11g045460.3	[I]	Lipid transport and metabolism	Molecular Function: hydrolase activity (GO:0016787);;	K22097|2.2e-25|psom:113323289|K22097 3-O-acetylpapaveroxine carboxylesterase [EC:3.1.1.105] | (RefSeq) carboxylesterase 1-like	Isoquinoline alkaloid biosynthesis (ko00950)	[V]	Defense mechanisms	alpha/beta hydrolase fold	Probable carboxylesterase 15 OS=Arabidopsis thaliana OX=3702 GN=CXE15 PE=2 SV=1	I	Lipid transport and metabolism	hypothetical protein EJD97_024803 [Solanum chilense]	-1.23431	down	0.662581	up
novel_miR_250	Solyc04g014540.3	--	--	Cellular Component: integral component of membrane (GO:0016021);;	--	--	--	--	--	Zinc finger protein 4 OS=Arabidopsis thaliana OX=3702 GN=ZFP4 PE=2 SV=2	S	Function unknown	zinc finger protein 4 [Solanum lycopersicum]	-1.63898	down	1.68666	up
novel_miR_250	Solyc08g079800.4	--	--	Molecular Function: ATP binding (GO:0005524);; Cellular Component: nucleus (GO:0005634);; Biological Process: transcription, DNA-templated (GO:0006351);; Biological Process: regulation of transcription, DNA-templated (GO:0006355);; Biological Process: developmental process (GO:0032502);;	K22382|6.6e-13|oeu:111408549|K22382 WD repeat-containing protein 26 | (RefSeq) WD repeat-containing protein 26 homolog	--	--	--	WRC	Growth-regulating factor 10 OS=Oryza sativa subsp. japonica OX=39947 GN=GRF10 PE=2 SV=1	K	Transcription	growth-regulating factor 9-like [Solanum lycopersicum]	-1.16771	down	1.68666	up
novel_miR_250	Solyc08g016804.1	--	--	--	--	--	--	--	--	--	--	--	PREDICTED: uncharacterized protein LOC102606193 [Solanum tuberosum]	-0.953774	down	1.68666	up
novel_miR_250	Solyc03g097710.4	--	--	--	--	--	[S]	Function unknown	Chromosome segregation during meiosis	--	S	Function unknown	uncharacterized protein LOC101254883 isoform X2 [Solanum lycopersicum]	-0.759798	down	1.68666	up
novel_miR_250	Solyc09g090680.3	--	--	Cellular Component: integral component of membrane (GO:0016021);;	--	--	--	--	Salt stress response/antifungal	Plasmodesmata-located protein 2 OS=Arabidopsis thaliana OX=3702 GN=PDLP2 PE=1 SV=1	U	Intracellular trafficking, secretion, and vesicular transport	cysteine-rich repeat secretory protein 3-like [Solanum lycopersicum]	-0.682541	down	1.68666	up
novel_miR_250	Solyc06g083990.3	[D]	Cell cycle control, cell division, chromosome partitioning	Molecular Function: ATP binding (GO:0005524);;	K03593|6.6e-165|sly:101258869|K03593 ATP-binding protein involved in chromosome partitioning | (RefSeq) iron-sulfur protein NUBPL isoform X1	--	[D]	Cell cycle control, cell division, chromosome partitioning	NUBPL iron-transfer P-loop NTPase	Fe-S cluster assembly factor HCF101, chloroplastic OS=Oryza sativa subsp. japonica OX=39947 GN=HCF101 PE=3 SV=3	D	Cell cycle control, cell division, chromosome partitioning	iron-sulfur protein NUBPL isoform X1 [Solanum lycopersicum]	-0.50284	down	1.68666	up
novel_miR_250	Solyc03g031700.4	[O]	Posttranslational modification, protein turnover, chaperones	Biological Process: iron-sulfur cluster assembly (GO:0016226);;	K09015|3.6e-18|ppp:112289924|K09015 Fe-S cluster assembly protein SufD | (RefSeq) protein ABCI7, chloroplastic-like isoform X1	--	--	--	SUF system FeS cluster assembly, SufBD	UPF0051 protein ABCI8, chloroplastic OS=Arabidopsis thaliana OX=3702 GN=ABCI8 PE=2 SV=1	O	Posttranslational modification, protein turnover, chaperones	UPF0051 protein ABCI8, chloroplastic-like [Solanum lycopersicum]	0.500513	down	1.68666	up
novel_miR_250	Solyc04g082250.3	[O]	Posttranslational modification, protein turnover, chaperones	Molecular Function: metalloendopeptidase activity (GO:0004222);; Molecular Function: ATP binding (GO:0005524);; Cellular Component: integral component of membrane (GO:0016021);;	K03798|0.0e+00|sly:100037730|K03798 cell division protease FtsH [EC:3.4.24.-] | (RefSeq) FtsH-like protein precursor	--	[O]	Posttranslational modification, protein turnover, chaperones	Peptidase family M41	ATP-dependent zinc metalloprotease FTSH, chloroplastic OS=Nicotiana tabacum OX=4097 GN=FTSH PE=2 SV=2	O	Posttranslational modification, protein turnover, chaperones	FtsH-like protein precursor [Solanum lycopersicum]	1.23874	down	1.68666	up
novel_miR_250	Solyc01g014320.4	--	--	Molecular Function: methyltransferase activity (GO:0008168);;	K18886|5.1e-33|qsu:112036095|K18886 gibberellin A4 carboxyl methyltransferase [EC:2.1.1.276] | (RefSeq) gibberellic acid methyltransferase 2	--	--	--	SAM dependent carboxyl methyltransferase	Loganic acid O-methyltransferase OS=Catharanthus roseus OX=4058 GN=LAMT PE=1 SV=1	--	--	probable S-adenosylmethionine-dependent methyltransferase At5g38100 isoform X2 [Solanum lycopersicum]	1.78381	down	1.68666	up
novel_miR_250	Solyc12g010200.2	[M]	Cell wall/membrane/envelope biogenesis	Cellular Component: Golgi membrane (GO:0000139);; Biological Process: pectin biosynthetic process (GO:0045489);; Molecular Function: polygalacturonate 4-alpha-galacturonosyltransferase activity (GO:0047262);; Biological Process: cell wall organization (GO:0071555);;	K13648|0.0e+00|spen:107005549|K13648 alpha-1,4-galacturonosyltransferase [EC:2.4.1.43] | (RefSeq) probable galacturonosyltransferase 6 isoform X1	Amino sugar and nucleotide sugar metabolism (ko00520)	--	--	Glycosyl transferase family 8	Probable galacturonosyltransferase 6 OS=Arabidopsis thaliana OX=3702 GN=GAUT6 PE=2 SV=1	M	Cell wall/membrane/envelope biogenesis	probable galacturonosyltransferase 6 isoform X1 [Solanum lycopersicum]	-0.509177	down	1.68666	up
novel_miR_250	Solyc07g018010.3	--	--	Molecular Function: protein dimerization activity (GO:0046983);;	K16190|3.2e-11|bdi:100843665|K16190 glucuronokinase [EC:2.7.1.43] | (RefSeq) transcription factor TDR	Pentose and glucuronate interconversions (ko00040);; Ascorbate and aldarate metabolism (ko00053);; Amino sugar and nucleotide sugar metabolism (ko00520)	--	--	Helix-loop-helix DNA-binding domain	Transcription factor bHLH35 OS=Arabidopsis thaliana OX=3702 GN=BHLH35 PE=2 SV=1	K	Transcription	transcription factor bHLH35 [Solanum lycopersicum]	1.73456	down	1.68666	up
novel_miR_250	Solyc06g008785.1	[R]	General function prediction only	Biological Process: defense response (GO:0006952);; Molecular Function: ADP binding (GO:0043531);;	K13453|8.0e-90|sot:102596100|K13453 disease resistance protein | (RefSeq) putative late blight resistance protein homolog R1B-23	Plant-pathogen interaction (ko04626)	[T]	Signal transduction mechanisms	NB-ARC domain	Putative late blight resistance protein homolog R1B-17 OS=Solanum demissum OX=50514 GN=R1B-17 PE=3 SV=1	S	Function unknown	NBS-LRR resistance protein-like protein [Solanum lycopersicum]	-1.43617	down	1.68666	up
novel_miR_250	Solyc12g042650.2	--	--	Molecular Function: structural constituent of ribosome (GO:0003735);; Cellular Component: ribosome (GO:0005840);; Biological Process: translation (GO:0006412);;	K02951|1.2e-76|sly:101257841|K02951 small subunit ribosomal protein S12e | (RefSeq) 40S ribosomal protein S12	Ribosome (ko03010)	[J]	Translation, ribosomal structure and biogenesis	Ribosomal protein L7Ae/L30e/S12e/Gadd45 family	40S ribosomal protein S12 OS=Hordeum vulgare OX=4513 GN=RPS12 PE=2 SV=1	J	Translation, ribosomal structure and biogenesis	40S ribosomal protein S12 [Solanum lycopersicum]	-0.546359	down	1.68666	up
novel_miR_254	Solyc11g067080.3	[T]	Signal transduction mechanisms	Molecular Function: protein kinase activity (GO:0004672);; Molecular Function: ATP binding (GO:0005524);;	K08286|1.6e-148|sly:101252844|K08286 protein-serine/threonine kinase [EC:2.7.11.-] | (RefSeq) LOW QUALITY PROTEIN: serine/threonine-protein kinase D6PK	--	[R]	General function prediction only	Protein kinase domain	Serine/threonine-protein kinase D6PKL3 OS=Arabidopsis thaliana OX=3702 GN=D6PKL3 PE=1 SV=1	T	Signal transduction mechanisms	LOW QUALITY PROTEIN: serine/threonine-protein kinase D6PK [Solanum lycopersicum]	-0.852447	down	2.18329	up
novel_miR_26	Solyc10g049660.2	--	--	Molecular Function: protein binding (GO:0005515);; Cellular Component: cellular_component (GO:0005575);; Cellular Component: cell (GO:0005623);; Biological Process: biological_process (GO:0008150);; Biological Process: response to external stimulus (GO:0009605);; Biological Process: tropism (GO:0009606);; Biological Process: response to abiotic stimulus (GO:0009628);; Biological Process: response…	--	--	--	--	NPH3 family	BTB/POZ domain-containing protein NPY2 OS=Arabidopsis thaliana OX=3702 GN=NPY2 PE=2 SV=1	S	Function unknown	BTB/POZ domain-containing protein NPY2-like [Solanum lycopersicum]	#NUM!	down	0.99423	up
novel_miR_260	Solyc03g113710.4	--	--	Cellular Component: integral component of membrane (GO:0016021);;	K02184|2.5e-75|sind:105170502|K02184 formin 2 | (RefSeq) formin-like protein 1	--	[TZ]	Signal transduction mechanisms;; Cytoskeleton	Formin Homology 2 Domain	Formin-like protein 4 OS=Arabidopsis thaliana OX=3702 GN=FH4 PE=1 SV=2	S	Function unknown	formin-like protein 4 [Solanum lycopersicum]	-1.18393	down	0.98965	up
novel_miR_267	Solyc02g085590.4	--	--	Cellular Component: integral component of membrane (GO:0016021);; Molecular Function: nutrient reservoir activity (GO:0045735);;	--	--	--	--	Cupin	Vicilin-like seed storage protein At2g18540 OS=Arabidopsis thaliana OX=3702 GN=At2g18540 PE=3 SV=1	S	Function unknown	vicilin-like seed storage protein At2g18540 [Solanum lycopersicum]	-2.38654	up	-1.20008	down
novel_miR_267	Solyc05g051690.3	--	--	--	--	--	--	--	PLAC8 family	Cell number regulator 6 OS=Zea mays OX=4577 GN=CNR6 PE=2 SV=1	S	Function unknown	cell number regulator 6-like [Solanum lycopersicum]	-0.501278	up	-1.20008	down
novel_miR_267	Solyc04g025160.3	[P]	Inorganic ion transport and metabolism	Molecular Function: ATP binding (GO:0005524);; Molecular Function: ATPase activity (GO:0016887);;	K01551|1.1e-190|sly:101255085|K01551 arsenite/tail-anchored protein-transporting ATPase [EC:7.3.2.7 7.3.-.-] | (RefSeq) ATPase ARSA1 isoform X1	--	[P]	Inorganic ion transport and metabolism	Anion-transporting ATPase	ATPase GET3B OS=Arabidopsis thaliana OX=3702 GN=GET3B PE=1 SV=1	P	Inorganic ion transport and metabolism	ATPase ARSA1-like isoform X1 [Solanum pennellii]	0.816938	up	-1.20008	down
novel_miR_267	Solyc01g095320.4	--	--	Molecular Function: chaperone binding (GO:0051087);;	--	--	--	--	BAG domain	BAG family molecular chaperone regulator 6 OS=Arabidopsis thaliana OX=3702 GN=BAG6 PE=1 SV=1	S	Function unknown	BAG family molecular chaperone regulator 6 [Solanum lycopersicum]	2.82308	up	-1.20008	down
novel_miR_267	Solyc02g092710.3	[JO]	Translation, ribosomal structure and biogenesis;; Posttranslational modification, protein turnover, chaperones	Molecular Function: iron ion binding (GO:0005506);; Cellular Component: integral component of membrane (GO:0016021);; Molecular Function: oxidoreductase activity, acting on paired donors, with incorporation or reduction of molecular oxygen (GO:0016705);; Molecular Function: L-ascorbic acid binding (GO:0031418);;	K00472|3.4e-166|sly:101254254|K00472 prolyl 4-hydroxylase [EC:1.14.11.2] | (RefSeq) probable prolyl 4-hydroxylase 9	Arginine and proline metabolism (ko00330)	[E]	Amino acid transport and metabolism	2OG-Fe(II) oxygenase superfamily	Probable prolyl 4-hydroxylase 9 OS=Arabidopsis thaliana OX=3702 GN=P4H9 PE=2 SV=1	S	Function unknown	probable prolyl 4-hydroxylase 9 [Solanum lycopersicum]	-0.716966	up	-1.20008	down
novel_miR_267	Solyc11g010450.2	[G]	Carbohydrate transport and metabolism	Molecular Function: 6-phosphofructokinase activity (GO:0003872);; Molecular Function: ATP binding (GO:0005524);; Cellular Component: cytoplasm (GO:0005737);; Biological Process: fructose 6-phosphate metabolic process (GO:0006002);; Molecular Function: metal ion binding (GO:0046872);;	K00850|0.0e+00|sly:101268243|K00850 6-phosphofructokinase 1 [EC:2.7.1.11] | (RefSeq) ATP-dependent 6-phosphofructokinase 5, chloroplastic	Glycolysis / Gluconeogenesis (ko00010);; Pentose phosphate pathway (ko00030);; Fructose and mannose metabolism (ko00051);; Galactose metabolism (ko00052);; Carbon metabolism (ko01200);; Biosynthesis of amino acids (ko01230);; RNA degradation (ko03018)	[G]	Carbohydrate transport and metabolism	Phosphofructokinase	ATP-dependent 6-phosphofructokinase 5, chloroplastic OS=Arabidopsis thaliana OX=3702 GN=PFK5 PE=1 SV=1	G	Carbohydrate transport and metabolism	ATP-dependent 6-phosphofructokinase 5, chloroplastic [Solanum lycopersicum]	-1.7559	up	-1.20008	down
novel_miR_267	Solyc04g014270.3	[G]	Carbohydrate transport and metabolism	Molecular Function: 6-phosphofructokinase activity (GO:0003872);; Molecular Function: ATP binding (GO:0005524);; Cellular Component: cytoplasm (GO:0005737);; Biological Process: fructose 6-phosphate metabolic process (GO:0006002);; Molecular Function: metal ion binding (GO:0046872);;	K00850|0.0e+00|sly:101245938|K00850 6-phosphofructokinase 1 [EC:2.7.1.11] | (RefSeq) ATP-dependent 6-phosphofructokinase 5, chloroplastic-like	Glycolysis / Gluconeogenesis (ko00010);; Pentose phosphate pathway (ko00030);; Fructose and mannose metabolism (ko00051);; Galactose metabolism (ko00052);; Carbon metabolism (ko01200);; Biosynthesis of amino acids (ko01230);; RNA degradation (ko03018)	[G]	Carbohydrate transport and metabolism	Phosphofructokinase	ATP-dependent 6-phosphofructokinase 5, chloroplastic OS=Arabidopsis thaliana OX=3702 GN=PFK5 PE=1 SV=1	G	Carbohydrate transport and metabolism	ATP-dependent 6-phosphofructokinase 5, chloroplastic-like [Solanum lycopersicum]	-0.759149	up	-1.20008	down
novel_miR_267	Solyc10g076710.3	--	--	Molecular Function: phosphatidylinositol phospholipase C activity (GO:0004435);; Biological Process: lipid catabolic process (GO:0016042);; Biological Process: phosphatidylinositol-mediated signaling (GO:0048015);; Biological Process: release of sequestered calcium ion into cytosol (GO:0051209);;	K05857|0.0e+00|sly:100301923|K05857 phosphatidylinositol phospholipase C, delta [EC:3.1.4.11] | (RefSeq) PI-phospholipase C PLC1	Inositol phosphate metabolism (ko00562);; Phosphatidylinositol signaling system (ko04070)	[T]	Signal transduction mechanisms	Phosphatidylinositol-specific phospholipase C, X domain	Phosphoinositide phospholipase C 2 OS=Arabidopsis thaliana OX=3702 GN=PLC2 PE=1 SV=1	S	Function unknown	PI-phospholipase C PLC1 [Solanum lycopersicum]	0.856256	up	-1.20008	down
novel_miR_267	Solyc04g008480.2	--	--	Molecular Function: DNA binding (GO:0003677);; Cellular Component: nucleus (GO:0005634);;	K14491|5.5e-10|ath:AT3G62670|K14491 two-component response regulator ARR-B family | (RefSeq) RR20; two-component response regulator	Plant hormone signal transduction (ko04075)	--	--	Myb-like DNA-binding domain	Myb family transcription factor MOF1 OS=Oryza sativa subsp. japonica OX=39947 GN=MOF1 PE=1 SV=1	K	Transcription	putative Myb family transcription factor At1g14600 [Solanum lycopersicum]	-0.988992	up	-1.20008	down
novel_miR_267	Solyc08g014280.3	--	--	Molecular Function: protein binding (GO:0005515);;	K14484|8.7e-06|cqi:110708826|K14484 auxin-responsive protein IAA | (RefSeq) uncharacterized protein LOC110708826 isoform X1	Plant hormone signal transduction (ko04075)	--	--	Protein of unknown function (DUF4005)	Protein IQ-DOMAIN 14 OS=Arabidopsis thaliana OX=3702 GN=IQD14 PE=1 SV=1	S	Function unknown	IQ domain-containing protein [Solanum lycopersicum]	-0.682709	up	-1.20008	down
novel_miR_267	Solyc04g008100.3	--	--	Molecular Function: ubiquitin-protein transferase activity (GO:0004842);;	K10260|3.9e-12|mng:MNEG_6477|K10260 F-box and WD-40 domain protein 7 | (RefSeq) F-box and WD repeat domain containing 7	Ubiquitin mediated proteolysis (ko04120)	--	--	U-box domain	U-box domain-containing protein 21 OS=Arabidopsis thaliana OX=3702 GN=PUB21 PE=2 SV=1	O	Posttranslational modification, protein turnover, chaperones	U-box domain-containing protein 21 [Solanum lycopersicum]	0.89853	up	-1.20008	down
novel_miR_306	Solyc12g019410.3	[T]	Signal transduction mechanisms	Molecular Function: protein kinase activity (GO:0004672);; Molecular Function: ATP binding (GO:0005524);;	K06272|9.1e-44|oeu:111367371|K06272 integrin-linked kinase [EC:2.7.11.1] | (RefSeq) integrin-linked protein kinase 1-like	--	[T]	Signal transduction mechanisms	Protein tyrosine and serine/threonine kinase	Integrin-linked protein kinase 1 OS=Arabidopsis thaliana OX=3702 GN=ILK1 PE=1 SV=1	T	Signal transduction mechanisms	integrin-linked protein kinase 1-like isoform X1 [Solanum lycopersicum]	-1.63728	down	1.72741	up
novel_miR_306	Solyc05g005980.4	[E]	Amino acid transport and metabolism	Biological Process: oligopeptide transport (GO:0006857);; Cellular Component: integral component of membrane (GO:0016021);; Molecular Function: transmembrane transporter activity (GO:0022857);;	K14638|8.6e-207|sly:107196795|K14638 solute carrier family 15 (peptide/histidine transporter), member 3/4 | (RefSeq) NRT1/ PTR FAMILY 1.2	--	[E]	Amino acid transport and metabolism	POT family	Protein NRT1/ PTR FAMILY 1.2 OS=Arabidopsis thaliana OX=3702 GN=NPF1.2 PE=1 SV=1	E	Amino acid transport and metabolism	NRT1/ PTR FAMILY 1.2 [Solanum lycopersicum]	0.637089	down	1.72741	up
novel_miR_34	Solyc04g007690.3	--	--	Cellular Component: endoplasmic reticulum (GO:0005783);; Cellular Component: plasma membrane (GO:0005886);; Biological Process: auxin-activated signaling pathway (GO:0009734);; Biological Process: auxin polar transport (GO:0009926);; Biological Process: auxin homeostasis (GO:0010252);; Biological Process: auxin efflux (GO:0010315);; Molecular Function: auxin efflux transmembrane transporter activ…	K13947|0.0e+00|spen:107015559|K13947 auxin efflux carrier family protein | (RefSeq) auxin efflux carrier component 3-like isoform X1	--	--	--	Membrane transport protein	Auxin efflux carrier component 3 OS=Arabidopsis thaliana OX=3702 GN=PIN3 PE=1 SV=1	U	Intracellular trafficking, secretion, and vesicular transport	auxin efflux carrier component 3 isoform 1 [Solanum lycopersicum]	0.658507	up	-0.842368	down
novel_miR_4	Solyc08g075240.3	[IR]	Lipid transport and metabolism;; General function prediction only	Cellular Component: integral component of membrane (GO:0016021);; Molecular Function: long-chain-alcohol oxidase activity (GO:0046577);; Molecular Function: flavin adenine dinucleotide binding (GO:0050660);;	K17756|0.0e+00|sly:101255616|K17756 long-chain-alcohol oxidase [EC:1.1.3.20] | (RefSeq) long-chain-alcohol oxidase FAO4A-like	--	--	--	GMC oxidoreductase	Long-chain-alcohol oxidase FAO4A OS=Arabidopsis thaliana OX=3702 GN=FAO4A PE=3 SV=2	E	Amino acid transport and metabolism	long-chain-alcohol oxidase FAO4A-like [Solanum lycopersicum]	-0.539811	down	0.720297	up
novel_miR_5	Solyc07g032510.3	--	--	Molecular Function: G-quadruplex RNA binding (GO:0002151);; Cellular Component: Ino80 complex (GO:0031011);; Cellular Component: MLL1 complex (GO:0071339);;	K11674|2.0e-161|vvi:100254089|K11674 microspherule protein 1 | (RefSeq) uncharacterized LOC100254089	--	[KT]	Transcription;; Signal transduction mechanisms	N-terminal region of micro-spherule protein	--	T	Signal transduction mechanisms	uncharacterized protein LOC101268409 isoform X2 [Solanum lycopersicum]	-1.0867	up	-3.56243	down
novel_miR_5	Solyc12g014410.2	[K]	Transcription	Molecular Function: RNA binding (GO:0003723);; Molecular Function: ribonuclease III activity (GO:0004525);; Biological Process: RNA processing (GO:0006396);;	K11592|3.7e-46|obr:102717230|K11592 endoribonuclease Dicer [EC:3.1.26.-] | (RefSeq) endoribonuclease Dicer homolog 1	--	[A]	RNA processing and modification	Ribonuclease III domain	Ribonuclease 3-like protein 2 OS=Arabidopsis thaliana OX=3702 GN=RTL2 PE=1 SV=1	K	Transcription	ribonuclease 3-like protein 2 [Solanum lycopersicum]	-0.56072	up	-3.56243	down
novel_miR_8	Solyc09g091615.1	--	--	--	--	--	--	--	--	--	--	--	hypothetical protein T459_07518 [Capsicum annuum]	#NUM!	down	0.991174	up
novel_miR_8	Solyc04g010155.2	--	--	--	K17583|2.4e-21|nau:109218352|K17583 nucleolar MIF4G domain-containing protein 1 | (RefSeq) nucleolar MIF4G domain-containing protein 1	--	--	--	--	--	--	--	uncharacterized protein LOC104646705 [Solanum lycopersicum]	#NUM!	down	0.991174	up
novel_miR_8	Solyc06g034000.2	--	--	Molecular Function: DNA binding (GO:0003677);; Cellular Component: nucleus (GO:0005634);;	K09422|3.4e-132|sly:101251784|K09422 transcription factor MYB, plant | (RefSeq) transcription factor MYB30	--	[K]	Transcription	Myb-like DNA-binding domain	Transcription factor MYB102 OS=Arabidopsis thaliana OX=3702 GN=MYB102 PE=2 SV=1	K	Transcription	transcription factor MYB30 [Solanum lycopersicum]	#NUM!	down	0.991174	up
novel_miR_8	Solyc02g093610.3	--	--	Molecular Function: protein binding (GO:0005515);;	--	--	--	--	Ubiquitin family	BAG family molecular chaperone regulator 2 OS=Arabidopsis thaliana OX=3702 GN=BAG2 PE=1 SV=1	O	Posttranslational modification, protein turnover, chaperones	BAG family molecular chaperone regulator 3 [Solanum lycopersicum]	-2.23494	down	0.991174	up
novel_miR_8	Solyc01g008450.1	--	--	Cellular Component: integral component of membrane (GO:0016021);;	--	--	--	--	--	--	--	--	hypothetical protein EJD97_012874 [Solanum chilense]	-1.44049	down	0.991174	up
novel_miR_8	Solyc05g055200.4	--	--	--	K03695|6.0e-13|ini:109162853|K03695 ATP-dependent Clp protease ATP-binding subunit ClpB | (RefSeq) chaperone protein ClpB1-like	--	[O]	Posttranslational modification, protein turnover, chaperones	Clp amino terminal domain, pathogenicity island component	Protein SMAX1-LIKE 3 OS=Arabidopsis thaliana OX=3702 GN=SMXL3 PE=2 SV=1	O	Posttranslational modification, protein turnover, chaperones	protein SMAX1-LIKE 3-like isoform X1 [Solanum lycopersicum]	-0.595098	down	0.991174	up
novel_miR_8	Solyc03g097740.1	--	--	Molecular Function: molecular_function (GO:0003674);; Molecular Function: catalytic activity (GO:0003824);; Molecular Function: ubiquitin-protein transferase activity (GO:0004842);; Molecular Function: protein binding (GO:0005515);; Cellular Component: cellular_component (GO:0005575);; Cellular Component: intracellular (GO:0005622);; Cellular Component: cell (GO:0005623);; Cellular Component: nuc…	--	--	[S]	Function unknown	Armadillo/beta-catenin-like repeat	--	S	Function unknown	uncharacterized protein LOC101261696 [Solanum lycopersicum]	-0.574662	down	0.991174	up
novel_miR_8	Solyc11g008760.3	--	--	Molecular Function: molecular_function (GO:0003674);; Molecular Function: nucleic acid binding (GO:0003676);; Molecular Function: RNA binding (GO:0003723);; Molecular Function: catalytic activity (GO:0003824);; Molecular Function: nuclease activity (GO:0004518);; Molecular Function: endonuclease activity (GO:0004519);; Molecular Function: binding (GO:0005488);; Cellular Component: cellular_compon…	K17710|7.5e-09|nnu:104603144|K17710 pentatricopeptide repeat domain-containing protein 1 | (RefSeq) pentatricopeptide repeat-containing protein At2g18940, chloroplastic	--	[R]	General function prediction only	PPR repeat family	Pentatricopeptide repeat-containing protein At4g01570 OS=Arabidopsis thaliana OX=3702 GN=At4g01570 PE=2 SV=1	S	Function unknown	pentatricopeptide repeat-containing protein At4g01570 [Solanum lycopersicum]	-0.517012	down	0.991174	up
novel_miR_8	Solyc01g096280.2	[QV]	Secondary metabolites biosynthesis, transport and catabolism;; Defense mechanisms	Molecular Function: monooxygenase activity (GO:0004497);; Molecular Function: iron ion binding (GO:0005506);; Cellular Component: integral component of membrane (GO:0016021);; Molecular Function: oxidoreductase activity, acting on paired donors, with incorporation or reduction of molecular oxygen (GO:0016705);; Molecular Function: heme binding (GO:0020037);;	K20619|0.0e+00|sly:101261750|K20619 cytochrome P450 family 78 subfamily A | (RefSeq) cytochrome P450 78A3	--	[Q]	Secondary metabolites biosynthesis, transport and catabolism	Cytochrome P450	Cytochrome P450 78A3 OS=Glycine max OX=3847 GN=CYP78A3 PE=2 SV=1	Q	Secondary metabolites biosynthesis, transport and catabolism	cytochrome P450 78A3 [Solanum lycopersicum]	0.601737	down	0.991174	up
novel_miR_8	Solyc11g012420.2	--	--	Cellular Component: integral component of membrane (GO:0016021);; Molecular Function: metal ion binding (GO:0046872);; Biological Process: oxidation-reduction process (GO:0055114);;	--	--	[T]	Signal transduction mechanisms	Protein of unknown function (DUF568)	Cytochrome b561 and DOMON domain-containing protein At4g17280 OS=Arabidopsis thaliana OX=3702 GN=At4g17280 PE=2 SV=1	S	Function unknown	cytochrome b561 and DOMON domain-containing protein At5g47530 [Solanum lycopersicum]	0.668526	down	0.991174	up
novel_miR_8	Solyc07g007260.4	--	--	Molecular Function: endopeptidase inhibitor activity (GO:0004866);;	--	--	--	--	Carboxypeptidase A inhibitor	Metallocarboxypeptidase inhibitor OS=Solanum tuberosum OX=4113 PE=1 SV=1	--	--	metallocarboxypeptidase inhibitor [Solanum lycopersicum]	1.04998	down	0.991174	up
novel_miR_8	Solyc12g006860.2	[QV]	Secondary metabolites biosynthesis, transport and catabolism;; Defense mechanisms	Molecular Function: monooxygenase activity (GO:0004497);; Molecular Function: iron ion binding (GO:0005506);; Cellular Component: integral component of membrane (GO:0016021);; Molecular Function: oxidoreductase activity, acting on paired donors, with incorporation or reduction of molecular oxygen (GO:0016705);; Molecular Function: heme binding (GO:0020037);;	K15639|2.6e-312|sly:100736487|K15639 PHYB activation tagged suppressor 1 [EC:1.14.-.-] | (RefSeq) CYP734A8; putative brassinosteroid hydroxylase	Brassinosteroid biosynthesis (ko00905)	[QI]	Secondary metabolites biosynthesis, transport and catabolism;; Lipid transport and metabolism	Cytochrome P450	Cytochrome P450 734A1 OS=Arabidopsis thaliana OX=3702 GN=CYP734A1 PE=2 SV=1	Q	Secondary metabolites biosynthesis, transport and catabolism	putative brassinosteroid hydroxylase [Solanum lycopersicum]	-0.727854	down	0.991174	up
novel_miR_8	Solyc04g014270.3	[G]	Carbohydrate transport and metabolism	Molecular Function: 6-phosphofructokinase activity (GO:0003872);; Molecular Function: ATP binding (GO:0005524);; Cellular Component: cytoplasm (GO:0005737);; Biological Process: fructose 6-phosphate metabolic process (GO:0006002);; Molecular Function: metal ion binding (GO:0046872);;	K00850|0.0e+00|sly:101245938|K00850 6-phosphofructokinase 1 [EC:2.7.1.11] | (RefSeq) ATP-dependent 6-phosphofructokinase 5, chloroplastic-like	Glycolysis / Gluconeogenesis (ko00010);; Pentose phosphate pathway (ko00030);; Fructose and mannose metabolism (ko00051);; Galactose metabolism (ko00052);; Carbon metabolism (ko01200);; Biosynthesis of amino acids (ko01230);; RNA degradation (ko03018)	[G]	Carbohydrate transport and metabolism	Phosphofructokinase	ATP-dependent 6-phosphofructokinase 5, chloroplastic OS=Arabidopsis thaliana OX=3702 GN=PFK5 PE=1 SV=1	G	Carbohydrate transport and metabolism	ATP-dependent 6-phosphofructokinase 5, chloroplastic-like [Solanum lycopersicum]	-0.759149	down	0.991174	up
novel_miR_8	Solyc03g044900.3	--	--	Molecular Function: calcium ion binding (GO:0005509);;	K13448|8.8e-102|sly:101253669|K13448 calcium-binding protein CML | (RefSeq) probable calcium-binding protein CML41	Plant-pathogen interaction (ko04626)	[T]	Signal transduction mechanisms	EF-hand domain pair	Probable calcium-binding protein CML41 OS=Arabidopsis thaliana OX=3702 GN=CML41 PE=2 SV=2	DTZ	Cell cycle control, cell division, chromosome partitioning;; Signal transduction mechanisms;; Cytoskeleton	probable calcium-binding protein CML41 [Solanum lycopersicum]	-2.48182	down	0.991174	up
novel_miR_88	Solyc04g150128.1	--	--	--	--	--	--	--	--	--	S	Function unknown	PREDICTED: uncharacterized mitochondrial protein AtMg00820-like [Capsicum annuum]	-4.51909	down	1.44856	up
novel_miR_88	Solyc09g072690.1	--	--	Cellular Component: integral component of membrane (GO:0016021);; Biological Process: transmembrane transport (GO:0055085);;	K13754|0.0e+00|sly:101248713|K13754 solute carrier family 24 (sodium/potassium/calcium exchanger), member 6 | (RefSeq) cation/calcium exchanger 1	--	[P]	Inorganic ion transport and metabolism	Sodium/calcium exchanger protein	Cation/calcium exchanger 1 OS=Arabidopsis thaliana OX=3702 GN=CCX1 PE=2 SV=1	P	Inorganic ion transport and metabolism	cation/calcium exchanger 1 [Solanum lycopersicum]	-0.752484	down	1.44856	up
novel_miR_90	Solyc06g082730.2	[QV]	Secondary metabolites biosynthesis, transport and catabolism;; Defense mechanisms	Molecular Function: iron ion binding (GO:0005506);; Cellular Component: endoplasmic reticulum membrane (GO:0005789);; Cellular Component: integral component of membrane (GO:0016021);; Molecular Function: oxidoreductase activity, acting on paired donors, with incorporation or reduction of molecular oxygen (GO:0016705);; Molecular Function: heme binding (GO:0020037);;	K20666|5.8e-161|dzi:111309893|K20666 gibberellin 13-oxidase [EC:1.14.-.-] | (RefSeq) cytochrome P450 714B2-like	--	[QI]	Secondary metabolites biosynthesis, transport and catabolism;; Lipid transport and metabolism	Cytochrome P450	Cytochrome P450 714C2 OS=Oryza sativa subsp. japonica OX=39947 GN=CYP714C2 PE=2 SV=1	Q	Secondary metabolites biosynthesis, transport and catabolism	cytochrome P450 714C2-like [Solanum lycopersicum]	#NUM!	down	0.620451	up
novel_miR_90	Solyc01g111880.4	--	--	Molecular Function: protein kinase activity (GO:0004672);; Molecular Function: ATP binding (GO:0005524);;	K14510|8.6e-16|dcr:108214396|K14510 serine/threonine-protein kinase CTR1 [EC:2.7.11.1] | (RefSeq) serine/threonine-protein kinase CTR1	MAPK signaling pathway - plant (ko04016);; Plant hormone signal transduction (ko04075)	[T]	Signal transduction mechanisms	Protein tyrosine and serine/threonine kinase	Serine/threonine-protein kinase STY46 OS=Arabidopsis thaliana OX=3702 GN=STY46 PE=1 SV=1	T	Signal transduction mechanisms	serine/threonine-protein kinase STY46 isoform X2 [Solanum lycopersicum]	-0.893403	down	0.620451	up
novel_miR_90	Solyc01g105850.3	--	--	Molecular Function: magnesium ion binding (GO:0000287);; Molecular Function: terpene synthase activity (GO:0010333);;	K21925|2.2e-128|sot:102591915|K21925 (-)-camphene/tricyclene/(4S)-limonene/myrcene synthase [EC:4.2.3.117 4.2.3.105 4.2.3.16 4.2.3.15] | (RefSeq) (-)-camphene/tricyclene synthase, chloroplastic	Monoterpenoid biosynthesis (ko00902)	--	--	Terpene synthase, N-terminal domain	(-)-camphene/tricyclene synthase, chloroplastic OS=Solanum lycopersicum OX=4081 GN=TPS3 PE=1 SV=1	--	--	(-)-camphene/tricyclene synthase, chloroplastic-like isoform X2 [Solanum lycopersicum]	#NUM!	down	0.620451	up
novel_miR_90	Solyc01g105880.4	--	--	Molecular Function: magnesium ion binding (GO:0000287);; Molecular Function: terpene synthase activity (GO:0010333);;	K21925|1.1e-200|sot:102591915|K21925 (-)-camphene/tricyclene/(4S)-limonene/myrcene synthase [EC:4.2.3.117 4.2.3.105 4.2.3.16 4.2.3.15] | (RefSeq) (-)-camphene/tricyclene synthase, chloroplastic	Monoterpenoid biosynthesis (ko00902)	--	--	Terpene synthase family, metal binding domain	(R)-linalool synthase TPS5, chloroplastic OS=Solanum lycopersicum OX=4081 GN=TPS5 PE=1 SV=1	O	Posttranslational modification, protein turnover, chaperones	beta-phellandrene/beta-myrcene/sabinene synthase [Solanum lycopersicum]	-2.56371	down	0.620451	up
novel_miR_90	Solyc11g011090.1	[R]	General function prediction only	Biological Process: signal transduction (GO:0007165);; Molecular Function: ADP binding (GO:0043531);;	K00695|1.8e-113|mtr:MTR_6g478030|K00695 sucrose synthase [EC:2.4.1.13] | (RefSeq) sucrose synthase	Starch and sucrose metabolism (ko00500)	--	--	TIR domain	TMV resistance protein N OS=Nicotiana glutinosa OX=35889 GN=N PE=1 SV=1	S	Function unknown	uncharacterized protein LOC101265700 [Solanum lycopersicum]	-0.580938	down	0.620451	up
sly-miR156a	Solyc02g078350.3	--	--	Molecular Function: molecular_function (GO:0003674);; Molecular Function: nucleic acid binding (GO:0003676);; Molecular Function: RNA binding (GO:0003723);; Molecular Function: catalytic activity (GO:0003824);; Molecular Function: nuclease activity (GO:0004518);; Molecular Function: endonuclease activity (GO:0004519);; Molecular Function: binding (GO:0005488);; Cellular Component: cellular_compon…	--	--	[R]	General function prediction only	PPR repeat	Pentatricopeptide repeat-containing protein At4g21705, mitochondrial OS=Arabidopsis thaliana OX=3702 GN=At4g21705 PE=2 SV=1	S	Function unknown	pentatricopeptide repeat-containing protein At4g21705, mitochondrial [Solanum lycopersicum]	-1.05916	up	-1.12626	down
sly-miR156a	Solyc06g048900.1	--	--	Molecular Function: molecular_function (GO:0003674);; Molecular Function: nucleic acid binding (GO:0003676);; Molecular Function: RNA binding (GO:0003723);; Molecular Function: catalytic activity (GO:0003824);; Molecular Function: nuclease activity (GO:0004518);; Molecular Function: endonuclease activity (GO:0004519);; Molecular Function: binding (GO:0005488);; Cellular Component: cellular_compon…	K22262|7.5e-129|qsu:112034235|K22262 WD repeat and FYVE domain-containing protein 3 | (RefSeq) protein SPIRRIG	--	[R]	General function prediction only	PPR repeat family	Pentatricopeptide repeat-containing protein At2g40720 OS=Arabidopsis thaliana OX=3702 GN=PCMP-E26 PE=3 SV=1	S	Function unknown	pentatricopeptide repeat-containing protein At2g40720 [Solanum lycopersicum]	-0.852839	up	-1.12626	down
sly-miR156a	Solyc05g013760.4	--	--	Cellular Component: integral component of membrane (GO:0016021);;	--	--	--	--	--	--	S	Function unknown	uncharacterized protein At1g08160 [Solanum lycopersicum]	-0.763813	up	-1.12626	down
sly-miR156a	Solyc01g104490.3	--	--	Cellular Component: nucleus (GO:0005634);; Molecular Function: peptidase activity (GO:0008233);;	K02365|0.0e+00|sly:101263947|K02365 separase [EC:3.4.22.49] | (RefSeq) separase isoform X1	--	[D]	Cell cycle control, cell division, chromosome partitioning	Peptidase family C50	Separase OS=Arabidopsis thaliana OX=3702 GN=ESP1 PE=2 SV=1	DO	Cell cycle control, cell division, chromosome partitioning;; Posttranslational modification, protein turnover, chaperones	separase isoform X1 [Solanum lycopersicum]	-0.722967	up	-1.12626	down
sly-miR156a	Solyc12g038520.3	--	--	Molecular Function: DNA binding (GO:0003677);; Cellular Component: nucleus (GO:0005634);; Cellular Component: host cell nucleus (GO:0042025);; Molecular Function: metal ion binding (GO:0046872);;	K20641|1.3e-15|cvr:CHLNCDRAFT_59250|K20641 Rho GTPase-activating protein 20 | (RefSeq) hypothetical protein	--	--	--	SBP domain	Squamosa promoter-binding-like protein 6 OS=Arabidopsis thaliana OX=3702 GN=SPL6 PE=1 SV=2	--	--	squamosa promoter-binding-like protein 6 [Solanum lycopersicum]	-0.658591	up	-1.12626	down
sly-miR156a	Solyc10g005770.4	[T]	Signal transduction mechanisms	Molecular Function: protein kinase activity (GO:0004672);; Molecular Function: ATP binding (GO:0005524);; Cellular Component: ER membrane protein complex (GO:0072546);;	K08286|0.0e+00|sly:101260579|K08286 protein-serine/threonine kinase [EC:2.7.11.-] | (RefSeq) serine/threonine-protein kinase D6PKL2	--	[R]	General function prediction only	Protein kinase domain	Serine/threonine-protein kinase D6PKL2 OS=Arabidopsis thaliana OX=3702 GN=D6PKL2 PE=1 SV=1	T	Signal transduction mechanisms	serine/threonine-protein kinase D6PKL2 [Solanum lycopersicum]	-0.557092	up	-1.12626	down
sly-miR156a	Solyc11g020810.2	[R]	General function prediction only	Biological Process: enzyme-directed rRNA 2'-O-methylation (GO:0000453);; Cellular Component: nucleolus (GO:0005730);; Molecular Function: rRNA methyltransferase activity (GO:0008649);;	K14857|0.0e+00|sly:101253343|K14857 AdoMet-dependent rRNA methyltransferase SPB1 [EC:2.1.1.-] | (RefSeq) putative rRNA methyltransferase	--	[AR]	RNA processing and modification;; General function prediction only	Spb1 C-terminal domain	--	J	Translation, ribosomal structure and biogenesis	putative rRNA methyltransferase [Solanum lycopersicum]	-0.530741	up	-1.12626	down
sly-miR156a	Solyc05g015840.3	--	--	Molecular Function: DNA binding (GO:0003677);; Cellular Component: nucleus (GO:0005634);; Cellular Component: host cell nucleus (GO:0042025);; Molecular Function: metal ion binding (GO:0046872);;	K20641|2.2e-09|cvr:CHLNCDRAFT_59250|K20641 Rho GTPase-activating protein 20 | (RefSeq) hypothetical protein	--	--	--	SBP domain	Teosinte glume architecture 1 OS=Zea mays OX=4577 GN=TGA1 PE=3 SV=1	S	Function unknown	teosinte glume architecture 1 [Solanum lycopersicum]	0.552987	up	-1.12626	down
sly-miR156a	Solyc01g088620.3	--	--	Cellular Component: integral component of membrane (GO:0016021);;	K15082|6.8e-32|cic:CICLE_v10010155mg|K15082 DNA repair protein RAD7 | (RefSeq) hypothetical protein	--	--	--	--	--	S	Function unknown	uncharacterized protein LOC101247064 [Solanum lycopersicum]	0.646618	up	-1.12626	down
sly-miR156a	Solyc07g006030.4	--	--	--	K03255|0.0e+00|sly:101252601|K03255 protein TIF31 | (RefSeq) protein TSS isoform X1	--	[R]	General function prediction only	Tetratricopeptide repeat	Protein TSS OS=Arabidopsis thaliana OX=3702 GN=TSS PE=1 SV=1	S	Function unknown	protein TSS isoform X2 [Solanum lycopersicum]	1.2461	up	-1.12626	down
sly-miR156a	Solyc10g009080.4	--	--	Molecular Function: DNA binding (GO:0003677);; Molecular Function: transcription factor activity, sequence-specific DNA binding (GO:0003700);; Cellular Component: nucleus (GO:0005634);; Biological Process: flower development (GO:0009908);; Cellular Component: host cell nucleus (GO:0042025);; Molecular Function: metal ion binding (GO:0046872);;	K20641|1.1e-13|cvr:CHLNCDRAFT_59250|K20641 Rho GTPase-activating protein 20 | (RefSeq) hypothetical protein	--	--	--	SBP domain	Squamosa promoter-binding protein 1 OS=Antirrhinum majus OX=4151 GN=SBP1 PE=2 SV=1	K	Transcription	squamosa promoter binding-like protein 3 [Solanum lycopersicum]	1.33047	up	-1.12626	down
sly-miR156a	Solyc01g006055.1	--	--	Cellular Component: apoplast (GO:0048046);;	K01870|2.6e-37|eus:EUTSA_v10003524mg|K01870 isoleucyl-tRNA synthetase [EC:6.1.1.5] | (RefSeq) hypothetical protein	Aminoacyl-tRNA biosynthesis (ko00970)	--	--	Dirigent-like protein	Dirigent protein 19 OS=Arabidopsis thaliana OX=3702 GN=DIR19 PE=2 SV=1	--	--	dirigent protein 19 [Solanum lycopersicum]	-2.12954	up	-1.12626	down
sly-miR156a	Solyc11g005660.2	[T]	Signal transduction mechanisms	Molecular Function: protein serine/threonine kinase activity (GO:0004674);; Molecular Function: ATP binding (GO:0005524);;	K08269|5.1e-82|hbr:110661675|K08269 serine/threonine-protein kinase ULK2 [EC:2.7.11.1] | (RefSeq) serine/threonine-protein kinase ATG1a	Autophagy - other (ko04136)	[OUT]	Posttranslational modification, protein turnover, chaperones;; Intracellular trafficking, secretion, and vesicular transport;; Signal transduction mechanisms	Protein kinase domain	Serine/threonine-protein kinase ATG1t OS=Arabidopsis thaliana OX=3702 GN=At1g49180 PE=2 SV=1	T	Signal transduction mechanisms	serine/threonine-protein kinase ATG1t isoform X1 [Solanum lycopersicum]	-0.519229	up	-1.12626	down
sly-miR156a	Solyc10g047680.3	--		Biological Process: defense response to oomycetes (GO:0002229);; Molecular Function: transmembrane receptor protein serine/threonine kinase activity (GO:0004675);; Molecular Function: ATP binding (GO:0005524);; Cellular Component: plasma membrane (GO:0005886);; Biological Process: defense response (GO:0006952);; Molecular Function: carbohydrate binding (GO:0030246);; Biological Process: defense r…	K22133|7.5e-47|egr:104443802|K22133 oxalate---CoA ligase [EC:6.2.1.8] | (RefSeq) oxalate--CoA ligase	Glyoxylate and dicarboxylate metabolism (ko00630)	--	--	Protein kinase domain	L-type lectin-domain containing receptor kinase IX.1 OS=Arabidopsis thaliana OX=3702 GN=LECRK91 PE=1 SV=1	T	Signal transduction mechanisms	clade XVII lectin receptor kinase [Solanum lycopersicum]	-1.85179	up	-1.12626	down
sly-miR156a	Solyc10g011650.3	[H]	Coenzyme transport and metabolism	Biological Process: response to acid chemical (GO:0001101);; Biological Process: activation of innate immune response (GO:0002218);; Biological Process: immune effector process (GO:0002252);; Biological Process: activation of immune response (GO:0002253);; Biological Process: immune system process (GO:0002376);; Biological Process: regulation of immune system process (GO:0002682);; Biological Pro…	K14506|4.3e-229|sly:101262357|K14506 jasmonic acid-amino synthetase [EC:6.3.2.52] | (RefSeq) jasmonic acid-amido synthetase JAR1-like	Plant hormone signal transduction (ko04075)	--	--	GH3 auxin-responsive promoter	Jasmonoyl--L-amino acid synthetase JAR6 OS=Nicotiana attenuata OX=49451 GN=JAR6 PE=1 SV=2	S	Function unknown	jasmonic acid-amido synthetase JAR1-like [Solanum lycopersicum]	-1.71626	up	-1.12626	down
sly-miR156a	Solyc03g119360.3	--	--	Molecular Function: structural constituent of ribosome (GO:0003735);; Cellular Component: ribosome (GO:0005840);; Biological Process: translation (GO:0006412);;	K02993|4.3e-101|sly:101255184|K02993 small subunit ribosomal protein S7e | (RefSeq) 40S ribosomal protein S7	Ribosome (ko03010)	[J]	Translation, ribosomal structure and biogenesis	Ribosomal protein S7e	40S ribosomal protein S7 OS=Avicennia marina OX=82927 GN=RPS7 PE=2 SV=1	J	Translation, ribosomal structure and biogenesis	40S ribosomal protein S7 [Solanum lycopersicum]	-0.529669	up	-1.12626	down
sly-miR156b	Solyc02g078350.3	--	--	Molecular Function: molecular_function (GO:0003674);; Molecular Function: nucleic acid binding (GO:0003676);; Molecular Function: RNA binding (GO:0003723);; Molecular Function: catalytic activity (GO:0003824);; Molecular Function: nuclease activity (GO:0004518);; Molecular Function: endonuclease activity (GO:0004519);; Molecular Function: binding (GO:0005488);; Cellular Component: cellular_compon…	--	--	[R]	General function prediction only	PPR repeat	Pentatricopeptide repeat-containing protein At4g21705, mitochondrial OS=Arabidopsis thaliana OX=3702 GN=At4g21705 PE=2 SV=1	S	Function unknown	pentatricopeptide repeat-containing protein At4g21705, mitochondrial [Solanum lycopersicum]	-1.05916	up	-1.15032	down
sly-miR156b	Solyc06g048900.1	--	--	Molecular Function: molecular_function (GO:0003674);; Molecular Function: nucleic acid binding (GO:0003676);; Molecular Function: RNA binding (GO:0003723);; Molecular Function: catalytic activity (GO:0003824);; Molecular Function: nuclease activity (GO:0004518);; Molecular Function: endonuclease activity (GO:0004519);; Molecular Function: binding (GO:0005488);; Cellular Component: cellular_compon…	K22262|7.5e-129|qsu:112034235|K22262 WD repeat and FYVE domain-containing protein 3 | (RefSeq) protein SPIRRIG	--	[R]	General function prediction only	PPR repeat family	Pentatricopeptide repeat-containing protein At2g40720 OS=Arabidopsis thaliana OX=3702 GN=PCMP-E26 PE=3 SV=1	S	Function unknown	pentatricopeptide repeat-containing protein At2g40720 [Solanum lycopersicum]	-0.852839	up	-1.15032	down
sly-miR156b	Solyc05g013760.4	--	--	Cellular Component: integral component of membrane (GO:0016021);;	--	--	--	--	--	--	S	Function unknown	uncharacterized protein At1g08160 [Solanum lycopersicum]	-0.763813	up	-1.15032	down
sly-miR156b	Solyc01g104490.3	--	--	Cellular Component: nucleus (GO:0005634);; Molecular Function: peptidase activity (GO:0008233);;	K02365|0.0e+00|sly:101263947|K02365 separase [EC:3.4.22.49] | (RefSeq) separase isoform X1	--	[D]	Cell cycle control, cell division, chromosome partitioning	Peptidase family C50	Separase OS=Arabidopsis thaliana OX=3702 GN=ESP1 PE=2 SV=1	DO	Cell cycle control, cell division, chromosome partitioning;; Posttranslational modification, protein turnover, chaperones	separase isoform X1 [Solanum lycopersicum]	-0.722967	up	-1.15032	down
sly-miR156b	Solyc12g038520.3	--	--	Molecular Function: DNA binding (GO:0003677);; Cellular Component: nucleus (GO:0005634);; Cellular Component: host cell nucleus (GO:0042025);; Molecular Function: metal ion binding (GO:0046872);;	K20641|1.3e-15|cvr:CHLNCDRAFT_59250|K20641 Rho GTPase-activating protein 20 | (RefSeq) hypothetical protein	--	--	--	SBP domain	Squamosa promoter-binding-like protein 6 OS=Arabidopsis thaliana OX=3702 GN=SPL6 PE=1 SV=2	--	--	squamosa promoter-binding-like protein 6 [Solanum lycopersicum]	-0.658591	up	-1.15032	down
sly-miR156b	Solyc10g005770.4	[T]	Signal transduction mechanisms	Molecular Function: protein kinase activity (GO:0004672);; Molecular Function: ATP binding (GO:0005524);; Cellular Component: ER membrane protein complex (GO:0072546);;	K08286|0.0e+00|sly:101260579|K08286 protein-serine/threonine kinase [EC:2.7.11.-] | (RefSeq) serine/threonine-protein kinase D6PKL2	--	[R]	General function prediction only	Protein kinase domain	Serine/threonine-protein kinase D6PKL2 OS=Arabidopsis thaliana OX=3702 GN=D6PKL2 PE=1 SV=1	T	Signal transduction mechanisms	serine/threonine-protein kinase D6PKL2 [Solanum lycopersicum]	-0.557092	up	-1.15032	down
sly-miR156b	Solyc11g020810.2	[R]	General function prediction only	Biological Process: enzyme-directed rRNA 2'-O-methylation (GO:0000453);; Cellular Component: nucleolus (GO:0005730);; Molecular Function: rRNA methyltransferase activity (GO:0008649);;	K14857|0.0e+00|sly:101253343|K14857 AdoMet-dependent rRNA methyltransferase SPB1 [EC:2.1.1.-] | (RefSeq) putative rRNA methyltransferase	--	[AR]	RNA processing and modification;; General function prediction only	Spb1 C-terminal domain	--	J	Translation, ribosomal structure and biogenesis	putative rRNA methyltransferase [Solanum lycopersicum]	-0.530741	up	-1.15032	down
sly-miR156b	Solyc05g015840.3	--	--	Molecular Function: DNA binding (GO:0003677);; Cellular Component: nucleus (GO:0005634);; Cellular Component: host cell nucleus (GO:0042025);; Molecular Function: metal ion binding (GO:0046872);;	K20641|2.2e-09|cvr:CHLNCDRAFT_59250|K20641 Rho GTPase-activating protein 20 | (RefSeq) hypothetical protein	--	--	--	SBP domain	Teosinte glume architecture 1 OS=Zea mays OX=4577 GN=TGA1 PE=3 SV=1	S	Function unknown	teosinte glume architecture 1 [Solanum lycopersicum]	0.552987	up	-1.15032	down
sly-miR156b	Solyc01g088620.3	--	--	Cellular Component: integral component of membrane (GO:0016021);;	K15082|6.8e-32|cic:CICLE_v10010155mg|K15082 DNA repair protein RAD7 | (RefSeq) hypothetical protein	--	--	--	--	--	S	Function unknown	uncharacterized protein LOC101247064 [Solanum lycopersicum]	0.646618	up	-1.15032	down
sly-miR156b	Solyc07g006030.4	--	--	--	K03255|0.0e+00|sly:101252601|K03255 protein TIF31 | (RefSeq) protein TSS isoform X1	--	[R]	General function prediction only	Tetratricopeptide repeat	Protein TSS OS=Arabidopsis thaliana OX=3702 GN=TSS PE=1 SV=1	S	Function unknown	protein TSS isoform X2 [Solanum lycopersicum]	1.2461	up	-1.15032	down
sly-miR156b	Solyc10g009080.4	--	--	Molecular Function: DNA binding (GO:0003677);; Molecular Function: transcription factor activity, sequence-specific DNA binding (GO:0003700);; Cellular Component: nucleus (GO:0005634);; Biological Process: flower development (GO:0009908);; Cellular Component: host cell nucleus (GO:0042025);; Molecular Function: metal ion binding (GO:0046872);;	K20641|1.1e-13|cvr:CHLNCDRAFT_59250|K20641 Rho GTPase-activating protein 20 | (RefSeq) hypothetical protein	--	--	--	SBP domain	Squamosa promoter-binding protein 1 OS=Antirrhinum majus OX=4151 GN=SBP1 PE=2 SV=1	K	Transcription	squamosa promoter binding-like protein 3 [Solanum lycopersicum]	1.33047	up	-1.15032	down
sly-miR156b	Solyc01g006055.1	--	--	Cellular Component: apoplast (GO:0048046);;	K01870|2.6e-37|eus:EUTSA_v10003524mg|K01870 isoleucyl-tRNA synthetase [EC:6.1.1.5] | (RefSeq) hypothetical protein	Aminoacyl-tRNA biosynthesis (ko00970)	--	--	Dirigent-like protein	Dirigent protein 19 OS=Arabidopsis thaliana OX=3702 GN=DIR19 PE=2 SV=1	--	--	dirigent protein 19 [Solanum lycopersicum]	-2.12954	up	-1.15032	down
sly-miR156b	Solyc11g005660.2	[T]	Signal transduction mechanisms	Molecular Function: protein serine/threonine kinase activity (GO:0004674);; Molecular Function: ATP binding (GO:0005524);;	K08269|5.1e-82|hbr:110661675|K08269 serine/threonine-protein kinase ULK2 [EC:2.7.11.1] | (RefSeq) serine/threonine-protein kinase ATG1a	Autophagy - other (ko04136)	[OUT]	Posttranslational modification, protein turnover, chaperones;; Intracellular trafficking, secretion, and vesicular transport;; Signal transduction mechanisms	Protein kinase domain	Serine/threonine-protein kinase ATG1t OS=Arabidopsis thaliana OX=3702 GN=At1g49180 PE=2 SV=1	T	Signal transduction mechanisms	serine/threonine-protein kinase ATG1t isoform X1 [Solanum lycopersicum]	-0.519229	up	-1.15032	down
sly-miR156b	Solyc10g047680.3	--		Biological Process: defense response to oomycetes (GO:0002229);; Molecular Function: transmembrane receptor protein serine/threonine kinase activity (GO:0004675);; Molecular Function: ATP binding (GO:0005524);; Cellular Component: plasma membrane (GO:0005886);; Biological Process: defense response (GO:0006952);; Molecular Function: carbohydrate binding (GO:0030246);; Biological Process: defense r…	K22133|7.5e-47|egr:104443802|K22133 oxalate---CoA ligase [EC:6.2.1.8] | (RefSeq) oxalate--CoA ligase	Glyoxylate and dicarboxylate metabolism (ko00630)	--	--	Protein kinase domain	L-type lectin-domain containing receptor kinase IX.1 OS=Arabidopsis thaliana OX=3702 GN=LECRK91 PE=1 SV=1	T	Signal transduction mechanisms	clade XVII lectin receptor kinase [Solanum lycopersicum]	-1.85179	up	-1.15032	down
sly-miR156b	Solyc10g011650.3	[H]	Coenzyme transport and metabolism	Biological Process: response to acid chemical (GO:0001101);; Biological Process: activation of innate immune response (GO:0002218);; Biological Process: immune effector process (GO:0002252);; Biological Process: activation of immune response (GO:0002253);; Biological Process: immune system process (GO:0002376);; Biological Process: regulation of immune system process (GO:0002682);; Biological Pro…	K14506|4.3e-229|sly:101262357|K14506 jasmonic acid-amino synthetase [EC:6.3.2.52] | (RefSeq) jasmonic acid-amido synthetase JAR1-like	Plant hormone signal transduction (ko04075)	--	--	GH3 auxin-responsive promoter	Jasmonoyl--L-amino acid synthetase JAR6 OS=Nicotiana attenuata OX=49451 GN=JAR6 PE=1 SV=2	S	Function unknown	jasmonic acid-amido synthetase JAR1-like [Solanum lycopersicum]	-1.71626	up	-1.15032	down
sly-miR156b	Solyc03g119360.3	--	--	Molecular Function: structural constituent of ribosome (GO:0003735);; Cellular Component: ribosome (GO:0005840);; Biological Process: translation (GO:0006412);;	K02993|4.3e-101|sly:101255184|K02993 small subunit ribosomal protein S7e | (RefSeq) 40S ribosomal protein S7	Ribosome (ko03010)	[J]	Translation, ribosomal structure and biogenesis	Ribosomal protein S7e	40S ribosomal protein S7 OS=Avicennia marina OX=82927 GN=RPS7 PE=2 SV=1	J	Translation, ribosomal structure and biogenesis	40S ribosomal protein S7 [Solanum lycopersicum]	-0.529669	up	-1.15032	down
sly-miR156c	Solyc02g078350.3	--	--	Molecular Function: molecular_function (GO:0003674);; Molecular Function: nucleic acid binding (GO:0003676);; Molecular Function: RNA binding (GO:0003723);; Molecular Function: catalytic activity (GO:0003824);; Molecular Function: nuclease activity (GO:0004518);; Molecular Function: endonuclease activity (GO:0004519);; Molecular Function: binding (GO:0005488);; Cellular Component: cellular_compon…	--	--	[R]	General function prediction only	PPR repeat	Pentatricopeptide repeat-containing protein At4g21705, mitochondrial OS=Arabidopsis thaliana OX=3702 GN=At4g21705 PE=2 SV=1	S	Function unknown	pentatricopeptide repeat-containing protein At4g21705, mitochondrial [Solanum lycopersicum]	-1.05916	up	-1.15033	down
sly-miR156c	Solyc06g048900.1	--	--	Molecular Function: molecular_function (GO:0003674);; Molecular Function: nucleic acid binding (GO:0003676);; Molecular Function: RNA binding (GO:0003723);; Molecular Function: catalytic activity (GO:0003824);; Molecular Function: nuclease activity (GO:0004518);; Molecular Function: endonuclease activity (GO:0004519);; Molecular Function: binding (GO:0005488);; Cellular Component: cellular_compon…	K22262|7.5e-129|qsu:112034235|K22262 WD repeat and FYVE domain-containing protein 3 | (RefSeq) protein SPIRRIG	--	[R]	General function prediction only	PPR repeat family	Pentatricopeptide repeat-containing protein At2g40720 OS=Arabidopsis thaliana OX=3702 GN=PCMP-E26 PE=3 SV=1	S	Function unknown	pentatricopeptide repeat-containing protein At2g40720 [Solanum lycopersicum]	-0.852839	up	-1.15033	down
sly-miR156c	Solyc05g013760.4	--	--	Cellular Component: integral component of membrane (GO:0016021);;	--	--	--	--	--	--	S	Function unknown	uncharacterized protein At1g08160 [Solanum lycopersicum]	-0.763813	up	-1.15033	down
sly-miR156c	Solyc01g104490.3	--	--	Cellular Component: nucleus (GO:0005634);; Molecular Function: peptidase activity (GO:0008233);;	K02365|0.0e+00|sly:101263947|K02365 separase [EC:3.4.22.49] | (RefSeq) separase isoform X1	--	[D]	Cell cycle control, cell division, chromosome partitioning	Peptidase family C50	Separase OS=Arabidopsis thaliana OX=3702 GN=ESP1 PE=2 SV=1	DO	Cell cycle control, cell division, chromosome partitioning;; Posttranslational modification, protein turnover, chaperones	separase isoform X1 [Solanum lycopersicum]	-0.722967	up	-1.15033	down
sly-miR156c	Solyc12g038520.3	--	--	Molecular Function: DNA binding (GO:0003677);; Cellular Component: nucleus (GO:0005634);; Cellular Component: host cell nucleus (GO:0042025);; Molecular Function: metal ion binding (GO:0046872);;	K20641|1.3e-15|cvr:CHLNCDRAFT_59250|K20641 Rho GTPase-activating protein 20 | (RefSeq) hypothetical protein	--	--	--	SBP domain	Squamosa promoter-binding-like protein 6 OS=Arabidopsis thaliana OX=3702 GN=SPL6 PE=1 SV=2	--	--	squamosa promoter-binding-like protein 6 [Solanum lycopersicum]	-0.658591	up	-1.15033	down
sly-miR156c	Solyc10g005770.4	[T]	Signal transduction mechanisms	Molecular Function: protein kinase activity (GO:0004672);; Molecular Function: ATP binding (GO:0005524);; Cellular Component: ER membrane protein complex (GO:0072546);;	K08286|0.0e+00|sly:101260579|K08286 protein-serine/threonine kinase [EC:2.7.11.-] | (RefSeq) serine/threonine-protein kinase D6PKL2	--	[R]	General function prediction only	Protein kinase domain	Serine/threonine-protein kinase D6PKL2 OS=Arabidopsis thaliana OX=3702 GN=D6PKL2 PE=1 SV=1	T	Signal transduction mechanisms	serine/threonine-protein kinase D6PKL2 [Solanum lycopersicum]	-0.557092	up	-1.15033	down
sly-miR156c	Solyc11g020810.2	[R]	General function prediction only	Biological Process: enzyme-directed rRNA 2'-O-methylation (GO:0000453);; Cellular Component: nucleolus (GO:0005730);; Molecular Function: rRNA methyltransferase activity (GO:0008649);;	K14857|0.0e+00|sly:101253343|K14857 AdoMet-dependent rRNA methyltransferase SPB1 [EC:2.1.1.-] | (RefSeq) putative rRNA methyltransferase	--	[AR]	RNA processing and modification;; General function prediction only	Spb1 C-terminal domain	--	J	Translation, ribosomal structure and biogenesis	putative rRNA methyltransferase [Solanum lycopersicum]	-0.530741	up	-1.15033	down
sly-miR156c	Solyc05g015840.3	--	--	Molecular Function: DNA binding (GO:0003677);; Cellular Component: nucleus (GO:0005634);; Cellular Component: host cell nucleus (GO:0042025);; Molecular Function: metal ion binding (GO:0046872);;	K20641|2.2e-09|cvr:CHLNCDRAFT_59250|K20641 Rho GTPase-activating protein 20 | (RefSeq) hypothetical protein	--	--	--	SBP domain	Teosinte glume architecture 1 OS=Zea mays OX=4577 GN=TGA1 PE=3 SV=1	S	Function unknown	teosinte glume architecture 1 [Solanum lycopersicum]	0.552987	up	-1.15033	down
sly-miR156c	Solyc01g088620.3	--	--	Cellular Component: integral component of membrane (GO:0016021);;	K15082|6.8e-32|cic:CICLE_v10010155mg|K15082 DNA repair protein RAD7 | (RefSeq) hypothetical protein	--	--	--	--	--	S	Function unknown	uncharacterized protein LOC101247064 [Solanum lycopersicum]	0.646618	up	-1.15033	down
sly-miR156c	Solyc07g006030.4	--	--	--	K03255|0.0e+00|sly:101252601|K03255 protein TIF31 | (RefSeq) protein TSS isoform X1	--	[R]	General function prediction only	Tetratricopeptide repeat	Protein TSS OS=Arabidopsis thaliana OX=3702 GN=TSS PE=1 SV=1	S	Function unknown	protein TSS isoform X2 [Solanum lycopersicum]	1.2461	up	-1.15033	down
sly-miR156c	Solyc10g009080.4	--	--	Molecular Function: DNA binding (GO:0003677);; Molecular Function: transcription factor activity, sequence-specific DNA binding (GO:0003700);; Cellular Component: nucleus (GO:0005634);; Biological Process: flower development (GO:0009908);; Cellular Component: host cell nucleus (GO:0042025);; Molecular Function: metal ion binding (GO:0046872);;	K20641|1.1e-13|cvr:CHLNCDRAFT_59250|K20641 Rho GTPase-activating protein 20 | (RefSeq) hypothetical protein	--	--	--	SBP domain	Squamosa promoter-binding protein 1 OS=Antirrhinum majus OX=4151 GN=SBP1 PE=2 SV=1	K	Transcription	squamosa promoter binding-like protein 3 [Solanum lycopersicum]	1.33047	up	-1.15033	down
sly-miR156c	Solyc01g006055.1	--	--	Cellular Component: apoplast (GO:0048046);;	K01870|2.6e-37|eus:EUTSA_v10003524mg|K01870 isoleucyl-tRNA synthetase [EC:6.1.1.5] | (RefSeq) hypothetical protein	Aminoacyl-tRNA biosynthesis (ko00970)	--	--	Dirigent-like protein	Dirigent protein 19 OS=Arabidopsis thaliana OX=3702 GN=DIR19 PE=2 SV=1	--	--	dirigent protein 19 [Solanum lycopersicum]	-2.12954	up	-1.15033	down
sly-miR156c	Solyc11g005660.2	[T]	Signal transduction mechanisms	Molecular Function: protein serine/threonine kinase activity (GO:0004674);; Molecular Function: ATP binding (GO:0005524);;	K08269|5.1e-82|hbr:110661675|K08269 serine/threonine-protein kinase ULK2 [EC:2.7.11.1] | (RefSeq) serine/threonine-protein kinase ATG1a	Autophagy - other (ko04136)	[OUT]	Posttranslational modification, protein turnover, chaperones;; Intracellular trafficking, secretion, and vesicular transport;; Signal transduction mechanisms	Protein kinase domain	Serine/threonine-protein kinase ATG1t OS=Arabidopsis thaliana OX=3702 GN=At1g49180 PE=2 SV=1	T	Signal transduction mechanisms	serine/threonine-protein kinase ATG1t isoform X1 [Solanum lycopersicum]	-0.519229	up	-1.15033	down
sly-miR156c	Solyc10g047680.3	--		Biological Process: defense response to oomycetes (GO:0002229);; Molecular Function: transmembrane receptor protein serine/threonine kinase activity (GO:0004675);; Molecular Function: ATP binding (GO:0005524);; Cellular Component: plasma membrane (GO:0005886);; Biological Process: defense response (GO:0006952);; Molecular Function: carbohydrate binding (GO:0030246);; Biological Process: defense r…	K22133|7.5e-47|egr:104443802|K22133 oxalate---CoA ligase [EC:6.2.1.8] | (RefSeq) oxalate--CoA ligase	Glyoxylate and dicarboxylate metabolism (ko00630)	--	--	Protein kinase domain	L-type lectin-domain containing receptor kinase IX.1 OS=Arabidopsis thaliana OX=3702 GN=LECRK91 PE=1 SV=1	T	Signal transduction mechanisms	clade XVII lectin receptor kinase [Solanum lycopersicum]	-1.85179	up	-1.15033	down
sly-miR156c	Solyc10g011650.3	[H]	Coenzyme transport and metabolism	Biological Process: response to acid chemical (GO:0001101);; Biological Process: activation of innate immune response (GO:0002218);; Biological Process: immune effector process (GO:0002252);; Biological Process: activation of immune response (GO:0002253);; Biological Process: immune system process (GO:0002376);; Biological Process: regulation of immune system process (GO:0002682);; Biological Pro…	K14506|4.3e-229|sly:101262357|K14506 jasmonic acid-amino synthetase [EC:6.3.2.52] | (RefSeq) jasmonic acid-amido synthetase JAR1-like	Plant hormone signal transduction (ko04075)	--	--	GH3 auxin-responsive promoter	Jasmonoyl--L-amino acid synthetase JAR6 OS=Nicotiana attenuata OX=49451 GN=JAR6 PE=1 SV=2	S	Function unknown	jasmonic acid-amido synthetase JAR1-like [Solanum lycopersicum]	-1.71626	up	-1.15033	down
sly-miR156c	Solyc03g119360.3	--	--	Molecular Function: structural constituent of ribosome (GO:0003735);; Cellular Component: ribosome (GO:0005840);; Biological Process: translation (GO:0006412);;	K02993|4.3e-101|sly:101255184|K02993 small subunit ribosomal protein S7e | (RefSeq) 40S ribosomal protein S7	Ribosome (ko03010)	[J]	Translation, ribosomal structure and biogenesis	Ribosomal protein S7e	40S ribosomal protein S7 OS=Avicennia marina OX=82927 GN=RPS7 PE=2 SV=1	J	Translation, ribosomal structure and biogenesis	40S ribosomal protein S7 [Solanum lycopersicum]	-0.529669	up	-1.15033	down
sly-miR156d-5p	Solyc02g064570.2	--	--	--	--	--	--	--	VQ motif	--	--	--	hypothetical protein EJD97_024597 [Solanum chilense]	-6.34515	down	1.47085	up
sly-miR156d-5p	Solyc07g054720.2	--	--	Molecular Function: serine-type endopeptidase inhibitor activity (GO:0004867);;	--	--	--	--	Potato type II proteinase inhibitor family	--	--	--	hypothetical protein EJD97_006836 [Solanum chilense]	-2.98995	down	1.47085	up
sly-miR156d-5p	Solyc06g069710.3	--	--	Molecular Function: DNA binding (GO:0003677);; Cellular Component: nucleus (GO:0005634);; Biological Process: regulation of transcription, DNA-templated (GO:0006355);;	K00521|1.6e-34|cmos:111447866|K00521 ferric-chelate reductase [EC:1.16.1.7] | (RefSeq) ferric reduction oxidase 7, chloroplastic-like	--	--	--	No apical meristem (NAM) protein	NAC domain-containing protein 100 OS=Arabidopsis thaliana OX=3702 GN=NAC100 PE=2 SV=1	S	Function unknown	NAC domain-containing protein 100 [Solanum lycopersicum]	-2.96709	down	1.47085	up
sly-miR156d-5p	Solyc07g053750.1	--	--	Molecular Function: metal ion binding (GO:0046872);;	K23047|2.6e-239|sly:101249100|K23047 E3 ubiquitin-protein ligase UNKL [EC:2.3.2.27] | (RefSeq) zinc finger CCCH domain-containing protein 2	--	[R]	General function prediction only	Zinc finger C-x8-C-x5-C-x3-H type (and similar)	Zinc finger CCCH domain-containing protein 2 OS=Arabidopsis thaliana OX=3702 GN=TZF4 PE=1 SV=1	S	Function unknown	zinc finger CCCH domain-containing protein 2 [Solanum lycopersicum]	-2.33271	down	1.47085	up
sly-miR156d-5p	Solyc02g082150.1	--	--	Cellular Component: chloroplast thylakoid membrane (GO:0009535);; Biological Process: photosystem I assembly (GO:0048564);; Biological Process: response to photooxidative stress (GO:0080183);;	--	--	--	--	--	--	S	Function unknown	uncharacterized protein LOC104645781 [Solanum lycopersicum]	-1.12127	down	1.47085	up
sly-miR156d-5p	Solyc04g077000.3	--	--	Molecular Function: ubiquitin-protein transferase activity (GO:0004842);; Cellular Component: integral component of membrane (GO:0016021);; Molecular Function: metal ion binding (GO:0046872);;	K11975|2.7e-213|sly:101243987|K11975 E3 ubiquitin-protein ligase RNF144 [EC:2.3.2.31] | (RefSeq) probable E3 ubiquitin-protein ligase RNF217	--	[O]	Posttranslational modification, protein turnover, chaperones	IBR domain, a half RING-finger domain	--	S	Function unknown	probable E3 ubiquitin-protein ligase RNF217 [Solanum lycopersicum]	-1.11687	down	1.47085	up
sly-miR156d-5p	Solyc01g074000.3	--	--	Cellular Component: nucleosome (GO:0000786);; Molecular Function: DNA binding (GO:0003677);; Molecular Function: protein kinase activity (GO:0004672);; Molecular Function: ATP binding (GO:0005524);; Cellular Component: nucleus (GO:0005634);; Molecular Function: protein heterodimerization activity (GO:0046982);;	K11253|8.4e-68|zma:103646471|K11253 histone H3 | (RefSeq) histone H3.2	--	[B]	Chromatin structure and dynamics	Core histone H2A/H2B/H3/H4	Histone H3.2 OS=Arabidopsis thaliana OX=3702 GN=HTR2 PE=1 SV=2	B	Chromatin structure and dynamics	hypothetical protein C4D60_Mb01t29200 [Musa balbisiana]	-1.0699	down	1.47085	up
sly-miR156d-5p	Solyc02g077080.3	--	--	Molecular Function: molecular_function (GO:0003674);; Molecular Function: catalytic activity (GO:0003824);; Cellular Component: cellular_component (GO:0005575);; Cellular Component: intracellular (GO:0005622);; Cellular Component: cell (GO:0005623);; Cellular Component: cytoplasm (GO:0005737);; Cellular Component: Golgi apparatus (GO:0005794);; Biological Process: biological_process (GO:0008150);…	K23877|3.2e-36|psom:113276399|K23877 xyloglucan O-acetyltransferase | (RefSeq) protein ALTERED XYLOGLUCAN 4-like	--	--	--	GDSL/SGNH-like Acyl-Esterase family found in Pmr5 and Cas1p	Protein trichome birefringence-like 38 OS=Arabidopsis thaliana OX=3702 GN=TBL38 PE=2 SV=1	S	Function unknown	protein trichome birefringence-like 38 [Solanum lycopersicum]	-1.06253	down	1.47085	up
sly-miR156d-5p	Solyc05g016320.2	--	--	Biological Process: protein glycosylation (GO:0006486);; Cellular Component: integral component of membrane (GO:0016021);; Molecular Function: transferase activity, transferring glycosyl groups (GO:0016757);;	K18789|1.1e-120|psom:113282164|K18789 xylogalacturonan beta-1,3-xylosyltransferase [EC:2.4.2.41] | (RefSeq) probable glycosyltransferase At5g20260	--	[GMW]	Carbohydrate transport and metabolism;; Cell wall/membrane/envelope biogenesis;; Extracellular structures	Exostosin family	Probable glycosyltransferase At5g03795 OS=Arabidopsis thaliana OX=3702 GN=At5g03795 PE=3 SV=2	S	Function unknown	probable glycosyltransferase At5g03795 [Solanum lycopersicum]	-0.73734	down	1.47085	up
sly-miR156d-5p	Solyc01g099530.3	--	--	Molecular Function: molecular_function (GO:0003674);; Molecular Function: nucleic acid binding (GO:0003676);; Molecular Function: RNA binding (GO:0003723);; Molecular Function: catalytic activity (GO:0003824);; Molecular Function: nuclease activity (GO:0004518);; Molecular Function: endonuclease activity (GO:0004519);; Molecular Function: binding (GO:0005488);; Cellular Component: cellular_compon…	K15255|1.7e-18|nsy:104233171|K15255 ATP-dependent DNA helicase PIF1 [EC:3.6.4.12] | (RefSeq) ATP-dependent DNA helicase PIF1-like	--	--	--	PPR repeat family	Desiccation-related protein PCC13-62 OS=Craterostigma plantagineum OX=4153 PE=2 SV=1	S	Function unknown	pentatricopeptide repeat-containing protein At5g14770, mitochondrial isoform X1 [Solanum lycopersicum]	-0.736124	down	1.47085	up
sly-miR156d-5p	Solyc01g105100.3	--	--	Cellular Component: integral component of membrane (GO:0016021);;	K20367|3.2e-228|sly:101248429|K20367 endoplasmic reticulum-Golgi intermediate compartment protein 3 | (RefSeq) endoplasmic reticulum-Golgi intermediate compartment protein 3	--	[U]	Intracellular trafficking, secretion, and vesicular transport	Endoplasmic reticulum vesicle transporter	Protein disulfide-isomerase 5-4 OS=Arabidopsis thaliana OX=3702 GN=PDIL5-4 PE=2 SV=1	U	Intracellular trafficking, secretion, and vesicular transport	endoplasmic reticulum-Golgi intermediate compartment protein 3 [Solanum lycopersicum]	-0.69113	down	1.47085	up
sly-miR156d-5p	Solyc02g150143.1	--	--	Cellular Component: integral component of membrane (GO:0016021);;	--	--	--	--	--	--	--	--	--	-0.67601	down	1.47085	up
sly-miR156d-5p	Solyc12g038520.3	--	--	Molecular Function: DNA binding (GO:0003677);; Cellular Component: nucleus (GO:0005634);; Cellular Component: host cell nucleus (GO:0042025);; Molecular Function: metal ion binding (GO:0046872);;	K20641|1.3e-15|cvr:CHLNCDRAFT_59250|K20641 Rho GTPase-activating protein 20 | (RefSeq) hypothetical protein	--	--	--	SBP domain	Squamosa promoter-binding-like protein 6 OS=Arabidopsis thaliana OX=3702 GN=SPL6 PE=1 SV=2	--	--	squamosa promoter-binding-like protein 6 [Solanum lycopersicum]	-0.658591	down	1.47085	up
sly-miR156d-5p	Solyc05g015840.3	--	--	Molecular Function: DNA binding (GO:0003677);; Cellular Component: nucleus (GO:0005634);; Cellular Component: host cell nucleus (GO:0042025);; Molecular Function: metal ion binding (GO:0046872);;	K20641|2.2e-09|cvr:CHLNCDRAFT_59250|K20641 Rho GTPase-activating protein 20 | (RefSeq) hypothetical protein	--	--	--	SBP domain	Teosinte glume architecture 1 OS=Zea mays OX=4577 GN=TGA1 PE=3 SV=1	S	Function unknown	teosinte glume architecture 1 [Solanum lycopersicum]	0.552987	down	1.47085	up
sly-miR156d-5p	Solyc02g091570.1	--	--	Molecular Function: protein binding (GO:0005515);;	K21596|3.6e-19|nta:107794376|K21596 calmodulin-binding transcription activator | (RefSeq) uncharacterized LOC107794376	--	--	--	F-box domain	F-box/kelch-repeat protein At3g06240 OS=Arabidopsis thaliana OX=3702 GN=At3g06240 PE=2 SV=1	S	Function unknown	F-box/kelch-repeat protein At3g23880-like [Solanum lycopersicum]	0.680599	down	1.47085	up
sly-miR156d-5p	Solyc08g006830.3	[R]	General function prediction only	Molecular Function: O-methyltransferase activity (GO:0008171);;	K18883|5.1e-45|obr:102700170|K18883 tricin synthase [EC:2.1.1.175] | (RefSeq) tricin synthase 1	--	[Q]	Secondary metabolites biosynthesis, transport and catabolism	O-methyltransferase	Caffeoyl-CoA O-methyltransferase 2 OS=Zea mays OX=4577 GN=CCOAOMT2 PE=2 SV=1	S	Function unknown	uncharacterized protein LOC101252203 [Solanum lycopersicum]	0.697974	down	1.47085	up
sly-miR156d-5p	Solyc10g009080.4	--	--	Molecular Function: DNA binding (GO:0003677);; Molecular Function: transcription factor activity, sequence-specific DNA binding (GO:0003700);; Cellular Component: nucleus (GO:0005634);; Biological Process: flower development (GO:0009908);; Cellular Component: host cell nucleus (GO:0042025);; Molecular Function: metal ion binding (GO:0046872);;	K20641|1.1e-13|cvr:CHLNCDRAFT_59250|K20641 Rho GTPase-activating protein 20 | (RefSeq) hypothetical protein	--	--	--	SBP domain	Squamosa promoter-binding protein 1 OS=Antirrhinum majus OX=4151 GN=SBP1 PE=2 SV=1	K	Transcription	squamosa promoter binding-like protein 3 [Solanum lycopersicum]	1.33047	down	1.47085	up
sly-miR156d-5p	Solyc03g025770.4	--	--	--	--	--	[R]	General function prediction only	Glycosyl transferase family 90	--	S	Function unknown	O-glucosyltransferase rumi homolog [Solanum lycopersicum]	1.90791	down	1.47085	up
sly-miR156d-5p	Solyc09g064460.1	--	--	Cellular Component: integral component of membrane (GO:0016021);;	K20888|1.9e-18|sind:105163592|K20888 xyloglucan galactosyltransferase MUR3 [EC:2.4.1.-] | (RefSeq) xyloglucan galactosyltransferase MUR3-like	--	--	--	--	--	S	Function unknown	hypothetical protein EJD97_006830 [Solanum chilense]	2.68067	down	1.47085	up
sly-miR156d-5p	Solyc03g117540.4	[V]	Defense mechanisms	Molecular Function: ATP binding (GO:0005524);; Cellular Component: integral component of membrane (GO:0016021);; Molecular Function: ATPase activity (GO:0016887);; Molecular Function: ATPase activity, coupled to transmembrane movement of substances (GO:0042626);;	K05674|0.0e+00|sly:101250391|K05674 ATP-binding cassette, subfamily C (CFTR/MRP), member 10 | (RefSeq) ABC transporter C family member 13 isoform X1	ABC transporters (ko02010)	[Q]	Secondary metabolites biosynthesis, transport and catabolism	ABC transporter transmembrane region	ABC transporter C family member 13 OS=Arabidopsis thaliana OX=3702 GN=ABCC13 PE=2 SV=3	V	Defense mechanisms	hypothetical protein EJD97_009113 [Solanum chilense]	-0.503564	down	1.47085	up
sly-miR156d-5p	Solyc02g062300.3	--	--	--	K12472|6.8e-22|cqi:110701739|K12472 epidermal growth factor receptor substrate 15 | (RefSeq) GATA zinc finger domain-containing protein 14-like	Endocytosis (ko04144)	--	--	BURP domain	BURP domain-containing protein 3 OS=Oryza sativa subsp. japonica OX=39947 GN=BURP3 PE=2 SV=1	--	--	BURP domain-containing protein 5-like [Solanum lycopersicum]	-5.96299	down	1.47085	up
sly-miR156d-5p	Solyc12g010910.2	[I]	Lipid transport and metabolism	Biological Process: lipid metabolic process (GO:0006629);; Molecular Function: phosphatidylcholine 1-acylhydrolase activity (GO:0008970);;	K16818|1.6e-39|egr:104446339|K16818 phospholipase A1 [EC:3.1.1.32] | (RefSeq) phospholipase A(1) DAD1, chloroplastic	Glycerophospholipid metabolism (ko00564);; alpha-Linolenic acid metabolism (ko00592)	[I]	Lipid transport and metabolism	Lipase (class 3)	Phospholipase A1-IIdelta OS=Arabidopsis thaliana OX=3702 GN=At2g42690 PE=1 SV=1	S	Function unknown	phospholipase A1-IIdelta [Solanum lycopersicum]	1.33878	down	1.47085	up
sly-miR156d-5p	Solyc09g097880.4	[L]	Replication, recombination and repair	Molecular Function: DNA binding (GO:0003677);; Molecular Function: DNA topoisomerase type I activity (GO:0003917);; Biological Process: DNA topological change (GO:0006265);;	K03165|0.0e+00|sly:101268032|K03165 DNA topoisomerase III [EC:5.6.2.1] | (RefSeq) DNA topoisomerase 3-beta isoform X1	Homologous recombination (ko03440)	[L]	Replication, recombination and repair	DNA topoisomerase	DNA topoisomerase 3-beta OS=Arabidopsis thaliana OX=3702 GN=At2g32000 PE=2 SV=1	L	Replication, recombination and repair	DNA topoisomerase 3-beta isoform X1 [Solanum lycopersicum]	-0.659169	down	1.47085	up
sly-miR156d-5p	Solyc02g071220.3	[T]	Signal transduction mechanisms	Biological Process: phosphorelay signal transduction system (GO:0000160);;	K14492|6.2e-88|sly:101265701|K14492 two-component response regulator ARR-A family | (RefSeq) two-component response regulator ORR3-like	Plant hormone signal transduction (ko04075)	[K]	Transcription	Response regulator receiver domain	Two-component response regulator ORR10 OS=Oryza sativa subsp. indica OX=39946 GN=RR10 PE=2 SV=1	T	Signal transduction mechanisms	two-component response regulator ORR3-like [Solanum lycopersicum]	0.748273	down	1.47085	up
sly-miR156d-5p	Solyc09g011750.3	[T]	Signal transduction mechanisms	Molecular Function: protein kinase activity (GO:0004672);; Molecular Function: ATP binding (GO:0005524);;	K14500|1.1e-217|cic:CICLE_v10019852mg|K14500 BR-signaling kinase [EC:2.7.11.1] | (RefSeq) hypothetical protein	Plant hormone signal transduction (ko04075)	--	--	Protein tyrosine and serine/threonine kinase	Serine/threonine-protein kinase BSK5 OS=Arabidopsis thaliana OX=3702 GN=BSK5 PE=1 SV=1	T	Signal transduction mechanisms	serine/threonine-protein kinase BSK5 [Solanum lycopersicum]	0.832298	down	1.47085	up
sly-miR156d-5p	Solyc09g098130.3	[K]	Transcription	Biological Process: defense response (GO:0006952);; Molecular Function: ADP binding (GO:0043531);;	K13453|1.3e-98|nta:107795985|K13453 disease resistance protein | (RefSeq) putative late blight resistance protein homolog R1B-16	Plant-pathogen interaction (ko04626)	[T]	Signal transduction mechanisms	NB-ARC domain	Putative late blight resistance protein homolog R1C-3 OS=Solanum demissum OX=50514 GN=R1C-3 PE=3 SV=1	S	Function unknown	NB-LRR tospovirus immune receptor [Solanum lycopersicum]	-0.839183	down	1.47085	up
sly-miR156d-5p	Solyc11g056650.2	--	--	Molecular Function: protein dimerization activity (GO:0046983);;	K18878|4.8e-10|cann:107866053|K18878 BHLH transcription factor Upa20 | (RefSeq) Upa20; transcription factor bHLH137-like	Plant-pathogen interaction (ko04626)	--	--	Helix-loop-helix DNA-binding domain	Transcription factor bHLH130 OS=Arabidopsis thaliana OX=3702 GN=BHLH130 PE=1 SV=1	--	--	transcription factor bHLH81 [Solanum lycopersicum]	-0.521224	down	1.47085	up
sly-miR156d-5p	Solyc03g096660.2	[IQR]	Lipid transport and metabolism;; Secondary metabolites biosynthesis, transport and catabolism;; General function prediction only	Molecular Function: oxidoreductase activity (GO:0016491);;	K08081|4.0e-94|sly:101267590|K08081 tropinone reductase I [EC:1.1.1.206] | (RefSeq) tropinone reductase homolog At5g06060-like isoform X1	Tropane, piperidine and pyridine alkaloid biosynthesis (ko00960)	[R]	General function prediction only	Enoyl-(Acyl carrier protein) reductase	Tropinone reductase homolog At5g06060 OS=Arabidopsis thaliana OX=3702 GN=At5g06060 PE=2 SV=1	S	Function unknown	tropinone reductase homolog At5g06060-like isoform X1 [Solanum lycopersicum]	-5.53778	down	1.47085	up
sly-miR159b	Solyc03g097050.3	[N]	Cell motility	Cellular Component: integral component of membrane (GO:0016021);; Molecular Function: cellulose synthase (UDP-forming) activity (GO:0016760);; Biological Process: cellulose biosynthetic process (GO:0030244);; Biological Process: cell wall organization (GO:0071555);;	K20924|0.0e+00|sly:101247596|K20924 cellulose synthase-like protein [EC:2.4.1.-] | (RefSeq) cellulose synthase-like protein D3	--	--	--	Cellulose synthase	Cellulose synthase-like protein D3 OS=Arabidopsis thaliana OX=3702 GN=CSLD3 PE=1 SV=1	M	Cell wall/membrane/envelope biogenesis	cellulose synthase-like protein D3 [Solanum lycopersicum]	-1.16027	up	-2.74005	down
sly-miR159b	Solyc09g061310.3	--	--	--	K22762|7.3e-150|sly:101257806|K22762 desumoylating isopeptidase 1 [EC:3.4.-.-] | (RefSeq) desumoylating isopeptidase 1	--	[S]	Function unknown	PPPDE putative peptidase domain	--	S	Function unknown	desumoylating isopeptidase 1 [Solanum lycopersicum]	-0.538232	up	-2.74005	down
sly-miR159b	Solyc04g074120.4	--	--	Biological Process: reproduction (GO:0000003);; Cellular Component: nuclear chromosome (GO:0000228);; Biological Process: nuclear division (GO:0000280);; Cellular Component: condensed chromosome (GO:0000793);; Cellular Component: condensed nuclear chromosome (GO:0000794);; Cellular Component: synaptonemal complex (GO:0000795);; Cellular Component: transverse filament (GO:0000802);; Cellular Compo…	--	--	--	--	--	Synaptonemal complex protein 1 OS=Arabidopsis thaliana OX=3702 GN=ZYP1A PE=2 SV=1	S	Function unknown	synaptonemal complex protein 1-like isoform X1 [Solanum lycopersicum]	0.525851	up	-2.74005	down
sly-miR159b	Solyc02g092700.3	--	--	Cellular Component: integral component of membrane (GO:0016021);;	--	--	--	--	Conserved in the green lineage and diatoms 27	Protein CONSERVED IN THE GREEN LINEAGE AND DIATOMS 27, chloroplastic OS=Arabidopsis thaliana OX=3702 GN=CGLD27 PE=2 SV=1	S	Function unknown	protein CONSERVED IN THE GREEN LINEAGE AND DIATOMS 27, chloroplastic [Solanum lycopersicum]	0.99593	up	-2.74005	down
sly-miR159b	Solyc03g119930.1	[P]	Inorganic ion transport and metabolism	Molecular Function: molybdate ion transmembrane transporter activity (GO:0015098);; Cellular Component: integral component of membrane (GO:0016021);;	--	--	--	--	Molybdate transporter of MFS superfamily	Molybdate transporter 2 OS=Arabidopsis thaliana OX=3702 GN=MOT2 PE=1 SV=2	P	Inorganic ion transport and metabolism	molybdate transporter 2 [Solanum lycopersicum]	1.01399	up	-2.74005	down
sly-miR159b	Solyc11g072060.3	--	--	Molecular Function: DNA binding (GO:0003677);; Cellular Component: nucleus (GO:0005634);;	K09422|3.6e-278|sly:101262180|K09422 transcription factor MYB, plant | (RefSeq) transcription factor MYB97-like isoform X1	--	[K]	Transcription	Myb-like DNA-binding domain	Transcription factor GAMYB OS=Oryza sativa subsp. japonica OX=39947 GN=GAMYB PE=1 SV=1	K	Transcription	transcription factor MYB97-like isoform X1 [Solanum lycopersicum]	1.40174	up	-2.74005	down
sly-miR159b	Solyc12g006100.2	[T]	Signal transduction mechanisms	Molecular Function: phosphoprotein phosphatase activity (GO:0004721);;	K12448|2.7e-89|sot:102597559|K12448 UDP-arabinose 4-epimerase [EC:5.1.3.5] | (RefSeq) UDP-arabinose 4-epimerase 1-like	Amino sugar and nucleotide sugar metabolism (ko00520)	--	--	Plant mobile domain	Serine/threonine-protein phosphatase 7 long form homolog OS=Arabidopsis thaliana OX=3702 GN=MAIL3 PE=2 SV=1	T	Signal transduction mechanisms	serine/threonine-protein phosphatase 7 long form homolog isoform X1 [Solanum lycopersicum]	-1.68898	up	-2.74005	down
sly-miR159b	Solyc01g112210.3	--	--	Cellular Component: Golgi membrane (GO:0000139);; Biological Process: pectin biosynthetic process (GO:0045489);; Molecular Function: polygalacturonate 4-alpha-galacturonosyltransferase activity (GO:0047262);; Biological Process: cell wall organization (GO:0071555);;	K13648|0.0e+00|sly:101256724|K13648 alpha-1,4-galacturonosyltransferase [EC:2.4.1.43] | (RefSeq) probable galacturonosyltransferase 3	Amino sugar and nucleotide sugar metabolism (ko00520)	--	--	Glycosyl transferase family 8	Probable galacturonosyltransferase 3 OS=Arabidopsis thaliana OX=3702 GN=GAUT3 PE=2 SV=2	G	Carbohydrate transport and metabolism	probable galacturonosyltransferase 3 [Solanum lycopersicum]	-0.497525	up	-2.74005	down
sly-miR159b	Solyc12g096920.1	[R]	General function prediction only	Biological Process: defense response (GO:0006952);; Molecular Function: ADP binding (GO:0043531);;	K13457|1.5e-98|nnu:104607772|K13457 disease resistance protein RPM1 | (RefSeq) disease resistance protein RPM1-like	Plant-pathogen interaction (ko04626)	[T]	Signal transduction mechanisms	NB-ARC domain	Probable disease resistance RPP8-like protein 2 OS=Arabidopsis thaliana OX=3702 GN=RPP8L2 PE=3 SV=1	S	Function unknown	probable disease resistance RPP8-like protein 2 [Solanum lycopersicum]	-1.38436	up	-2.74005	down
sly-miR159b	Solyc00g020020.2	--	--	--	K03046|8.6e-29|nto:108945874|K03046 DNA-directed RNA polymerase subunit beta' [EC:2.7.7.6] | (RefSeq) uncharacterized protein LOC108945874	RNA polymerase (ko03020)	--	--	--	--	--	--	putative pentatricopeptide repeat-containing protein-like [Capsicum annuum]	-2.21847	up	-2.74005	down
sly-miR160a	Solyc01g011350.3	--	--	--	K03377|1.3e-06|gra:105781621|K03377 N-acetylneuraminate 9-O-acetyltransferase [EC:2.3.1.45] | (RefSeq) CAS1 domain-containing protein 1-like	--	--	--	Protein of unknown function (DUF3755)	--	S	Function unknown	fruit SANT/MYB Binding protein1 [Solanum lycopersicum]	-0.809229	up	-1.67237	down
sly-miR160a	Solyc09g075770.3	[I]	Lipid transport and metabolism	Molecular Function: catalytic activity (GO:0003824);; Cellular Component: integral component of membrane (GO:0016021);;	K01897|0.0e+00|sly:101255334|K01897 long-chain acyl-CoA synthetase [EC:6.2.1.3] | (RefSeq) long chain acyl-CoA synthetase 6, peroxisomal isoform X3	Fatty acid biosynthesis (ko00061);; Fatty acid degradation (ko00071);; Fatty acid metabolism (ko01212);; Peroxisome (ko04146)	[I]	Lipid transport and metabolism	AMP-binding enzyme	Long chain acyl-CoA synthetase 6, peroxisomal OS=Arabidopsis thaliana OX=3702 GN=LACS6 PE=1 SV=1	I	Lipid transport and metabolism	long chain acyl-CoA synthetase 6, peroxisomal isoform X3 [Solanum lycopersicum]	-0.546716	up	-1.67237	down
sly-miR160a	Solyc06g075150.3	--	--	Molecular Function: DNA binding (GO:0003677);; Cellular Component: nucleus (GO:0005634);; Biological Process: regulation of transcription, DNA-templated (GO:0006355);; Biological Process: auxin-activated signaling pathway (GO:0009734);;	K14486|4.8e-70|pop:18100300|K14486 auxin response factor | (RefSeq) auxin response factor 19 isoform X3	Plant hormone signal transduction (ko04075)	--	--	Auxin response factor	Auxin response factor 18 OS=Oryza sativa subsp. japonica OX=39947 GN=ARF18 PE=2 SV=1	--	--	auxin response factor [Solanum lycopersicum]	-0.950036	up	-1.67237	down
sly-miR162	Solyc11g008540.3	[K]	Transcription	Molecular Function: RNA binding (GO:0003723);; Molecular Function: ribonuclease III activity (GO:0004525);; Molecular Function: ATP binding (GO:0005524);; Biological Process: RNA processing (GO:0006396);; Biological Process: gene silencing by RNA (GO:0031047);;	K11592|0.0e+00|sly:101247679|K11592 endoribonuclease Dicer [EC:3.1.26.-] | (RefSeq) DCL2c; endoribonuclease Dicer 2c	--	[A]	RNA processing and modification	Ribonuclease III domain	Endoribonuclease Dicer homolog 2 OS=Arabidopsis thaliana OX=3702 GN=At3g03300 PE=1 SV=2	K	Transcription	endoribonuclease Dicer 2c [Solanum lycopersicum]	-2.75858	up	-0.733065	down
sly-miR162	Solyc12g043100.2	--	--	Molecular Function: molecular_function (GO:0003674);; Molecular Function: nucleic acid binding (GO:0003676);; Molecular Function: RNA binding (GO:0003723);; Molecular Function: catalytic activity (GO:0003824);; Molecular Function: nuclease activity (GO:0004518);; Molecular Function: endonuclease activity (GO:0004519);; Molecular Function: binding (GO:0005488);; Cellular Component: cellular_compon…	--	--	[R]	General function prediction only	PPR repeat family	Pentatricopeptide repeat-containing protein At3g16010 OS=Arabidopsis thaliana OX=3702 GN=At3g16010 PE=2 SV=1	S	Function unknown	hypothetical protein EJD97_011852 [Solanum chilense]	-0.685115	up	-0.733065	down
sly-miR162	Solyc06g082780.4	--	--	Molecular Function: calcium channel activity (GO:0005262);; Cellular Component: mitochondrial inner membrane (GO:0005743);; Molecular Function: uniporter activity (GO:0015292);; Cellular Component: integral component of membrane (GO:0016021);; Biological Process: mitochondrial calcium ion homeostasis (GO:0051560);;	K20858|5.6e-174|sly:101266343|K20858 calcium uniporter protein, mitochondrial | (RefSeq) calcium uniporter protein 6, mitochondrial	--	[R]	General function prediction only	Mitochondrial calcium uniporter	Calcium uniporter protein 6, mitochondrial OS=Arabidopsis thaliana OX=3702 GN=At1g09575 PE=2 SV=1	S	Function unknown	calcium uniporter protein 6, mitochondrial [Solanum lycopersicum]	-0.556526	up	-0.733065	down
sly-miR162	Solyc10g004000.1	[K]	Transcription	Molecular Function: DNA binding (GO:0003677);; Molecular Function: RNA binding (GO:0003723);; Molecular Function: ribonuclease III activity (GO:0004525);; Molecular Function: ATP binding (GO:0005524);; Biological Process: RNA processing (GO:0006396);; Biological Process: gene silencing by RNA (GO:0031047);;	K11592|0.0e+00|sly:101260085|K11592 endoribonuclease Dicer [EC:3.1.26.-] | (RefSeq) DCL1; endoribonuclease Dicer homolog 1	--	[A]	RNA processing and modification	Ribonuclease III domain	Endoribonuclease Dicer homolog 1 OS=Oryza sativa subsp. japonica OX=39947 GN=DCL1 PE=3 SV=1	L	Replication, recombination and repair	endoribonuclease Dicer homolog 1 [Solanum lycopersicum]	-0.52756	up	-0.733065	down
sly-miR162	Solyc10g083340.3	--	--	Molecular Function: DNA binding (GO:0003677);; Cellular Component: nucleus (GO:0005634);;	K12580|6.1e-20|aly:110227739|K12580 CCR4-NOT transcription complex subunit 3 | (RefSeq) myb-related protein 1-like isoform X1	RNA degradation (ko03018)	--	--	MYB-CC type transfactor, LHEQLE motif	Myb-related protein 2 OS=Arabidopsis thaliana OX=3702 GN=MYR2 PE=1 SV=1	K	Transcription	myb-related protein 2 isoform X2 [Solanum lycopersicum]	-1.19691	up	-0.733065	down
sly-miR171d	Solyc12g042240.2	[E]	Amino acid transport and metabolism	Biological Process: oligopeptide transport (GO:0006857);; Cellular Component: integral component of membrane (GO:0016021);; Molecular Function: transmembrane transporter activity (GO:0022857);;	K14638|5.2e-122|sot:102605172|K14638 solute carrier family 15 (peptide/histidine transporter), member 3/4 | (RefSeq) protein NRT1/ PTR FAMILY 8.3-like	--	[E]	Amino acid transport and metabolism	POT family	Protein NRT1/ PTR FAMILY 8.3 OS=Arabidopsis thaliana OX=3702 GN=NPF8.3 PE=1 SV=1	E	Amino acid transport and metabolism	hypothetical protein EJD97_025745 [Solanum chilense]	#NUM!	up	-1.18289	down
sly-miR171d	Solyc09g090090.2	[T]	Signal transduction mechanisms	Molecular Function: protein serine/threonine kinase activity (GO:0004674);; Molecular Function: ATP binding (GO:0005524);;	K08794|4.1e-164|sly:101251924|K08794 calcium/calmodulin-dependent protein kinase I [EC:2.7.11.17] | (RefSeq) phosphoenolpyruvate carboxylase kinase 1	--	[T]	Signal transduction mechanisms	Protein kinase domain	Phosphoenolpyruvate carboxylase kinase 1 OS=Arabidopsis thaliana OX=3702 GN=PPCK1 PE=1 SV=1	T	Signal transduction mechanisms	phosphoenolpyruvate carboxylase kinase 1 [Solanum lycopersicum]	-0.963944	up	-1.18289	down
sly-miR171d	Solyc05g009360.4	--	--	--	--	--	--	--	--	--	S	Function unknown	hypothetical protein EJD97_015360 [Solanum chilense]	-0.566083	up	-1.18289	down
sly-miR171d	Solyc04g080970.4	--	--	Cellular Component: cellular_component (GO:0005575);; Cellular Component: intracellular (GO:0005622);; Cellular Component: cell (GO:0005623);; Cellular Component: nucleus (GO:0005634);; Cellular Component: organelle (GO:0043226);; Cellular Component: membrane-bounded organelle (GO:0043227);; Cellular Component: intracellular organelle (GO:0043229);; Cellular Component: intracellular membrane-boun…	--	--	--	--	Domain of unknown function (DUF702)	Protein SHI RELATED SEQUENCE 1 OS=Arabidopsis thaliana OX=3702 GN=SRS1 PE=1 SV=2	S	Function unknown	protein SHI RELATED SEQUENCE 1-like [Solanum lycopersicum]	0.608254	up	-1.18289	down
sly-miR171d	Solyc08g078800.1	--	--	--	K14494|1.6e-27|dzi:111318061|K14494 DELLA protein | (RefSeq) DELLA protein GAIP-B-like	Plant hormone signal transduction (ko04075)	--	--	GRAS domain family	Scarecrow-like protein 6 OS=Arabidopsis thaliana OX=3702 GN=SCL6 PE=1 SV=1	S	Function unknown	GRAS transcriptional regulator HAM [Solanum lycopersicum]	-0.627624	up	-1.18289	down
sly-miR171e	Solyc06g075490.1	[E]	Amino acid transport and metabolism	Cellular Component: plasma membrane (GO:0005886);; Biological Process: oligopeptide transport (GO:0006857);; Cellular Component: integral component of membrane (GO:0016021);; Molecular Function: transmembrane transporter activity (GO:0022857);;	K14638|2.5e-311|sly:101254503|K14638 solute carrier family 15 (peptide/histidine transporter), member 3/4 | (RefSeq) protein NRT1/ PTR FAMILY 2.3-like	--	[E]	Amino acid transport and metabolism	POT family	Protein NRT1/ PTR FAMILY 2.3 OS=Arabidopsis thaliana OX=3702 GN=NPF2.3 PE=2 SV=1	E	Amino acid transport and metabolism	protein NRT1/ PTR FAMILY 2.3-like [Solanum lycopersicum]	#NUM!	up	-1.76496	down
sly-miR171e	Solyc06g075480.4	--	--	Cellular Component: integral component of membrane (GO:0016021);; Molecular Function: transmembrane transporter activity (GO:0022857);;	K14638|0.0e+00|sly:101258463|K14638 solute carrier family 15 (peptide/histidine transporter), member 3/4 | (RefSeq) protein NRT1/ PTR FAMILY 2.7-like	--	[E]	Amino acid transport and metabolism	POT family	Protein NRT1/ PTR FAMILY 2.7 OS=Arabidopsis thaliana OX=3702 GN=NPF2.7 PE=1 SV=1	E	Amino acid transport and metabolism	protein NRT1/ PTR FAMILY 2.7-like [Solanum lycopersicum]	-1.14663	up	-1.76496	down
sly-miR171e	Solyc01g090240.3	[T]	Signal transduction mechanisms	Molecular Function: protein serine/threonine kinase activity (GO:0004674);; Molecular Function: ATP binding (GO:0005524);; Cellular Component: nucleus (GO:0005634);; Cellular Component: cytoplasm (GO:0005737);; Cellular Component: plasma membrane (GO:0005886);; Biological Process: protein phosphorylation (GO:0006468);; Biological Process: negative regulation of programmed cell death (GO:0043069);;	K08286|0.0e+00|nta:107775432|K08286 protein-serine/threonine kinase [EC:2.7.11.-] | (RefSeq) serine/threonine-protein kinase D6PK-like	--	[R]	General function prediction only	Protein kinase domain	Serine/threonine-protein kinase D6PKL2 OS=Arabidopsis thaliana OX=3702 GN=D6PKL2 PE=1 SV=1	T	Signal transduction mechanisms	AvrPto-dependent Pto-interacting protein 3 [Solanum lycopersicum]	-0.594599	up	-1.76496	down
sly-miR171e	Solyc06g075460.4	--	--	Biological Process: oligopeptide transport (GO:0006857);; Cellular Component: integral component of membrane (GO:0016021);; Molecular Function: transmembrane transporter activity (GO:0022857);;	K14638|1.9e-41|spen:107022953|K14638 solute carrier family 15 (peptide/histidine transporter), member 3/4 | (RefSeq) protein NRT1/ PTR FAMILY 2.6-like	--	[E]	Amino acid transport and metabolism	--	Protein NRT1/ PTR FAMILY 2.3 OS=Arabidopsis thaliana OX=3702 GN=NPF2.3 PE=2 SV=1	E	Amino acid transport and metabolism	hypothetical protein EJD97_010892, partial [Solanum chilense]	1.29009	up	-1.76496	down
sly-miR171e	Solyc08g078800.1	--	--	--	K14494|1.6e-27|dzi:111318061|K14494 DELLA protein | (RefSeq) DELLA protein GAIP-B-like	Plant hormone signal transduction (ko04075)	--	--	GRAS domain family	Scarecrow-like protein 6 OS=Arabidopsis thaliana OX=3702 GN=SCL6 PE=1 SV=1	S	Function unknown	GRAS transcriptional regulator HAM [Solanum lycopersicum]	-0.627624	up	-1.76496	down
sly-miR1917	Solyc05g053960.3	--	--	--	--	--	--	--	--	--	--	--	uncharacterized protein LOC101252396 [Solanum lycopersicum]	-1.38563	down	2.20799	up
sly-miR1917	Solyc08g075020.3	--	--	Cellular Component: extracellular region (GO:0005576);; Cellular Component: cell wall (GO:0005618);; Molecular Function: hydrolase activity (GO:0016787);; Biological Process: cell wall organization (GO:0071555);;	K01280|3.3e-111|spen:107013676|K01280 tripeptidyl-peptidase II [EC:3.4.14.10] | (RefSeq) tripeptidyl-peptidase 2-like isoform X1	--	[M]	Cell wall/membrane/envelope biogenesis	Pectinacetylesterase	Pectin acetylesterase 8 OS=Arabidopsis thaliana OX=3702 GN=PAE8 PE=2 SV=1	S	Function unknown	pectin acetylesterase 8-like isoform X1 [Solanum lycopersicum]	-0.768935	down	2.20799	up
sly-miR1917	Solyc04g076860.3	[R]	General function prediction only	Molecular Function: molecular_function (GO:0003674);; Molecular Function: catalytic activity (GO:0003824);; Molecular Function: ubiquitin-protein transferase activity (GO:0004842);; Cellular Component: cellular_component (GO:0005575);; Cellular Component: cell (GO:0005623);; Cellular Component: plasma membrane (GO:0005886);; Biological Process: cellular protein modification process (GO:0006464);;…	--	--	--	--	von Willebrand factor type A domain	E3 ubiquitin-protein ligase WAV3 OS=Arabidopsis thaliana OX=3702 GN=WAV3 PE=1 SV=1	S	Function unknown	E3 ubiquitin-protein ligase WAV3 [Solanum lycopersicum]	-0.672362	down	2.20799	up
sly-miR1917	Solyc01g065560.4	--	--	--	K18643|2.2e-35|gra:105795008|K18643 katanin p80 WD40 repeat-containing subunit B1 | (RefSeq) uncharacterized LOC105795008	--	--	--	Protein of unknown function (DUF789)	--	S	Function unknown	uncharacterized protein LOC101266863 [Solanum lycopersicum]	-0.523801	down	2.20799	up
sly-miR1917	Solyc05g051400.4	--	--	Biological Process: mitochondrial transport (GO:0006839);; Cellular Component: integral component of membrane (GO:0016021);; Cellular Component: mitochondrial membrane (GO:0031966);;	K15104|7.9e-162|sly:101258657|K15104 solute carrier family 25 (mitochondrial oxoglutarate transporter), member 11 | (RefSeq) mitochondrial uncoupling protein 5-like isoform X1	--	[C]	Energy production and conversion	Mitochondrial carrier protein	Mitochondrial uncoupling protein 5 OS=Arabidopsis thaliana OX=3702 GN=PUMP5 PE=2 SV=1	S	Function unknown	mitochondrial uncoupling protein 5-like isoform X2 [Solanum lycopersicum]	0.872255	down	2.20799	up
sly-miR1917	Solyc11g006710.2	[E]	Amino acid transport and metabolism	Cellular Component: integral component of membrane (GO:0016021);; Molecular Function: transmembrane transporter activity (GO:0022857);;	K03294|7.2e-131|rcu:8266538|K03294 basic amino acid/polyamine antiporter, APA family | (RefSeq) cationic amino acid transporter 1	--	[E]	Amino acid transport and metabolism	Amino acid permease	Cationic amino acid transporter 7, chloroplastic OS=Arabidopsis thaliana OX=3702 GN=CAT7 PE=3 SV=1	E	Amino acid transport and metabolism	cationic amino acid transporter 7, chloroplastic [Solanum lycopersicum]	3.21042	down	2.20799	up
sly-miR1917	Solyc06g007300.2	--	--	Biological Process: mitochondrial RNA metabolic process (GO:0000959);; Biological Process: mitochondrial RNA processing (GO:0000963);; Biological Process: RNA 5'-end processing (GO:0000966);; Molecular Function: molecular_function (GO:0003674);; Molecular Function: nucleic acid binding (GO:0003676);; Molecular Function: RNA binding (GO:0003723);; Molecular Function: catalytic activity (GO:0003824…	K00423|4.7e-13|aip:107627590|K00423 L-ascorbate oxidase [EC:1.10.3.3] | (RefSeq) L-ascorbate oxidase homolog	Ascorbate and aldarate metabolism (ko00053)	[R]	General function prediction only	PPR repeat family	Putative pentatricopeptide repeat-containing protein At1g12700, mitochondrial OS=Arabidopsis thaliana OX=3702 GN=At1g12700 PE=3 SV=1	S	Function unknown	putative pentatricopeptide repeat-containing protein At1g12700, mitochondrial [Solanum lycopersicum]	-0.573011	down	2.20799	up
sly-miR1917	Solyc07g056540.3	[CIR]	Energy production and conversion;; Lipid transport and metabolism;; General function prediction only	Molecular Function: FMN binding (GO:0010181);; Molecular Function: oxidoreductase activity (GO:0016491);;	K11517|4.8e-205|sly:544106|K11517 (S)-2-hydroxy-acid oxidase [EC:1.1.3.15] | (RefSeq) peroxisomal (S)-2-hydroxy-acid oxidase GLO1	Glyoxylate and dicarboxylate metabolism (ko00630);; Carbon metabolism (ko01200);; Peroxisome (ko04146)	[C]	Energy production and conversion	FMN-dependent dehydrogenase	(S)-2-hydroxy-acid oxidase GLO1 OS=Arabidopsis thaliana OX=3702 GN=GLO1 PE=1 SV=1	C	Energy production and conversion	peroxisomal (S)-2-hydroxy-acid oxidase GLO1 [Solanum lycopersicum]	1.59529	down	2.20799	up
sly-miR1917	Solyc06g053710.3	[KT]	Transcription;; Signal transduction mechanisms	Molecular Function: phosphorelay sensor kinase activity (GO:0000155);; Molecular Function: ATP binding (GO:0005524);; Cellular Component: endoplasmic reticulum membrane (GO:0005789);; Cellular Component: integral component of membrane (GO:0016021);; Molecular Function: ethylene receptor activity (GO:0038199);; Molecular Function: metal ion binding (GO:0046872);; Molecular Function: ethylene bindi…	K14509|0.0e+00|sly:543588|K14509 ethylene receptor [EC:2.7.13.-] | (RefSeq) ETR4; ethylene receptor homolog precursor	MAPK signaling pathway - plant (ko04016);; Plant hormone signal transduction (ko04075)	[T]	Signal transduction mechanisms	Response regulator receiver domain	Protein EIN4 OS=Arabidopsis thaliana OX=3702 GN=EIN4 PE=1 SV=1	T	Signal transduction mechanisms	ethylene receptor ETR4 precursor [Solanum lycopersicum]	-0.661164	down	2.20799	up
sly-miR1917	Solyc07g045540.4	[G]	Carbohydrate transport and metabolism	Molecular Function: glucose-6-phosphate dehydrogenase activity (GO:0004345);; Biological Process: glucose metabolic process (GO:0006006);; Biological Process: pentose-phosphate shunt, oxidative branch (GO:0009051);; Cellular Component: chloroplast stroma (GO:0009570);; Molecular Function: NADP binding (GO:0050661);;	K00036|0.0e+00|sly:101258470|K00036 glucose-6-phosphate 1-dehydrogenase [EC:1.1.1.49 1.1.1.363] | (RefSeq) glucose-6-phosphate 1-dehydrogenase, chloroplastic	Pentose phosphate pathway (ko00030);; Glutathione metabolism (ko00480);; Carbon metabolism (ko01200)	[G]	Carbohydrate transport and metabolism	Glucose-6-phosphate dehydrogenase, C-terminal domain	Glucose-6-phosphate 1-dehydrogenase, chloroplastic OS=Solanum tuberosum OX=4113 PE=1 SV=1	G	Carbohydrate transport and metabolism	glucose-6-phosphate 1-dehydrogenase, chloroplastic [Solanum lycopersicum]	0.706921	down	2.20799	up
sly-miR319a	Solyc07g009447.1	--	--	Biological Process: protein homooligomerization (GO:0051260);;	--	--	[R]	General function prediction only	--	Serine/threonine-protein kinase STN7, chloroplastic OS=Arabidopsis thaliana OX=3702 GN=STN7 PE=1 SV=1	T	Signal transduction mechanisms	PREDICTED: serine/threonine-protein kinase STN7, chloroplastic-like, partial [Tarenaya hassleriana]	-3.28185	up	-1.25852	down
sly-miR319a	Solyc03g006730.3	[T]	Signal transduction mechanisms	Molecular Function: protein serine/threonine kinase activity (GO:0004674);; Molecular Function: ATP binding (GO:0005524);; Cellular Component: integral component of membrane (GO:0016021);; Biological Process: recognition of pollen (GO:0048544);;	K24104|1.3e-71|thj:104799061|K24104 GPN-loop GTPase | (RefSeq) LOW QUALITY PROTEIN: uncharacterized protein LOC104799061	--	--	--	Protein tyrosine and serine/threonine kinase	G-type lectin S-receptor-like serine/threonine-protein kinase At1g61370 OS=Arabidopsis thaliana OX=3702 GN=At1g61370 PE=3 SV=2	T	Signal transduction mechanisms	PREDICTED: G-type lectin S-receptor-like serine/threonine-protein kinase SD1-29 [Solanum tuberosum]	-2.10421	up	-1.25852	down
sly-miR319a	Solyc10g008780.1	--	--	Molecular Function: transcription factor activity, sequence-specific DNA binding (GO:0003700);;	--	--	--	--	TCP family transcription factor	Transcription factor TCP10 OS=Arabidopsis thaliana OX=3702 GN=TCP10 PE=1 SV=1	S	Function unknown	hypothetical protein EJD97_013197 [Solanum chilense]	-0.958952	up	-1.25852	down
sly-miR319a	Solyc06g071200.3	--	--	Cellular Component: nucleus (GO:0005634);; Biological Process: intracellular protein transport (GO:0006886);; Molecular Function: Ran GTPase binding (GO:0008536);;	K15436|0.0e+00|sly:101246063|K15436 transportin-3 | (RefSeq) transportin MOS14 isoform X1	--	[U]	Intracellular trafficking, secretion, and vesicular transport	Exportin 1-like protein	Transportin MOS14 OS=Arabidopsis thaliana OX=3702 GN=MOS14 PE=1 SV=1	U	Intracellular trafficking, secretion, and vesicular transport	transportin MOS14 isoform X1 [Solanum lycopersicum]	-0.742931	up	-1.25852	down
sly-miR319a	Solyc06g061240.4	--	--	Molecular Function: zinc ion binding (GO:0008270);;	--	--	--	--	PLATZ transcription factor	--	S	Function unknown	hypothetical protein EJD97_001172 [Solanum chilense]	-0.548536	up	-1.25852	down
sly-miR319a	Solyc01g105570.4	--	--	--	--	--	--	--	--	--	S	Function unknown	uncharacterized protein LOC101255339 [Solanum lycopersicum]	-0.547109	up	-1.25852	down
sly-miR319a	Solyc12g014140.3	--	--	Molecular Function: transcription factor activity, sequence-specific DNA binding (GO:0003700);;	--	--	--	--	TCP family transcription factor	Transcription factor TCP4 OS=Arabidopsis thaliana OX=3702 GN=TCP4 PE=1 SV=1	K	Transcription	TCP transcription factor 3 [Solanum lycopersicum]	0.742063	up	-1.25852	down
sly-miR319a	Solyc02g079010.4	--	--	Cellular Component: integral component of membrane (GO:0016021);;	--	--	--	--	Cotton fibre expressed protein	--	--	--	hypothetical protein EJD97_008187 [Solanum chilense]	1.06653	up	-1.25852	down
sly-miR319a	Solyc11g072060.3	--	--	Molecular Function: DNA binding (GO:0003677);; Cellular Component: nucleus (GO:0005634);;	K09422|3.6e-278|sly:101262180|K09422 transcription factor MYB, plant | (RefSeq) transcription factor MYB97-like isoform X1	--	[K]	Transcription	Myb-like DNA-binding domain	Transcription factor GAMYB OS=Oryza sativa subsp. japonica OX=39947 GN=GAMYB PE=1 SV=1	K	Transcription	transcription factor MYB97-like isoform X1 [Solanum lycopersicum]	1.40174	up	-1.25852	down
sly-miR319a	Solyc03g113840.3	[G]	Carbohydrate transport and metabolism	--	K01205|1.2e-176|sot:102580602|K01205 alpha-N-acetylglucosaminidase [EC:3.2.1.50] | (RefSeq) alpha-N-acetylglucosaminidase-like	Glycosaminoglycan degradation (ko00531)	[U]	Intracellular trafficking, secretion, and vesicular transport	Alpha-N-acetylglucosaminidase (NAGLU) tim-barrel domain	Alpha-N-acetylglucosaminidase OS=Arabidopsis thaliana OX=3702 GN=NAGLU PE=2 SV=1	S	Function unknown	PREDICTED: alpha-N-acetylglucosaminidase-like [Solanum tuberosum]	1.87422	up	-1.25852	down
sly-miR319a	Solyc08g079550.1	--	--	--	K22911|6.5e-37|psom:113299743|K22911 thiamine phosphate phosphatase / amino-HMP aminohydrolase [EC:3.1.3.100 3.5.99.-] | (RefSeq) bifunctional TH2 protein, mitochondrial-like	Thiamine metabolism (ko00730)	--	--	Protein of unknown function (DUF 659)	--	S	Function unknown	uncharacterized protein LOC101245086 [Solanum lycopersicum]	1.53254	up	-1.25852	down
sly-miR319a	Solyc04g026210.3	[T]	Signal transduction mechanisms	Molecular Function: protein kinase activity (GO:0004672);; Molecular Function: ATP binding (GO:0005524);;	K01968|1.1e-52|psom:113350054|K01968 3-methylcrotonyl-CoA carboxylase alpha subunit [EC:6.4.1.4] | (RefSeq) LOW QUALITY PROTEIN: methylcrotonoyl-CoA carboxylase subunit alpha, mitochondrial-like	Valine, leucine and isoleucine degradation (ko00280)	[T]	Signal transduction mechanisms	Protein tyrosine and serine/threonine kinase	Serine/threonine-protein kinase STY8 OS=Arabidopsis thaliana OX=3702 GN=STY8 PE=1 SV=2	T	Signal transduction mechanisms	serine/threonine-protein kinase STY13-like [Solanum lycopersicum]	-0.794909	up	-1.25852	down
sly-miR393	Solyc10g008560.3	--	--	--	--	--	[S]	Function unknown	Vitamin B6 photo-protection and homoeostasis	Protein root UVB sensitive 6 OS=Arabidopsis thaliana OX=3702 GN=RUS6 PE=2 SV=1	S	Function unknown	protein root UVB sensitive 6 [Solanum lycopersicum]	-0.868392	down	1.44915	up
sly-miR393	Solyc02g085650.4	[E]	Amino acid transport and metabolism	Biological Process: mitochondrial RNA metabolic process (GO:0000959);; Molecular Function: molecular_function (GO:0003674);; Molecular Function: nucleic acid binding (GO:0003676);; Molecular Function: RNA binding (GO:0003723);; Molecular Function: mRNA binding (GO:0003729);; Molecular Function: catalytic activity (GO:0003824);; Molecular Function: nuclease activity (GO:0004518);; Molecular Functi…	K01262|3.3e-129|spen:107011936|K01262 Xaa-Pro aminopeptidase [EC:3.4.11.9] | (RefSeq) aminopeptidase P1-like	--	[R]	General function prediction only	PPR repeat family	Pentatricopeptide repeat-containing protein At4g36680, mitochondrial OS=Arabidopsis thaliana OX=3702 GN=At4g36680 PE=1 SV=1	S	Function unknown	pentatricopeptide repeat-containing protein At4g36680, mitochondrial-like [Solanum lycopersicum]	-0.757928	down	1.44915	up
sly-miR393	Solyc02g014460.4	--	--	--	K08678|3.2e-18|apro:F751_1245|K08678 UDP-glucuronate decarboxylase [EC:4.1.1.35] | (RefSeq) UDP-glucuronic acid decarboxylase 1	Amino sugar and nucleotide sugar metabolism (ko00520)	[S]	Function unknown	--	--	S	Function unknown	WD repeat-containing protein 76 [Solanum lycopersicum]	0.833668	down	1.44915	up
sly-miR393	Solyc06g009220.4	[G]	Carbohydrate transport and metabolism	Molecular Function: hydrolase activity, hydrolyzing O-glycosyl compounds (GO:0004553);; Biological Process: carbohydrate metabolic process (GO:0005975);;	K01214|0.0e+00|sly:101261524|K01214 isoamylase [EC:3.2.1.68] | (RefSeq) isoamylase 3, chloroplastic	Starch and sucrose metabolism (ko00500)	[G]	Carbohydrate transport and metabolism	Alpha amylase, catalytic domain	Isoamylase 3, chloroplastic OS=Arabidopsis thaliana OX=3702 GN=ISA3 PE=1 SV=2	G	Carbohydrate transport and metabolism	isoamylase 3, chloroplastic [Solanum lycopersicum]	0.629355	down	1.44915	up
sly-miR482a	Solyc10g074880.3	--	--	Cellular Component: integral component of membrane (GO:0016021);;	--	--	--	--	Protein RETICULATA-related	Protein RETICULATA-RELATED 3, chloroplastic OS=Arabidopsis thaliana OX=3702 GN=RER3 PE=1 SV=1	S	Function unknown	protein RETICULATA-RELATED 3, chloroplastic-like [Solanum lycopersicum]	-1.59817	down	1.12133	up
sly-miR482a	Solyc09g005290.1	[R]	General function prediction only	Biological Process: defense response (GO:0006952);; Molecular Function: ADP binding (GO:0043531);;	K15078|2.9e-118|tcc:18614561|K15078 structure-specific endonuclease subunit SLX1 [EC:3.6.1.-] | (RefSeq) putative disease resistance protein RGA3	--	[T]	Signal transduction mechanisms	NB-ARC domain	Putative disease resistance protein RGA3 OS=Solanum bulbocastanum OX=147425 GN=RGA3 PE=2 SV=2	S	Function unknown	putative disease resistance protein RGA3 [Solanum lycopersicum]	-0.622942	down	1.12133	up
sly-miR482a	Solyc06g069390.4	[J]	Translation, ribosomal structure and biogenesis	Molecular Function: D-aminoacyl-tRNA deacylase activity (GO:0051499);;	K09716|7.4e-208|sly:101263327|K09716 D-aminoacyl-tRNA deacylase [EC:3.1.1.96] | (RefSeq) D-aminoacyl-tRNA deacylase isoform X1	--	--	--	D-aminoacyl-tRNA deacylase	D-aminoacyl-tRNA deacylase OS=Arabidopsis thaliana OX=3702 GN=GEK1 PE=1 SV=2	S	Function unknown	D-aminoacyl-tRNA deacylase isoform X1 [Solanum lycopersicum]	0.70427	down	1.12133	up
sly-miR482a	Solyc01g112260.4	--	--	--	--	--	--	--	--	--	S	Function unknown	uncharacterized protein LOC101258903 [Solanum lycopersicum]	1.49333	down	1.12133	up
sly-miR482a	Solyc01g102610.3	[T]	Signal transduction mechanisms	Cellular Component: integral component of membrane (GO:0016021);; Molecular Function: oxidoreductase activity (GO:0016491);;	K00521|0.0e+00|sly:101246763|K00521 ferric-chelate reductase [EC:1.16.1.7] | (RefSeq) ferric reduction oxidase 6	--	[PQ]	Inorganic ion transport and metabolism;; Secondary metabolites biosynthesis, transport and catabolism	Ferric reductase NAD binding domain	Ferric reduction oxidase 6 OS=Arabidopsis thaliana OX=3702 GN=FRO6 PE=2 SV=1	U	Intracellular trafficking, secretion, and vesicular transport	ferric reduction oxidase 6 [Solanum lycopersicum]	2.47768	down	1.12133	up
sly-miR482a	Solyc10g007060.4	[K]	Transcription	Molecular Function: tRNA binding (GO:0000049);; Molecular Function: phenylalanine-tRNA ligase activity (GO:0004826);; Molecular Function: ATP binding (GO:0005524);; Cellular Component: cytoplasm (GO:0005737);; Biological Process: phenylalanyl-tRNA aminoacylation (GO:0006432);;	K01889|6.9e-292|sly:101266074|K01889 phenylalanyl-tRNA synthetase alpha chain [EC:6.1.1.20] | (RefSeq) phenylalanine--tRNA ligase alpha subunit, cytoplasmic	Aminoacyl-tRNA biosynthesis (ko00970)	[J]	Translation, ribosomal structure and biogenesis	tRNA synthetases class II core domain (F)	Phenylalanine--tRNA ligase alpha subunit, cytoplasmic OS=Arabidopsis thaliana OX=3702 GN=At4g39280 PE=2 SV=3	J	Translation, ribosomal structure and biogenesis	phenylalanine--tRNA ligase alpha subunit, cytoplasmic [Solanum lycopersicum]	-0.547397	down	1.12133	up
sly-miR482a	Solyc10g084590.2	[QV]	Secondary metabolites biosynthesis, transport and catabolism;; Defense mechanisms	Molecular Function: monooxygenase activity (GO:0004497);; Molecular Function: iron ion binding (GO:0005506);; Molecular Function: oxidoreductase activity, acting on paired donors, with incorporation or reduction of molecular oxygen (GO:0016705);; Molecular Function: heme binding (GO:0020037);;	K15472|5.6e-204|nau:109237629|K15472 premnaspirodiene oxygenase [EC:1.14.14.151] | (RefSeq) premnaspirodiene oxygenase	Sesquiterpenoid and triterpenoid biosynthesis (ko00909)	[Q]	Secondary metabolites biosynthesis, transport and catabolism	Cytochrome P450	Premnaspirodiene oxygenase OS=Hyoscyamus muticus OX=35626 GN=CYP71D55 PE=1 SV=1	Q	Secondary metabolites biosynthesis, transport and catabolism	hypothetical protein EJD97_013848 [Solanum chilense]	5.05863	down	1.12133	up
sly-miR482b	Solyc10g054970.1	--	--	Molecular Function: ADP binding (GO:0043531);;	K13459|4.0e-26|mdm:103429825|K13459 disease resistance protein RPS2 | (RefSeq) disease resistance protein At4g27190-like	Plant-pathogen interaction (ko04626)	[T]	Signal transduction mechanisms	NB-ARC domain	Probable disease resistance protein At1g61190 OS=Arabidopsis thaliana OX=3702 GN=At1g61190 PE=3 SV=1	S	Function unknown	hypothetical protein EJD97_022333, partial [Solanum chilense]	#NUM!	up	-13.0173	down
sly-miR482b	Solyc04g025820.1	--	--	Biological Process: defense response (GO:0006952);; Molecular Function: ADP binding (GO:0043531);;	K13457|3.3e-19|aip:107642374|K13457 disease resistance protein RPM1 | (RefSeq) disease resistance protein RPM1-like	Plant-pathogen interaction (ko04626)	[T]	Signal transduction mechanisms	NB-ARC domain	Disease resistance protein RPP13 OS=Arabidopsis thaliana OX=3702 GN=RPP13 PE=2 SV=2	S	Function unknown	R2 late blight resistance protein [Solanum hjertingii]	#NUM!	up	-13.0173	down
sly-miR482b	Solyc12g044190.3	[R]	General function prediction only	Molecular Function: ADP binding (GO:0043531);;	K13459|3.1e-89|egu:105052742|K13459 disease resistance protein RPS2 | (RefSeq) disease resistance protein At4g27190-like	Plant-pathogen interaction (ko04626)	[T]	Signal transduction mechanisms	NB-ARC domain	Disease resistance protein At4g27190 OS=Arabidopsis thaliana OX=3702 GN=At4g27190 PE=2 SV=1	S	Function unknown	probable disease resistance protein At1g61180 [Solanum pennellii]	-1.30704	up	-13.0173	down
sly-miR482b	Solyc12g005520.1	--	--	Molecular Function: ADP binding (GO:0043531);;	K13459|4.2e-33|nau:109232159|K13459 disease resistance protein RPS2 | (RefSeq) disease resistance protein RPS5-like	Plant-pathogen interaction (ko04626)	[T]	Signal transduction mechanisms	NB-ARC domain	Disease resistance protein RPS5 OS=Arabidopsis thaliana OX=3702 GN=RPS5 PE=1 SV=2	--	--	disease resistance protein RPS5-like [Solanum lycopersicum]	-1.25774	up	-13.0173	down
sly-miR482b	Solyc05g007170.3	--	--	Biological Process: defense response (GO:0006952);; Molecular Function: ADP binding (GO:0043531);;	K13453|0.0e+00|nto:104110459|K13453 disease resistance protein | (RefSeq) late blight resistance protein R1-A-like isoform X1	Plant-pathogen interaction (ko04626)	[T]	Signal transduction mechanisms	NB-ARC domain	Putative late blight resistance protein homolog R1B-16 OS=Solanum demissum OX=50514 GN=R1B-16 PE=3 SV=1	S	Function unknown	uncharacterized protein LOC101257665 [Solanum lycopersicum]	-0.593524	up	-13.0173	down
sly-miR482b	Solyc04g009240.2	[R]	General function prediction only	Biological Process: defense response (GO:0006952);; Molecular Function: ADP binding (GO:0043531);;	K13457|5.8e-105|qsu:111992130|K13457 disease resistance protein RPM1 | (RefSeq) disease resistance protein RPM1-like	Plant-pathogen interaction (ko04626)	[T]	Signal transduction mechanisms	NB-ARC domain	Disease resistance protein RPP13 OS=Arabidopsis thaliana OX=3702 GN=RPP13 PE=2 SV=2	S	Function unknown	disease resistance protein RPP13-like [Solanum lycopersicum]	-0.528885	up	-13.0173	down
sly-miR482b	Solyc04g009250.1	[R]	General function prediction only	Biological Process: defense response (GO:0006952);; Molecular Function: ADP binding (GO:0043531);;	K13457|5.5e-108|pxb:103962513|K13457 disease resistance protein RPM1 | (RefSeq) disease resistance protein RPM1-like isoform X1	Plant-pathogen interaction (ko04626)	[T]	Signal transduction mechanisms	NB-ARC domain	Disease resistance protein RPP13 OS=Arabidopsis thaliana OX=3702 GN=RPP13 PE=2 SV=2	S	Function unknown	disease resistance protein RPP13-like [Solanum lycopersicum]	0.885439	up	-13.0173	down
sly-miR482b	Solyc04g009130.4	[R]	General function prediction only	Biological Process: defense response (GO:0006952);; Molecular Function: ADP binding (GO:0043531);;	K13457|1.2e-80|pxb:103938646|K13457 disease resistance protein RPM1 | (RefSeq) disease resistance protein RPM1-like	Plant-pathogen interaction (ko04626)	[T]	Signal transduction mechanisms	NB-ARC domain	Putative disease resistance RPP13-like protein 3 OS=Arabidopsis thaliana OX=3702 GN=RPP13L3 PE=3 SV=1	S	Function unknown	HJTR2GH1 protein [Solanum hjertingii]	1.32445	up	-13.0173	down
sly-miR482b	Solyc07g039420.1	[R]	General function prediction only	Biological Process: defense response (GO:0006952);; Molecular Function: ADP binding (GO:0043531);;	K13457|1.6e-39|zju:107434542|K13457 disease resistance protein RPM1 | (RefSeq) disease resistance protein RPM1-like	Plant-pathogen interaction (ko04626)	[T]	Signal transduction mechanisms	NB-ARC domain	Disease resistance protein RPP13 OS=Arabidopsis thaliana OX=3702 GN=RPP13 PE=2 SV=2	S	Function unknown	PREDICTED: disease resistance protein RPP13-like [Solanum tuberosum]	3.68131	up	-13.0173	down
sly-miR482b	Solyc11g065780.3	--	--	Molecular Function: ADP binding (GO:0043531);;	K12818|2.7e-22|mtr:MTR_0267s0070|K12818 ATP-dependent RNA helicase DHX8/PRP22 [EC:3.6.4.13] | (RefSeq) NB-ARC domain disease resistance protein, putative	Spliceosome (ko03040)	[T]	Signal transduction mechanisms	Rx N-terminal domain	Putative disease resistance RPP13-like protein 1 OS=Arabidopsis thaliana OX=3702 GN=RPPL1 PE=3 SV=1	S	Function unknown	hypothetical protein EJD97_000881 [Solanum chilense]	-0.922479	up	-13.0173	down
sly-miR9472-5p	Solyc05g054380.2	--	--	Molecular Function: protein phosphatase inhibitor activity (GO:0004864);; Biological Process: defense response (GO:0006952);; Biological Process: abscisic acid-activated signaling pathway (GO:0009738);; Molecular Function: abscisic acid binding (GO:0010427);; Molecular Function: signaling receptor activity (GO:0038023);;	K05387|6.6e-18|peq:110030824|K05387 glutamate receptor, ionotropic, plant | (RefSeq) LOW QUALITY PROTEIN: glutamate receptor 2.3-like	--	--	--	Pathogenesis-related protein Bet v 1 family	Pathogenesis-related protein STH-2 OS=Solanum tuberosum OX=4113 GN=STH-2 PE=2 SV=1	S	Function unknown	pathogenesis-related protein STH-2 [Solanum lycopersicum]	-2.9678	up	-3.24205	down
sly-miR9472-5p	Solyc02g089780.3	--	--	Molecular Function: transcription cofactor activity (GO:0003712);; Molecular Function: histone acetyltransferase activity (GO:0004402);; Biological Process: regulation of transcription, DNA-templated (GO:0006355);; Molecular Function: zinc ion binding (GO:0008270);; Cellular Component: host cell nucleus (GO:0042025);;	K20724|4.8e-37|sot:102584544|K20724 transmembrane protein 33 | (RefSeq) transmembrane protein 33 homolog	--	--	--	--	--	--	--	unnamed protein product [Digitaria exilis]	-1.65025	up	-3.24205	down
sly-miR9472-5p	Solyc03g123500.4	--	--	Molecular Function: DNA binding (GO:0003677);; Molecular Function: transcription factor activity, sequence-specific DNA binding (GO:0003700);; Cellular Component: nucleus (GO:0005634);;	K09286|2.1e-224|sly:543910|K09286 EREBP-like factor | (RefSeq) JERF3	--	--	--	AP2 domain	Ethylene-responsive transcription factor RAP2-2 OS=Arabidopsis thaliana OX=3702 GN=RAP2-2 PE=1 SV=2	K	Transcription	GCC box binding protein C.4 [Solanum lycopersicum]	-1.03904	up	-3.24205	down
sly-miR9472-5p	Solyc02g071250.3	[K]	Transcription	Molecular Function: phosphatase activity (GO:0016791);;	K17616|4.5e-272|sly:101254863|K17616 CTD small phosphatase-like protein 2 [EC:3.1.3.-] | (RefSeq) CTD small phosphatase-like protein 2	--	[K]	Transcription	NLI interacting factor-like phosphatase	RNA polymerase II C-terminal domain phosphatase-like 5 OS=Arabidopsis thaliana OX=3702 GN=CPL5 PE=1 SV=2	K	Transcription	CTD small phosphatase-like protein 2 [Solanum lycopersicum]	-0.658233	up	-3.24205	down
sly-miR9472-5p	Solyc01g094570.3	--	--	Biological Process: lipid catabolic process (GO:0016042);;	K23408|4.7e-10|obr:102713458|K23408 cell division cycle-associated protein 7 | (RefSeq) cell division cycle-associated protein 7-like	--	[IOT]	Lipid transport and metabolism;; Posttranslational modification, protein turnover, chaperones;; Signal transduction mechanisms	Lipase (class 3)	--	S	Function unknown	uncharacterized protein LOC101260669 [Solanum lycopersicum]	-0.631213	up	-3.24205	down
sly-miR9472-5p	Solyc10g008390.3	[O]	Posttranslational modification, protein turnover, chaperones	Biological Process: glycerol ether metabolic process (GO:0006662);; Molecular Function: protein disulfide oxidoreductase activity (GO:0015035);; Biological Process: cell redox homeostasis (GO:0045454);;	K03671|6.0e-100|sly:101261858|K03671 thioredoxin 1 | (RefSeq) uncharacterized protein LOC101261858	--	[O]	Posttranslational modification, protein turnover, chaperones	Thioredoxin	Thioredoxin M-type, chloroplastic OS=Brassica napus OX=3708 PE=1 SV=1	O	Posttranslational modification, protein turnover, chaperones	uncharacterized protein LOC101261858 [Solanum lycopersicum]	-0.580198	up	-3.24205	down
sly-miR9472-5p	Solyc02g085400.3	--	--	Cellular Component: integral component of membrane (GO:0016021);;	--	--	--	--	Sulfite exporter TauE/SafE	Sulfite exporter TauE/SafE family protein 3 OS=Arabidopsis thaliana OX=3702 GN=At2g25737 PE=2 SV=1	S	Function unknown	sulfite exporter TauE/SafE family protein 3 [Solanum lycopersicum]	-0.563983	up	-3.24205	down
sly-miR9472-5p	Solyc10g079640.2	[R]	General function prediction only	Molecular Function: hydrolase activity (GO:0016787);;	K21604|3.4e-275|sly:101267174|K21604 jasmonoyl-L-amino acid hydrolase [EC:3.5.1.127] | (RefSeq) IAA-amino acid hydrolase ILR1-like 6 isoform X2	--	--	--	Peptidase family M20/M25/M40	IAA-amino acid hydrolase ILR1-like 6 OS=Arabidopsis thaliana OX=3702 GN=ILL6 PE=1 SV=2	E	Amino acid transport and metabolism	IAA-amino acid hydrolase ILR1-like 6 isoform X2 [Solanum lycopersicum]	0.803442	up	-3.24205	down
sly-miR9472-5p	Solyc12g006000.1	--	--	Molecular Function: 1-phosphatidylinositol binding (GO:0005545);; Cellular Component: clathrin-coated vesicle (GO:0030136);; Molecular Function: clathrin binding (GO:0030276);; Biological Process: clathrin coat assembly (GO:0048268);;	K20043|3.0e-219|nsy:104211106|K20043 clathrin coat assembly protein AP180 | (RefSeq) clathrin coat assembly protein AP180-like	--	[TU]	Signal transduction mechanisms;; Intracellular trafficking, secretion, and vesicular transport	ANTH domain	Clathrin coat assembly protein AP180 OS=Arabidopsis thaliana OX=3702 GN=AP180 PE=1 SV=1	U	Intracellular trafficking, secretion, and vesicular transport	clathrin coat assembly protein AP180-like [Solanum lycopersicum]	1.24593	up	-3.24205	down
sly-miR9472-5p	Solyc06g069000.3	--	--	Cellular Component: integral component of membrane (GO:0016021);;	--	--	--	--	SPARK	Uncharacterized GPI-anchored protein At4g28100 OS=Arabidopsis thaliana OX=3702 GN=At4g28100 PE=2 SV=1	--	--	uncharacterized GPI-anchored protein At4g28100-like [Solanum lycopersicum]	1.3639	up	-3.24205	down
sly-miR9472-5p	Solyc03g097990.3	--	--	Molecular Function: phosphoprotein phosphatase activity (GO:0004721);; Cellular Component: nucleus (GO:0005634);; Biological Process: mRNA processing (GO:0006397);;	K15544|2.6e-109|sly:101248465|K15544 RNA polymerase II subunit A C-terminal domain phosphatase SSU72 [EC:3.1.3.16] | (RefSeq) RNA polymerase II subunit A C-terminal domain phosphatase SSU72	mRNA surveillance pathway (ko03015)	[K]	Transcription	Ssu72-like protein	--	K	Transcription	RNA polymerase II subunit A C-terminal domain phosphatase SSU72 [Solanum lycopersicum]	0.521805	up	-3.24205	down
sly-miR9472-5p	Solyc09g061330.3	[M]	Cell wall/membrane/envelope biogenesis	Molecular Function: protein serine/threonine kinase activity (GO:0004674);; Molecular Function: ATP binding (GO:0005524);;	K13430|1.7e-127|nnu:104592805|K13430 serine/threonine-protein kinase PBS1 [EC:2.7.11.1] | (RefSeq) serine/threonine-protein kinase PBS1	Plant-pathogen interaction (ko04626)	[T]	Signal transduction mechanisms	Protein kinase domain	Probable serine/threonine-protein kinase PBL26 OS=Arabidopsis thaliana OX=3702 GN=PBL26 PE=2 SV=1	T	Signal transduction mechanisms	probable serine/threonine-protein kinase PBL25 [Solanum lycopersicum]	-2.18704	up	-3.24205	down
sly-miR9472-5p	Solyc12g011200.3	--	--	Molecular Function: transcription factor activity, sequence-specific DNA binding (GO:0003700);; Cellular Component: nucleus (GO:0005634);; Molecular Function: sequence-specific DNA binding (GO:0043565);;	K12835|4.1e-30|cmax:111493042|K12835 ATP-dependent RNA helicase DDX42 [EC:3.6.4.13] | (RefSeq) DEAD-box ATP-dependent RNA helicase 24 isoform X1	Spliceosome (ko03040)	--	--	WRKY DNA -binding domain	WRKY transcription factor 28 OS=Arabidopsis thaliana OX=3702 GN=WRKY28 PE=2 SV=1	K	Transcription	WRKY transcription factor 71-like isoform X1 [Solanum lycopersicum]	-1.73697	up	-3.24205	down
sly-miR9472-5p	Solyc02g077520.3	[H]	Coenzyme transport and metabolism	Molecular Function: O-methyltransferase activity (GO:0008171);; Biological Process: methylation (GO:0032259);; Molecular Function: protein dimerization activity (GO:0046983);;	K16040|1.1e-126|qsu:111989184|K16040 trans-resveratrol di-O-methyltransferase [EC:2.1.1.240] | (RefSeq) trans-resveratrol di-O-methyltransferase-like	Stilbenoid, diarylheptanoid and gingerol biosynthesis (ko00945)	[R]	General function prediction only	O-methyltransferase domain	Probable O-methyltransferase 3 OS=Humulus lupulus OX=3486 GN=OMT3 PE=2 SV=1	S	Function unknown	probable O-methyltransferase 3 [Solanum lycopersicum]	-1.53596	up	-3.24205	down
sly-miR9479-5p	Solyc12g041930.1	--	--	--	--	--	--	--	--	--	--	--	uncharacterized protein LOC104645010 [Solanum lycopersicum]	1.09048	up	-3.97659	down
