# Supplementary material for: Integrating omics reveals that miRNA-guided genetic regulation on plant hormone level and defense response pathways shape resistance to Cladosporium fulvum in the tomato Cf-10-gene-carrying line
Source: Front Genet. 2023 May 25;14:1158631. doi: 10.3389/fgene.2023.1158631 (PMC10248068; doi:10.3389/fgene.2023.1158631)
Supplement: Supplementary file 17 [file Table5.XLSX]

## Sheet: Sheet1
Table S5 Differently expressed miRNAs between resistant and susceptible line at after inoculation.
#ID	MM-1_Count	MM-2_Count	MM-3_Count	Cf10-1_Count	Cf10-2_Count	Cf10-3_Count	MM-1_TPM	MM-2_TPM	MM-3_TPM	Cf10-1_TPM	Cf10-2_TPM	Cf10-3_TPM	p value	FDR	log2FC	Regulated
sly-miR482b	1402	950	871	0	0	0	3317.98	2490.8	2091.64	0	0	0	3.22004e-63	1.43292e-60	-13.0173	down
novel_miR_228	471	642	759	66	57	92	1114.67	1683.26	1822.68	202.066	199.529	281.252	8.05885e-19	1.79309e-16	-2.89288	down
novel_miR_19	57	58	60	0	1	1	134.897	152.07	144.085	0	3.50051	3.05708	1.34613e-18	1.99676e-16	-6.01294	down
novel_miR_82	279	293	452	1426	1524	1950	660.283	768.216	1085.44	4365.85	5334.77	5961.32	1.68382e-16	1.87325e-14	2.51095	up
novel_miR_5	159	470	575	15	28	42	376.29	1232.29	1380.82	45.9241	98.0142	128.398	1.03162e-15	9.18144e-14	-3.56243	down
novel_miR_254	29	45	63	111	187	224	68.6316	117.985	151.29	339.838	654.595	684.787	8.43205e-10	6.25377e-08	2.18329	up
novel_miR_234	141	124	158	290	331	400	333.691	325.115	379.425	887.866	1158.67	1222.83	2.69748e-07	1.71483e-05	1.49836	up
novel_miR_103	31	31	63	6	6	1	73.3648	81.2789	151.29	18.3696	21.003	3.05708	3.28064e-07	1.82485e-05	-2.91989	down
novel_miR_236	335	284	407	134	55	101	792.813	744.619	977.379	410.255	192.528	308.766	9.14707e-07	4.52272e-05	-1.59262	down
sly-miR9472-5p	2693	349	311	150	94	80	6373.27	915.043	746.842	459.241	329.048	244.567	1.16795e-05	0.000519737	-3.24205	down
sly-miR156d-5p	62	67	57	181	124	137	146.73	175.667	136.881	554.151	434.063	418.821	1.52649e-05	0.000617533	1.47085	up
novel_miR_136	65	94	139	117	306	304	153.829	246.458	333.798	358.208	1071.15	929.354	2.79293e-05	0.00103571	1.56011	up
novel_miR_250	22	29	21	78	43	83	52.0653	76.0351	50.4299	238.805	150.522	253.738	7.85403e-05	0.0026885	1.68666	up
novel_miR_88	33	44	79	82	101	177	78.098	115.364	189.712	251.052	353.551	541.104	9.78338e-05	0.00310972	1.44856	up
novel_miR_124	199	232	321	322	563	601	470.955	608.28	770.856	985.837	1970.78	1837.31	0.000128275	0.0038055	1.23837	up
novel_miR_273	148	259	337	434	471	518	350.258	679.072	809.279	1328.74	1648.74	1583.57	0.000150188	0.00417711	1.21018	up
sly-miR10531	6	11	23	1	1	3	14.1996	28.8409	55.2327	3.06161	3.50051	9.17125	0.000201467	0.00527285	-2.64879	down
novel_miR_185	92	90	89	136	210	214	217.728	235.971	213.727	416.378	735.106	654.216	0.000213284	0.00527285	1.26839	up
novel_miR_7	132	116	193	172	256	298	312.392	304.14	463.474	526.596	896.129	911.011	0.000888794	0.0208165	0.969553	up
sly-miR156c	340	548	394	206	149	135	804.646	1436.8	946.16	630.691	521.575	412.706	0.00137441	0.0295228	-1.15033	down
sly-miR156b	340	548	394	206	149	135	804.646	1436.8	946.16	630.691	521.575	412.706	0.00139321	0.0295228	-1.15032	down
novel_miR_8	509	471	709	822	1103	832	1204.6	1234.91	1702.61	2516.64	3861.06	2543.49	0.00153649	0.031079	0.991174	up
sly-miR156a	346	560	412	215	154	143	818.846	1468.26	989.386	658.245	539.078	437.163	0.00170599	0.0330073	-1.12626	down
novel_miR_133	32	16	22	43	50	54	75.7314	41.9504	52.8313	131.649	175.025	165.083	0.00198484	0.0368022	1.28189	up
novel_miR_306	6	4	5	14	14	15	14.1996	10.4876	12.0071	42.8625	49.0071	45.8563	0.00236362	0.0417413	1.72741	up
novel_miR_22	6	4	5	14	14	15	14.1996	10.4876	12.0071	42.8625	49.0071	45.8563	0.00244223	0.0417413	1.72737	up
novel_miR_130	6	4	5	14	14	15	14.1996	10.4876	12.0071	42.8625	49.0071	45.8563	0.00253262	0.0417413	1.72733	up
novel_miR_199	94	60	129	44	28	30	222.461	157.314	309.783	134.711	98.0142	91.7125	0.00284409	0.0452007	-1.19703	down
novel_miR_26	71	110	132	130	151	254	168.029	288.409	316.988	398.009	528.576	776.5	0.00294791	0.0452352	0.99423	up
sly-miR171f	1329	984	964	601	391	468	3145.22	2579.95	2314.97	1840.02	1368.7	1430.72	0.0038874	0.0576631	-0.962096	down
novel_miR_282	55	90	97	113	127	136	130.163	235.971	232.938	345.961	444.564	415.764	0.00477412	0.0685318	0.888002	up
novel_miR_292	85	145	223	231	155	294	201.162	380.175	535.517	707.231	542.578	898.783	0.0058651	0.0815615	0.83937	up
novel_miR_260	111	113	266	190	144	507	262.693	296.275	638.778	581.705	504.073	1549.94	0.0097289	0.131193	0.98965	up
sly-miR171e	27	16	7	6	3	4	63.8984	41.9504	16.81	18.3696	10.5015	12.2283	0.0105942	0.134572	-1.76496	down
sly-miR319a	16	30	23	7	5	13	37.8657	78.657	55.2327	21.4312	17.5025	39.7421	0.0109702	0.134572	-1.25852	down
novel_miR_34	213	184	319	162	77	91	504.087	482.429	766.054	495.98	269.539	278.195	0.0111625	0.134572	-0.842368	down
sly-miR482a	162	209	79	381	283	185	383.39	547.977	189.712	1166.47	990.643	565.561	0.0111891	0.134572	1.12133	up
novel_miR_73	782	1041	1540	1773	1330	1619	1850.69	2729.4	3698.19	5428.23	4655.67	4949.42	0.0115828	0.13564	0.764186	up
sly-miR160a	25	12	12	6	5	2	59.1652	31.4628	28.8171	18.3696	17.5025	6.11417	0.012643	0.142762	-1.67237	down
novel_miR_144	235	294	226	146	106	140	556.152	770.838	542.721	446.994	371.054	427.992	0.0128325	0.142762	-0.741266	down
novel_miR_176	106	298	438	89	113	161	250.86	781.326	1051.82	272.483	395.557	492.191	0.0137553	0.149295	-0.932266	down
novel_miR_258	90	46	67	177	84	85	212.995	120.607	160.895	541.904	294.042	259.852	0.016574	0.175606	1.00308	up
novel_miR_227	188	108	202	222	189	279	444.922	283.165	485.087	679.676	661.596	852.927	0.0178247	0.184465	0.69513	up
novel_miR_243	475	548	654	782	683	771	1124.14	1436.8	1570.53	2394.18	2390.85	2357.01	0.0198419	0.197572	0.662581	up
novel_miR_97	126	195	304	218	313	312	298.192	511.27	730.032	667.43	1095.66	953.811	0.0203244	0.197572	0.721913	up
novel_miR_267	123	786	589	233	170	128	291.093	2060.81	1414.44	713.354	595.086	391.307	0.0204232	0.197572	-1.20008	down
novel_miR_159	55	64	96	83	77	148	130.163	167.802	230.536	254.113	269.539	452.449	0.0212689	0.198449	0.740377	up
novel_miR_13	110	124	179	182	145	203	260.327	325.115	429.854	557.212	507.573	620.588	0.0217165	0.198449	0.607041	up
novel_miR_210	156	180	245	232	184	363	369.191	471.942	588.348	710.293	644.093	1109.72	0.0218517	0.198449	0.637781	up
novel_miR_4	205	273	385	354	437	373	485.154	715.778	924.547	1083.81	1529.72	1140.29	0.0237028	0.210955	0.720297	up
novel_miR_61	36	95	137	31	33	47	85.1978	249.08	328.995	94.9098	115.517	143.683	0.0248098	0.216478	-0.991181	down
novel_miR_239	152	118	173	101	49	73	359.724	309.384	415.446	309.222	171.525	223.167	0.0260619	0.223029	-0.753955	down
novel_miR_229	75	89	122	107	103	179	177.495	233.349	292.973	327.592	360.552	547.218	0.0275221	0.230884	0.666459	up
novel_miR_180	255	243	310	382	314	381	603.485	637.121	744.441	1169.53	1099.16	1164.75	0.0280174	0.230884	0.652599	up
sly-miR1917	1	2	0	2	7	4	2.36661	5.2438	0	6.12321	24.5035	12.2283	0.0316755	0.25004	2.20799	up
novel_miR_131	205	167	225	111	96	111	485.154	437.857	540.32	339.838	336.049	339.336	0.0322012	0.25004	-0.672467	down
novel_miR_186	205	167	225	111	96	111	485.154	437.857	540.32	339.838	336.049	339.336	0.0324567	0.25004	-0.672464	down
novel_miR_69	205	167	225	111	96	111	485.154	437.857	540.32	339.838	336.049	339.336	0.0325895	0.25004	-0.672463	down
novel_miR_77	171	192	286	216	293	324	404.69	503.405	686.807	661.307	1025.65	990.496	0.0340877	0.254397	0.620845	up
sly-miR159b	4	3	3	0	0	1	9.46642	7.8657	7.20426	0	0	3.05708	0.0343007	0.254397	-2.74005	down
sly-miR162	4874	3286	2690	1936	1716	2134	11534.8	8615.56	6459.82	5927.27	6006.87	6523.82	0.0378602	0.276193	-0.733065	down
sly-miR9479-5p	3	0	3	0	0	0	7.09982	0	7.20426	0	0	0	0.041013	0.294367	-3.97659	down
novel_miR_213	75	87	77	77	112	144	177.495	228.105	184.909	235.744	392.057	440.22	0.0425166	0.300316	0.680779	up
sly-miR171d	16	7	12	5	4	4	37.8657	18.3533	28.8171	15.308	14.002	12.2283	0.047176	0.316106	-1.18289	down
novel_miR_90	219	325	506	329	409	615	518.287	852.117	1215.12	1007.27	1431.71	1880.11	0.0481387	0.316106	0.620451	up
sly-miR393	1	3	3	4	4	9	2.36661	7.8657	7.20426	12.2464	14.002	27.5138	0.0487585	0.316106	1.44915	up
novel_miR_83	37	53	92	30	19	36	87.5644	138.961	220.931	91.8482	66.5096	110.055	0.0488432	0.316106	-0.834616	down
novel_miR_96	74	37	60	69	85	96	175.129	97.0102	144.085	211.251	297.543	293.48	0.0490143	0.316106	0.765533	up
