# Supplementary material for: Integrating omics reveals that miRNA-guided genetic regulation on plant hormone level and defense response pathways shape resistance to Cladosporium fulvum in the tomato Cf-10-gene-carrying line
Source: Front Genet. 2023 May 25;14:1158631. doi: 10.3389/fgene.2023.1158631 (PMC10248068; doi:10.3389/fgene.2023.1158631)
Supplement: Supplementary file 18 [file Table13.XLSX]

## Sheet: Sheet1
Table S13 Comparing plant hormone and their metabolites between control and 3dpi in resistant line.
Index	Compounds	Class	p value	Fold_Change	Log2FC	Type
ABA	Abscisic acid	ABA	0.257	1.219	0.285	insig
IAA	Indole-3-acetic acid	Auxin	0.197	1.284	0.361	insig
IAA-Ala	N-(3-Indolylacetyl)-L-alanine	Auxin	N/A	N/A	N/A	insig
IAA-Glc	1-O-indol-3-ylacetylglucose	Auxin	0.214	0.489	-1.033	down
IAA-Gly	Indole-3-acetyl glycine	Auxin	0.215	1.231	0.3	insig
IAA-Val	N-(3-Indolylacetyl)-L-valine	Auxin	0.18	0.567	-0.819	insig
IAA-Val-Me	Indole-3-acetyl-L-valine methyl ester	Auxin	0.825	0.862	-0.215	insig
ICA	Indole-3-carboxylic acid	Auxin	N/A	N/A	N/A	insig
ICAld	Indole-3-carboxaldehyde	Auxin	0.345	1.335	0.417	insig
MEIAA	Methyl indole-3-acetate	Auxin	0.535	1.459	0.545	insig
TRA	Tryptamine	Auxin	0.413	1.447	0.533	insig
TRP	L-tryptophan	Auxin	0.798	0.849	-0.236	insig
2MeScZR	2-Methylthio-cis-zeatin riboside	CK	0.091	3.288	1.717	up
cZ	cis-Zeatin	CK	0.03	2.616	1.387	up
cZR	cis-Zeatin riboside	CK	N/A	1.613	0.69	insig
DHZ7G	Dihydrozeatin-7-glucoside	CK	0.949	1.014	0.02	insig
DZ	Dihydrozeatin	CK	0.299	1.798	0.846	insig
IP	N6-isopentenyladenine	CK	N/A	N/A	N/A	insig
iP7G	N6-Isopentenyl-adenine-7-glucoside	CK	0.364	1.223	0.29	insig
pTR	para-Topolin riboside	CK	0.387	1.551	0.633	insig
tZ	trans-Zeatin	CK	0.212	0.804	-0.315	insig
tZOG	trans-Zeatin-O-glucoside	CK	0.942	1.015	0.022	insig
ACC	1-Aminocyclopropanecarboxylic acid	ETH	0.06	0.791	-0.339	insig
H2JA	Dihydrojasmonic acid	JA	0.097	1.515	0.6	insig
JA	Jasmonic acid	JA	0.561	1.251	0.323	insig
JA-ILE	Jasmonoyl-L-isoleucine	JA	0.086	5.016	2.327	up
OPDA	cis(+)-12-Oxophytodienoic acid	JA	0.029	0.316	-1.66	down
SA	Salicylic acid	SA	0	2.557	1.355	up
SAG	Salicylic acid 2-O-β-glucoside	SA	0.012	2.639	1.4	up
5DS	5-Deoxystrigol	SL	0.02	1.981	0.986	insig
