# Supplementary material for: Integrating omics reveals that miRNA-guided genetic regulation on plant hormone level and defense response pathways shape resistance to Cladosporium fulvum in the tomato Cf-10-gene-carrying line
Source: Front Genet. 2023 May 25;14:1158631. doi: 10.3389/fgene.2023.1158631 (PMC10248068; doi:10.3389/fgene.2023.1158631)
Supplement: Supplementary file 20 [file Table8.XLSX]

## Sheet: Sheet1
Table S8 Differently expressed genes between before and 3dpi at Cf-10 gene carrying line and their GO enrichment results.
#ID	CKCf10-1_Count	CKCf10-2_Count	CKCf10-3_Count	Cf10-1_Count	Cf10-2_Count	Cf10-3_Count	CKCf10-1_FPKM	CKCf10-2_FPKM	CKCf10-3_FPKM	Cf10-1_FPKM	Cf10-2_FPKM	Cf10-3_FPKM	FDR	log1.5(Fold change)	Class	GO_Name	GO_ID	GO_Level	p value	EnrichmentScore	HitsGenesCountsInSelectedSet	HitsGenesCountsInBackground	AllGenesCountsInSelectedSet	AllGenesCountsInBackground	GenesOfSelectedSetInGOterm	Corrected p value(BH method)
Solyc09g097760.3	133	186	218	0	4	0	3.56858	5.23662	7.03833	0	0.129549	0	1.08e-19	-7.63093	Molecular function	endonuclease activity	GO:0004519	6	2.6544e-11	2.01002	93	424	1988	18218	Solyc07g042760.1,Solyc09g061760.1,Solyc07g049150.2,Solyc01g090510.2,Solyc07g009220.2,Solyc01g080190.3,Solyc07g017760.1,Solyc03g053085.1,Solyc01g100800.2,Solyc08g077510.4,Solyc01g110010.3,Solyc01g006920.4,Solyc04g064660.1,Solyc02g065560.1,Solyc06g048900.1,Solyc11g062250.2,Solyc04g079150.1,Solyc11g008970.1,Solyc04g063270.2,Solyc08g077120.2,Solyc04g076610.3,Solyc01g095110.4,Solyc02g068890.3,Solyc04g…	2.34383e-08
Solyc01g094140.3	251	141	466	3	3	10	2.93073	1.7161	6.53993	0.030259	0.031287	0.136919	1.09e-12	-6.33395	Molecular function	nuclease activity	GO:0004518	5	2.64983e-09	1.81085	99	501	1988	18218	Solyc03g117030.2,Solyc07g042760.1,Solyc09g061760.1,Solyc07g049150.2,Solyc01g090510.2,Solyc07g009220.2,Solyc01g080190.3,Solyc07g017760.1,Solyc03g053085.1,Solyc01g100800.2,Solyc08g077510.4,Solyc01g110010.3,Solyc12g089220.3,Solyc01g006920.4,Solyc08g065880.3,Solyc04g064660.1,Solyc02g065560.1,Solyc06g048900.1,Solyc11g062250.2,Solyc04g079150.1,Solyc11g008970.1,Solyc04g063270.2,Solyc08g077120.2,Solyc04g…	1.1699e-06
Solyc06g072430.3	648	3930	2399	58	82	84	12.6798	80.3362	56.3521	1.4549	2.00838	2.08418	5.11e-15	-6.29278	Molecular function	hydrolase activity, acting on ester bonds	GO:0016788	4	9.98275e-07	1.40682	179	1166	1988	18218	Solyc03g117030.2,Solyc07g042760.1,Solyc07g062970.3,Solyc09g061760.1,Solyc04g054930.3,Solyc07g049150.2,Solyc01g090510.2,Solyc07g009220.2,Solyc01g080190.3,Solyc06g082080.3,Solyc07g017760.1,Solyc07g040990.4,Solyc12g006930.2,Solyc06g076400.3,Solyc03g053085.1,Solyc01g100800.2,Solyc01g099030.4,Solyc03g121880.4,Solyc06g082000.4,Solyc07g014730.3,Solyc05g043330.3,Solyc10g085630.3,Solyc05g032680.4,Solyc08g…	0.000293826
Solyc06g082240.2	90	70	196	0	2	0	0.995995	0.808869	2.60911	0	0.028068	0	8.2e-11	-6.1642	Molecular function	catalytic activity	GO:0003824	2	6.59648e-06	1.08511	1168	9864	1988	18218	Solanum_lycopersicum_newGene_2748,Solyc10g086500.1,Solyc03g117030.2,Solyc07g042760.1,Solyc03g116690.3,Solyc07g062970.3,Solyc05g041200.4,Solyc01g098410.4,Solyc07g006350.3,Solyc12g042480.3,Solyc01g006140.4,Solyc06g070980.3,Solyc03g116700.4,Solyc02g062970.3,Solyc09g066470.4,Solyc04g016230.4,Solyc05g056170.3,Solyc11g012240.1,Solanum_lycopersicum_newGene_2764,Solyc06g050530.3,Solyc07g007620.3,Solyc04g…	0.00145617
Solyc04g072700.4	910	346	3206	13	28	26	42.7352	16.9389	180.577	0.774077	1.64628	1.53829	5.77e-11	-6.14251	Molecular function	phosphatidylinositol phospholipase C activity	GO:0004435	8	0.000649025	5.72749	5	8	1988	18218	Solyc06g082000.4,Solyc10g076710.3,Solyc05g052760.4,Solyc03g096070.3,Solyc09g075420.3,	0.114618
Solyc01g105770.2	132	118	309	4	8	3	1.92037	1.79775	5.41705	0.073835	0.143689	0.037182	1.43e-11	-5.973	Molecular function	phospholipase C activity	GO:0004629	7	0.000649025	5.72749	5	8	1988	18218	Solyc06g082000.4,Solyc10g076710.3,Solyc05g052760.4,Solyc03g096070.3,Solyc09g075420.3,	0.114618
Solyc07g066360.1	151	90	164	0	0	5	13.4546	8.39015	17.4787	0	0	0.566102	3.48e-10	-5.91661	Molecular function	hydrolase activity	GO:0016787	3	0.000709555	1.15209	393	3126	1988	18218	Solyc03g117030.2,Solyc07g042760.1,Solyc07g062970.3,Solyc02g062970.3,Solyc09g066470.4,Solyc01g005120.3,Solyc09g061760.1,Solyc04g054930.3,Solyc07g049150.2,Solyc07g066620.3,Solyc12g014420.2,Solyc01g090510.2,Solyc04g064750.2,Solyc01g111560.3,Solyc07g009220.2,Solyc08g082830.3,Solyc08g075020.3,Solyc08g065610.3,Solyc01g080190.3,Solyc08g076970.3,Solyc01g108490.3,Solyc08g068870.3,Solyc11g066290.2,Solyc10g…	0.0895053
Solyc09g075210.3	32613	35831	51767	2019	2751	3645	806.37	924.602	1535.07	64.4307	85.9806	114.336	5.9e-26	-5.80802	Molecular function	kinase activity	GO:0016301	5	0.0018694	1.21102	201	1521	1988	18218	Solanum_lycopersicum_newGene_2748,Solyc01g098410.4,Solyc01g006140.4,Solanum_lycopersicum_newGene_2764,Solyc11g012480.3,Solanum_lycopersicum_newGene_2770,Solyc10g076550.1,Solyc12g049360.2,Solyc10g011690.3,Solyc06g076600.2,Solyc11g013180.2,Solyc10g005880.3,Solyc02g093100.3,Solyc07g053120.4,Solyc02g093420.4,Solyc09g061930.4,Solyc12g006840.2,Solyc07g047990.1,Solyc11g033270.2,Solyc07g064820.1,Solyc02g…	0.183409
Solyc06g076670.3	2627	4718	6746	279	261	356	37.7144	70.6838	116.151	5.16942	4.73692	6.47851	1.4e-19	-5.78958	Molecular function	transferase activity	GO:0016740	3	0.00194788	1.12282	458	3738	1988	18218	Solanum_lycopersicum_newGene_2748,Solyc01g098410.4,Solyc07g006350.3,Solyc01g006140.4,Solyc06g070980.3,Solyc04g016230.4,Solyc11g012240.1,Solanum_lycopersicum_newGene_2764,Solyc07g007620.3,Solyc04g079970.3,Solyc05g053430.3,Solyc09g092130.3,Solyc01g005120.3,Solyc11g012480.3,Solanum_lycopersicum_newGene_2770,Solyc03g114160.1,Solyc08g075870.3,Solyc03g117600.3,Solyc03g031560.4,Solyc10g055680.1,Solyc10g…	0.171998
Solyc04g014320.1	70	76	98	2	5	0	4.65039	5.2634	7.82373	0.138843	0.368848	0	1.85e-09	-5.49169	Molecular function	glucosyltransferase activity	GO:0046527	6	0.00219276	1.81825	25	126	1988	18218	Solyc09g092130.3,Solyc01g005120.3,Solyc02g085850.1,Solyc01g099630.4,Solyc08g042000.3,Solyc12g096820.1,Solyc03g005450.3,Solyc06g007980.4,Solyc01g087210.3,Solyc07g042550.3,Solyc07g042830.4,Solyc09g092520.3,Solyc11g066270.3,Solyc08g082640.2,Solyc02g071020.3,Solyc12g014430.2,Solyc01g073750.4,Solyc08g061100.3,Solyc12g015770.3,Solyc08g076320.3,Solyc08g083320.4,Solyc07g007790.3,Solyc01g081060.4,Solyc12g…	0.176019
Solyc05g009550.3	543	607	928	60	47	59	6.42711	7.49156	13.1666	0.905325	0.695216	0.883949	4.68e-20	-5.43403	Molecular function	unfolded protein binding	GO:0051082	4	0.00243203	2.03644	18	81	1988	18218	Solyc07g047790.3,Solyc05g006820.4,Solyc06g036290.3,Solyc06g076520.1,Solyc12g015880.2,Solyc06g076560.2,Solyc02g077670.3,Solyc04g011440.4,Solyc04g009770.3,Solyc01g106260.3,Solyc05g055160.3,Solyc11g006460.3,Solyc04g048900.3,Solyc11g071830.2,Solyc07g042250.3,Solyc04g005820.4,Solyc07g053615.1,Solyc03g007890.3,	0.178957
Solyc04g071780.3	4062	2493	10457	218	505	307	51.6998	33.105	159.619	3.58072	8.11105	4.94495	1.72e-09	-5.13574	Molecular function	transferase activity, transferring phosphorus-containing groups	GO:0016772	4	0.00289417	1.18655	224	1730	1988	18218	Solanum_lycopersicum_newGene_2748,Solyc01g098410.4,Solyc01g006140.4,Solanum_lycopersicum_newGene_2764,Solyc05g053430.3,Solyc11g012480.3,Solanum_lycopersicum_newGene_2770,Solyc10g076550.1,Solyc12g049360.2,Solyc10g011690.3,Solyc06g076600.2,Solyc11g013180.2,Solyc10g005880.3,Solyc02g093100.3,Solyc07g053120.4,Solyc02g093420.4,Solyc09g061930.4,Solyc12g006840.2,Solyc07g047990.1,Solyc11g033270.2,Solyc07g…	0.196581
Solyc12g015880.2	12430	32606	18841	1664	2179	2195	127.91	350.175	232.523	22.0932	28.3409	28.6586	1.88e-19	-5.06351	Molecular function	RNA binding	GO:0003723	5	0.00357757	1.22443	159	1190	1988	18218	Solyc07g042760.1,Solyc02g088790.3,Solyc03g120780.3,Solyc08g076530.3,Solyc09g061760.1,Solyc01g090510.2,Solyc07g009220.2,Solyc01g088100.4,Solyc01g080190.3,Solyc03g094080.4,Solyc01g008600.4,Solyc07g017760.1,Solyc01g100800.2,Solyc01g103540.3,Solyc02g070550.3,Solyc07g054460.4,Solyc05g048810.4,Solyc01g110010.3,Solyc01g080480.4,Solyc01g006920.4,Solyc02g086600.3,Solyc11g007160.2,Solyc02g086590.3,Solyc08g…	0.225642
Solyc11g066100.2	306	1026	967	44	43	76	3.02507	10.6143	11.4955	0.55916	0.534363	0.946337	1.79e-10	-5.03953	Molecular function	oxidoreductase activity, acting on single donors with incorporation of molecular oxygen	GO:0016701	4	0.00431205	2.08272	15	66	1988	18218	Solyc05g041200.4,Solyc10g005400.3,Solyc03g122340.3,Solyc09g075870.2,Solyc08g075490.4,Solyc12g011033.1,Solyc12g011037.1,Solyc11g012850.2,Solyc12g014100.2,Solanum_lycopersicum_newGene_2116,Solyc01g099160.4,Solyc12g096550.2,Solyc06g060310.3,Solyc10g007990.3,Solyc11g066440.2,	0.237971
Solyc06g050530.3	45	42	97	0	0	2	0.500765	0.494348	1.32002	0	0	0.025118	4.68e-07	-5.01775	Molecular function	transition metal ion binding	GO:0046914	6	0.00625992	1.18937	183	1410	1988	18218	Solyc12g096500.2,Solyc12g042480.3,Solyc06g050530.3,Solyc05g053430.3,Solyc06g066080.1,Solanum_lycopersicum_newGene_1452,Solyc01g067800.3,Solyc07g026680.2,Solyc02g090350.4,Solyc10g007930.4,Solyc03g119120.3,Solyc10g005400.3,Solyc02g069120.3,Solyc12g005980.2,Solyc07g055530.3,Solyc03g117800.4,Solyc03g111290.2,Solyc10g080240.1,Solyc12g005660.2,Solyc03g120460.4,Solyc09g015370.1,Solyc03g083440.4,Solyc07g…	0.307084
Solyc02g087890.4	144	108	1110	6	7	9	4.64521	3.62134	43.1472	0.218057	0.260642	0.3395	5.83e-07	-4.99733	Molecular function	heat shock protein binding	GO:0031072	4	0.00655888	2.71525	8	27	1988	18218	Solyc04g011440.4,Solyc04g009770.3,Solyc05g055160.3,Solyc11g006460.3,Solyc08g079170.3,Solyc06g073950.3,Solyc11g071830.2,Solyc10g078930.2,	0.304816
Solyc09g007010.1	1470	721	1115	24	46	128	67.2782	34.4218	61.2191	1.38471	2.63699	7.42511	7.73e-09	-4.99531	Molecular function	zinc ion binding	GO:0008270	7	0.00667432	1.25215	113	827	1988	18218	Solyc12g096500.2,Solyc05g053430.3,Solyc06g066080.1,Solyc01g067800.3,Solyc07g026680.2,Solyc03g119120.3,Solyc02g069120.3,Solyc12g005980.2,Solyc10g080240.1,Solyc12g005660.2,Solyc03g120460.4,Solyc09g015370.1,Solyc07g006990.3,Solanum_lycopersicum_newGene_882,Solyc02g084830.4,Solyc04g082870.1,Solyc12g056400.3,Solyc01g007850.2,Solanum_lycopersicum_newGene_499,Solyc04g076530.3,Solyc03g116000.1,Solyc02g08…	0.294671
Solyc10g075150.2	9512	11070	20229	979	1717	1291	261.665	317.814	667.425	34.7585	59.7082	45.0333	4.83e-14	-4.90149	Molecular function	cation binding	GO:0043169	4	0.0106974	1.11079	372	3069	1988	18218	Solyc12g096500.2,Solyc05g041200.4,Solyc12g042480.3,Solyc02g062970.3,Solyc06g050530.3,Solyc05g053430.3,Solyc06g066080.1,Solyc03g120780.3,Solyc03g119200.4,Solanum_lycopersicum_newGene_1452,Solyc01g067800.3,Solyc02g080530.3,Solyc07g026680.2,Solyc05g052280.3,Solyc02g090350.4,Solyc12g013920.2,Solyc01g088100.4,Solyc10g007930.4,Solyc03g119120.3,Solyc10g005400.3,Solyc01g103220.3,Solyc02g069120.3,Solyc06g…	0.449798
Solyc05g005000.4	2181	1524	2604	138	160	304	23.8652	17.4026	34.178	1.93998	2.20641	4.21591	2.39e-13	-4.88069	Molecular function	gated channel activity	GO:0022836	6	0.0131196	1.95298	13	61	1988	18218	Solyc05g051220.3,Solyc09g007840.3,Solyc12g089100.2,Solyc04g078860.4,Solyc07g007690.4,Solyc10g024360.2,Solyc07g052390.3,Solyc02g070530.4,Solyc06g063190.3,Solyc06g063200.2,Solyc08g079770.3,Solyc11g011500.2,Solyc02g077290.2,	0.321794
Solyc04g014330.1	51	58	97	3	4	0	3.39202	4.01654	7.81191	0.227934	0.315596	0	4.56e-07	-4.86796	Molecular function	UDP-glucosyltransferase activity	GO:0035251	7	0.0132132	1.81017	16	81	1988	18218	Solyc09g092130.3,Solyc08g042000.3,Solyc12g096820.1,Solyc03g005450.3,Solyc06g007980.4,Solyc01g087210.3,Solyc07g042550.3,Solyc07g042830.4,Solyc08g082640.2,Solyc12g014430.2,Solyc01g073750.4,Solyc08g061100.3,Solyc12g015770.3,Solyc08g076320.3,Solyc08g083320.4,Solyc07g007790.3,	0.31533
Solyc11g071830.2	252	1643	336	41	28	45	3.62472	24.6931	5.79726	0.761779	0.504039	0.814221	1.04e-07	-4.85953	Molecular function	phosphotransferase activity, alcohol group as acceptor	GO:0016773	5	0.0132825	1.16621	183	1438	1988	18218	Solanum_lycopersicum_newGene_2748,Solyc01g098410.4,Solyc01g006140.4,Solanum_lycopersicum_newGene_2764,Solanum_lycopersicum_newGene_2770,Solyc10g076550.1,Solyc12g049360.2,Solyc10g011690.3,Solyc06g076600.2,Solyc11g013180.2,Solyc02g093100.3,Solyc07g053120.4,Solyc02g093420.4,Solyc09g061930.4,Solyc12g006840.2,Solyc07g047990.1,Solyc11g033270.2,Solyc07g064820.1,Solyc02g079590.3,Solyc04g014883.1,Solyc04g…	0.308643
Solyc06g076020.3	1310	11336	3837	422	158	275	12.3962	111.988	43.5571	5.15169	1.88323	3.29357	1.15e-07	-4.85362	Molecular function	metal ion binding	GO:0046872	5	0.0146428	1.10532	368	3051	1988	18218	Solyc12g096500.2,Solyc05g041200.4,Solyc12g042480.3,Solyc02g062970.3,Solyc06g050530.3,Solyc05g053430.3,Solyc06g066080.1,Solyc03g120780.3,Solyc03g119200.4,Solanum_lycopersicum_newGene_1452,Solyc01g067800.3,Solyc02g080530.3,Solyc07g026680.2,Solyc05g052280.3,Solyc02g090350.4,Solyc12g013920.2,Solyc01g088100.4,Solyc10g007930.4,Solyc03g119120.3,Solyc10g005400.3,Solyc01g103220.3,Solyc02g069120.3,Solyc06g…	0.331528
Solyc05g007895.1	253	632	513	48	54	24	13.5827	35.4825	33.1371	3.28134	3.64736	1.59043	8.2e-11	-4.77709	Molecular function	UDP-glycosyltransferase activity	GO:0008194	5	0.0157947	1.36071	49	330	1988	18218	Solyc04g016230.4,Solyc09g092130.3,Solyc09g092500.1,Solyc03g118860.3,Solyc10g085230.2,Solyc11g010810.1,Solyc08g042000.3,Solyc12g096820.1,Solyc03g005450.3,Solyc06g007980.4,Solyc01g087210.3,Solyc07g042550.3,Solyc12g009940.2,Solyc02g093430.3,Solyc12g057060.2,Solyc02g088500.1,Solyc04g016200.1,Solyc07g042830.4,Solyc01g006680.4,Solyc02g081690.1,Solyc11g007350.1,Solyc06g062290.1,Solyc05g053890.3,Solyc11g…	0.348668
Solyc03g095650.3	3223	1844	7813	316	235	445	38.5754	23.0302	112.175	4.87782	3.5563	6.74494	2.08e-08	-4.74666	Molecular function	secondary active transmembrane transporter activity	GO:0015291	5	0.0186213	1.47806	30	186	1988	18218	Solyc09g090080.1,Solyc10g007360.4,Solyc02g032660.3,Solyc04g009790.4,Solyc04g074860.4,Solyc01g098190.3,Solyc01g067710.3,Solyc05g008510.3,Solyc02g079220.4,Solyc11g012450.2,Solyc04g007540.3,Solyc06g084140.4,Solyc09g075820.3,Solyc08g005880.4,Solyc11g065820.3,Solyc05g007980.3,Solyc03g032240.4,Solyc10g051130.3,Solyc01g079150.4,Solyc03g032040.3,Solyc12g005850.2,Solyc12g019320.2,Solyc03g034400.3,Solyc12g…	0.401039
Solyc06g150138.1	242	529	340	48	40	29	8.26245	18.8421	13.9046	2.08595	1.72661	1.23297	1.22e-13	-4.69148	Molecular function	phosphoric ester hydrolase activity	GO:0042578	5	0.0204269	1.33586	50	343	1988	18218	Solyc07g062970.3,Solyc04g054930.3,Solyc06g082080.3,Solyc07g040990.4,Solyc06g076400.3,Solyc03g121880.4,Solyc06g082000.4,Solyc07g008560.3,Solyc04g082600.3,Solyc10g076710.3,Solyc05g052760.4,Solyc06g054250.4,Solyc11g067060.3,Solyc03g007230.4,Solyc03g007270.3,Solyc02g093310.3,Solyc03g111160.3,Solyc02g082770.3,Solyc12g005190.3,Solyc03g033530.4,Solyc01g110060.3,Solyc07g049560.3,Solyc03g096070.3,Solyc02g…	0.429452
Solyc07g063910.4	3100	1444	2441	114	139	357	135.198	65.6909	127.635	6.41653	7.62616	19.7119	3.81e-09	-4.67543	Molecular function	ligand-gated channel activity	GO:0022834	7	0.0240223	2.86374	5	16	1988	18218	Solyc04g078860.4,Solyc07g052390.3,Solyc06g063190.3,Solyc06g063200.2,Solyc02g077290.2,	0.493296
Solyc08g065610.3	37135	22434	108414	3437	5953	3648	412.462	260.044	1444.17	49.2802	83.5778	51.4015	8.1e-08	-4.66544	Molecular function	ligand-gated ion channel activity	GO:0015276	8	0.0240223	2.86374	5	16	1988	18218	Solyc04g078860.4,Solyc07g052390.3,Solyc06g063190.3,Solyc06g063200.2,Solyc02g077290.2,	0.493296
Solyc02g071030.2	10031	2076	15222	641	294	776	276.301	59.6713	502.839	22.7759	10.2327	27.0982	6.96e-07	-4.62155	Molecular function	phospholipase activity	GO:0004620	6	0.0258938	1.90196	11	53	1988	18218	Solyc06g082000.4,Solyc07g014730.3,Solyc10g076710.3,Solyc05g052760.4,Solyc01g008780.3,Solyc03g096070.3,Solyc03g119980.3,Solyc01g095720.3,Solyc04g079250.3,Solyc12g010910.2,Solyc09g075420.3,	0.508094
Solyc07g042630.4	2203	2740	3622	302	373	426	18.5786	24.1116	36.6377	3.28053	3.97242	4.55795	9.89e-19	-4.53871	Molecular function	protein kinase activity	GO:0004672	6	0.027606	1.15164	164	1305	1988	18218	Solanum_lycopersicum_newGene_2748,Solyc01g098410.4,Solyc01g006140.4,Solanum_lycopersicum_newGene_2764,Solanum_lycopersicum_newGene_2770,Solyc10g076550.1,Solyc12g049360.2,Solyc10g011690.3,Solyc06g076600.2,Solyc02g093100.3,Solyc07g053120.4,Solyc02g093420.4,Solyc09g061930.4,Solyc12g006840.2,Solyc07g047990.1,Solyc11g033270.2,Solyc07g064820.1,Solyc02g079590.3,Solyc04g014883.1,Solyc04g008370.3,Solyc04g…	0.529915
Solyc11g066060.3	21825	51949	29480	4146	4001	4681	219.455	545.158	355.512	53.8143	50.8544	59.7125	1.4e-18	-4.53686	Molecular function	solute:proton symporter activity	GO:0015295	8	0.0310491	2.69529	5	17	1988	18218	Solyc02g079220.4,Solyc11g012450.2,Solyc09g075820.3,Solyc03g032040.3,Solyc12g089180.2,	0.583326
Solyc06g051860.3	205	102	606	2	14	16	2.06472	1.07308	7.35173	0.01924	0.175703	0.203641	7.3e-06	-4.51047	Molecular function	exopeptidase activity	GO:0008238	5	0.0357303	1.58967	17	98	1988	18218	Solyc02g062970.3,Solyc04g064750.2,Solyc01g108490.3,Solyc02g091950.4,Solyc09g007640.4,Solyc04g077650.3,Solyc04g076120.3,Solyc12g099160.2,Solyc01g100740.4,Solyc11g066590.2,Solyc06g083040.3,Solyc12g010030.3,Solyc05g041530.3,Solyc05g006450.3,Solyc05g011820.3,Solyc12g088250.2,Solyc12g010020.3,	0.525831
Solyc05g150116.1	872	870	2194	158	145	118	13.8319	14.4067	41.7553	3.22566	2.89527	2.37466	2.55e-09	-4.48322	Molecular function	xenobiotic transmembrane transporter activity	GO:0042910	4	0.0377226	1.66618	14	77	1988	18218	Solyc10g007360.4,Solyc02g032660.3,Solyc04g074860.4,Solyc05g008510.3,Solyc04g007540.3,Solyc08g005880.4,Solyc11g065820.3,Solyc10g051130.3,Solyc12g005850.2,Solyc12g019320.2,Solyc03g034400.3,Solyc03g118970.3,Solyc02g080480.3,Solyc08g079730.2,	0.546051
Solyc06g050440.3	433	360	435	58	59	19	7.6776	6.65447	9.25392	1.323	1.31111	0.425882	9.52e-10	-4.43305	Molecular function	protein tyrosine phosphatase activity	GO:0004725	8	0.0391125	2.13826	7	30	1988	18218	Solyc11g067060.3,Solyc07g049560.3,Solyc08g078270.3,Solyc11g016990.3,Solyc06g066760.3,Solyc01g107750.3,Solyc12g008620.2,	0.557038
Solyc03g005210.4	59	77	79	4	4	10	1.30787	1.77814	2.08848	0.115116	0.105402	0.282477	2.78e-07	-4.426	Molecular function	oxidoreductase activity, acting on paired donors, with oxidation of a pair of donors resulting in the reduction of molecular oxygen to two molecules of water	GO:0016717	5	0.0401771	2.291	6	24	1988	18218	Solyc04g040120.1,Solyc12g045035.1,Solyc12g045037.1,Solyc06g051400.3,Solyc04g040130.1,Solyc06g007130.5.1,	0.563117
Solyc02g079510.3	113	417	273	34	23	13	1.83041	7.06238	5.30322	0.712934	0.458678	0.254227	3.96e-07	-4.37754	Molecular function	phosphatase activity	GO:0016791	6	0.0417079	1.31372	41	286	1988	18218	Solyc07g062970.3,Solyc04g054930.3,Solyc06g082080.3,Solyc07g040990.4,Solyc06g076400.3,Solyc03g121880.4,Solyc07g008560.3,Solyc04g082600.3,Solyc06g054250.4,Solyc11g067060.3,Solyc03g007230.4,Solyc03g007270.3,Solyc03g111160.3,Solyc02g082770.3,Solyc12g005190.3,Solyc03g033530.4,Solyc01g110060.3,Solyc07g049560.3,Solyc08g078270.3,Solyc05g053280.3,Solyc06g051940.4,Solyc06g050230.4,Solyc11g016990.3,Solyc10g…	0.575438
Solyc03g096670.3	969	747	4381	139	205	47	12.7271	10.2449	69.067	2.34748	3.40089	0.782416	1.85e-05	-4.22428	Molecular function	glutathione transferase activity	GO:0004364	5	0.0420294	1.76849	11	57	1988	18218	Solyc09g011640.5.1,Solyc09g011590.4,Solyc01g099590.4,Solyc02g068900.3,Solyc04g009530.4,Solyc08g080910.3,Solyc09g011540.2,Solyc09g011650.4,Solyc12g011320.2,Solyc01g081270.2,Solyc01g081310.3,	0.570954
Solyc12g098900.2	645	595	2624	81	96	156	15.6619	15.0772	76.4336	2.5341	2.92881	4.7826	5.14e-06	-4.22368	Molecular function	lipase activity	GO:0016298	5	0.0420396	1.67791	13	71	1988	18218	Solyc06g082000.4,Solyc07g014730.3,Solyc10g076710.3,Solyc05g052760.4,Solyc04g074220.4,Solyc01g008780.3,Solyc03g096070.3,Solyc03g119980.3,Solyc01g095720.3,Solyc10g079770.3,Solyc04g079250.3,Solyc12g010910.2,Solyc09g075420.3,	0.562439
Solyc04g014290.1	48	49	180	4	4	0	3.01294	3.20988	13.6013	0.282674	0.276812	0	5.52e-05	-4.1586	Molecular function	ion binding	GO:0043167	3	0.0474343	1.04921	726	6341	1988	18218	Solanum_lycopersicum_newGene_2748,Solyc12g096500.2,Solyc05g041200.4,Solyc01g098410.4,Solyc12g042480.3,Solyc10g080070.3,Solyc06g070980.3,Solyc02g062970.3,Solyc09g066470.4,Solanum_lycopersicum_newGene_2764,Solyc06g050530.3,Solyc04g079970.3,Solyc07g047790.3,Solyc05g053430.3,Solyc05g006620.3,Solyc06g066080.1,Solyc04g071140.3,Solyc11g012480.3,Solanum_lycopersicum_newGene_2770,Solyc03g120780.3,Solyc03g…	0.615948
Solyc04g011440.4	926	4135	2596	140	240	419	8.05574	37.578	27.1113	1.56421	2.63849	4.62901	2.04e-06	-4.08842	Molecular function	voltage-gated cation channel activity	GO:0022843	9	0.0481526	2.19936	6	25	1988	18218	Solyc05g051220.3,Solyc09g007840.3,Solyc12g089100.2,Solyc10g024360.2,Solyc02g070530.4,Solyc11g011500.2,	0.582449
Solyc08g080540.3	247	767	724	71	38	89	4.14252	13.4574	14.6009	1.53208	0.7959	1.8798	7.88e-07	-4.07819	Molecular function	solute:cation symporter activity	GO:0015294	7	0.0486168	2.41157	5	19	1988	18218	Solyc02g079220.4,Solyc11g012450.2,Solyc09g075820.3,Solyc03g032040.3,Solyc12g089180.2,	0.580117
Solyc08g062960.4	1196	1357	2550	215	181	319	21.3239	25.2619	54.557	4.93629	4.06974	7.22122	1.15e-08	-4.03786	Molecular function	NAD+ kinase activity	GO:0003951	6	0.0486168	2.41157	5	19	1988	18218	Solyc02g079030.3,Solyc03g115370.3,Solyc10g008640.3,Solyc01g008560.3,Solyc07g006580.3,	0.580117
Solyc10g084170.1	43	484	100	11	9	13	1.81676	21.6184	5.11553	0.59269	0.454642	0.69189	7.66e-05	-4.0071	Cellular component	nucleolus	GO:0005730	6	3.98622e-05	2.29951	26	115	1334	13568	Solyc01g005810.3,Solyc05g053430.3,Solyc08g008160.4,Solyc07g053730.4,Solyc10g080180.3,Solyc02g088780.4,Solyc11g072390.2,Solyc02g081680.4,Solyc02g082360.4,Solyc05g055890.3,Solyc10g007650.3,Solyc04g054510.4,Solyc10g078540.3,Solyc12g005230.3,Solyc04g007850.3,Solyc03g120080.4,Solyc10g083740.3,Solyc03g112820.4,Solyc01g006170.4,Solyc04g016380.3,Solyc05g054140.3,Solyc07g064060.3,Solyc01g006090.3,Solyc04g…	0.0149085
Solyc03g098320.4	1971	2007	4765	294	470	484	22.1677	23.5512	64.2769	4.2598	6.67317	6.90166	2.07e-07	-3.92436	Cellular component	preribosome	GO:0030684	4	5.44119e-05	3.58973	12	34	1334	13568	Solyc10g080180.3,Solyc01g096800.3,Solyc02g088780.4,Solyc11g072390.2,Solyc02g081680.4,Solyc09g011420.3,Solyc03g120080.4,Solyc03g112820.4,Solyc01g006170.4,Solyc01g006090.3,Solyc05g008190.3,Solyc03g097160.4,	0.010175
Solyc09g092640.3	537	505	1077	56	114	122	7.28331	7.15652	17.5413	0.968382	1.94825	2.08809	5.23e-07	-3.91893	Cellular component	preribosome, large subunit precursor	GO:0030687	5	0.000818906	5.65051	5	9	1334	13568	Solyc01g096800.3,Solyc02g088780.4,Solyc02g081680.4,Solyc01g006170.4,Solyc01g006090.3,	0.10209
Solyc02g072540.3	1958	935	3347	238	324	298	22.3777	11.1468	45.8733	3.5114	4.67695	4.31854	8.51e-07	-3.90747	Cellular component	plastid nucleoid	GO:0042646	6	0.0025375	4.62314	5	11	1334	13568	Solyc05g012100.3,Solyc03g120230.3,Solyc09g011850.4,Solyc03g082420.3,Solyc02g079730.4,	0.237256
Solyc02g078450.3	5517	5888	3422	648	847	1042	101.299	112.83	75.3507	15.3604	19.644	24.2747	3.12e-18	-3.90445	Cellular component	90S preribosome	GO:0030686	5	0.00400031	4.23788	5	12	1334	13568	Solyc10g080180.3,Solyc02g081680.4,Solyc03g120080.4,Solyc03g112820.4,Solyc05g008190.3,	0.299224
Solyc06g076400.3	4476	2874	8671	776	1003	529	59.4774	39.8608	138.201	13.3101	16.8449	8.91138	7.55e-07	-3.86163	Cellular component	nucleoid	GO:0009295	3	0.00597943	3.91189	5	13	1334	13568	Solyc05g012100.3,Solyc03g120230.3,Solyc09g011850.4,Solyc03g082420.3,Solyc02g079730.4,	0.319472
Solyc08g077170.3	344	155	575	26	22	65	3.8527	1.80103	7.72475	0.36822	0.301954	0.921308	4.35e-05	-3.84116	Cellular component	obsolete cell part	GO:0044464	0	0.00880748	1.16353	205	1792	1334	13568	Solyc07g042760.1,Solyc01g006140.4,Solyc02g038800.1,Solyc10g049870.1,Solyc02g081920.3,Solyc09g075470.2,Solyc09g061760.1,Solyc08g036600.3,Solyc03g117590.3,Solyc01g090510.2,Solyc01g005440.4,Solyc07g009220.2,Solyc10g051110.1,Solyc10g082000.3,Solyc10g086170.1,Solyc06g083800.4,Solyc02g092150.3,Solyc09g011640.5.1,Solyc04g078780.3,Solyc11g007570.2,Solyc07g017760.1,Solyc01g100800.2,Solyc03g120260.4,Solyc0…	0.2745
Solyc03g065237.1	260	245	317	35	62	42	5.2737	5.17212	7.70288	0.910411	1.58259	1.06562	4.68e-10	-3.79734	Cellular component	obsolete intracellular part	GO:0044424	0	0.00897767	1.17005	192	1669	1334	13568	Solyc07g042760.1,Solyc01g006140.4,Solyc10g049870.1,Solyc02g081920.3,Solyc09g075470.2,Solyc09g061760.1,Solyc08g036600.3,Solyc03g117590.3,Solyc01g090510.2,Solyc01g005440.4,Solyc07g009220.2,Solyc10g051110.1,Solyc10g082000.3,Solyc10g086170.1,Solyc06g083800.4,Solyc02g092150.3,Solyc09g011640.5.1,Solyc04g078780.3,Solyc11g007570.2,Solyc07g017760.1,Solyc01g100800.2,Solyc03g120260.4,Solyc09g011590.4,Solyc1…	0.258281
Solyc07g065930.3	2081	770	6425	415	300	242	28.4457	10.9814	105.329	7.31769	5.18351	4.18457	9.37e-05	-3.77438	Cellular component	obsolete cell	GO:0005623	0	0.0110759	1.15707	205	1802	1334	13568	Solyc07g042760.1,Solyc01g006140.4,Solyc02g038800.1,Solyc10g049870.1,Solyc02g081920.3,Solyc09g075470.2,Solyc09g061760.1,Solyc08g036600.3,Solyc03g117590.3,Solyc01g090510.2,Solyc01g005440.4,Solyc07g009220.2,Solyc10g051110.1,Solyc10g082000.3,Solyc10g086170.1,Solyc06g083800.4,Solyc02g092150.3,Solyc09g011640.5.1,Solyc04g078780.3,Solyc11g007570.2,Solyc07g017760.1,Solyc01g100800.2,Solyc03g120260.4,Solyc0…	0.276158
Solyc10g075090.3	2038	2223	4784	501	563	410	103.41	117.749	291.243	32.7909	36.1058	26.4056	1.07e-07	-3.76035	Cellular component	small-subunit processome	GO:0032040	5	0.0132793	2.90598	6	21	1334	13568	Solyc10g080180.3,Solyc11g072390.2,Solyc09g011420.3,Solyc03g120080.4,Solyc05g008190.3,Solyc03g097160.4,	0.310403
Solyc10g075103.1	1822	1952	4352	443	505	377	60.2103	67.3163	172.497	18.8994	21.0932	15.7841	1.96e-07	-3.74118	Cellular component	integral component of membrane	GO:0016021	4	0.0433023	1.04691	674	6548	1334	13568	Solanum_lycopersicum_newGene_2748,Solyc10g086500.1,Solyc11g012360.2,Solyc12g096490.1,Solyc08g041710.3,Solanum_lycopersicum_newGene_2752,Solyc05g014150.4,Solyc11g012240.1,Solyc12g057100.2,Solanum_lycopersicum_newGene_2764,Solyc06g053640.1,Solyc11g007130.2,Solyc09g090080.1,Solyc07g063430.3,Solanum_lycopersicum_newGene_2770,Solyc01g106820.3,Solanum_lycopersicum_newGene_1452,Solyc08g075870.3,Solyc02g…	0.852372
Solyc06g005090.3	584	46	576	22	38	7	18.8962	1.52778	22.3368	0.888198	1.52921	0.286972	0.000340698	-3.73358	Cellular component	intrinsic component of membrane	GO:0031224	3	0.0440153	1.04642	678	6590	1334	13568	Solanum_lycopersicum_newGene_2748,Solyc10g086500.1,Solyc11g012360.2,Solyc12g096490.1,Solyc08g041710.3,Solanum_lycopersicum_newGene_2752,Solyc05g014150.4,Solyc11g012240.1,Solyc12g057100.2,Solanum_lycopersicum_newGene_2764,Solyc06g053640.1,Solyc11g007130.2,Solyc09g090080.1,Solyc07g063430.3,Solanum_lycopersicum_newGene_2770,Solyc01g106820.3,Solanum_lycopersicum_newGene_1452,Solyc08g075870.3,Solyc02g…	0.823086
Solyc04g008210.2	1725	2104	1339	92	127	440	38.1752	48.5847	35.5214	2.61767	3.53358	12.3451	1.79e-05	-3.72496	Biological process	nucleic acid phosphodiester bond hydrolysis	GO:0090305	7	3.33067e-16	2.56151	91	352	1090	10800	Solyc07g042760.1,Solyc05g053430.3,Solyc09g061760.1,Solyc01g090510.2,Solyc07g009220.2,Solyc01g080190.3,Solyc07g017760.1,Solyc01g100800.2,Solyc01g110010.3,Solyc01g006920.4,Solyc04g064660.1,Solyc02g065560.1,Solyc06g048900.1,Solyc11g062250.2,Solyc04g079150.1,Solyc11g008970.1,Solyc04g063270.2,Solyc08g077120.2,Solyc01g095110.4,Solyc02g068890.3,Solyc04g009210.1,Solyc06g008190.1,Solyc05g006460.3,Solyc05g…	7.04103e-13
Solyc10g075100.2	13276	5404	16609	2309	1779	1508	369.857	157.118	554.927	83.0198	62.6421	53.2932	7.63e-07	-3.72194	Biological process	RNA modification	GO:0009451	8	4.44089e-16	2.37891	103	429	1090	10800	Solyc07g042760.1,Solyc09g061760.1,Solyc01g090510.2,Solyc07g009220.2,Solyc01g080190.3,Solyc07g017760.1,Solyc01g100800.2,Solyc07g054460.4,Solyc01g110010.3,Solyc01g006920.4,Solyc11g007160.2,Solyc04g064660.1,Solyc02g065560.1,Solyc06g048900.1,Solyc11g062250.2,Solyc04g079150.1,Solyc11g008970.1,Solyc04g063270.2,Solyc02g081810.4,Solyc08g077120.2,Solyc01g095110.4,Solyc02g068890.3,Solyc04g009210.1,Solyc06g…	4.69402e-13
Solyc04g005250.4	990	669	2506	240	209	121	9.61507	6.7773	29.1817	3.00037	2.55541	1.48891	2.13e-05	-3.71124	Biological process	macromolecule modification	GO:0043412	5	4.17483e-05	1.33782	160	1185	1090	10800	Solyc07g042760.1,Solyc07g006350.3,Solyc01g006140.4,Solyc09g061760.1,Solyc01g090510.2,Solyc07g009220.2,Solyc01g080190.3,Solyc02g085850.1,Solyc12g005980.2,Solyc07g047990.1,Solyc07g017760.1,Solyc01g100800.2,Solyc07g054460.4,Solyc08g066670.3,Solyc01g094810.3,Solyc04g079700.3,Solyc01g110010.3,Solyc01g006920.4,Solyc11g007160.2,Solyc04g064660.1,Solyc02g065560.1,Solyc06g048900.1,Solyc11g062250.2,Solyc04g…	0.0294186
Solyc10g086410.3	5552	18568	9319	1037	644	2544	50.553	176.443	101.766	12.1781	7.41036	29.3884	2.28e-05	-3.7026	Biological process	lipid metabolic process	GO:0006629	4	8.30469e-05	1.46213	94	637	1090	10800	Solyc10g086500.1,Solyc09g065890.4,Solyc07g007620.3,Solyc03g031560.4,Solyc10g055680.1,Solyc07g005210.3,Solyc03g118860.3,Solyc02g085850.1,Solyc10g085150.2,Solyc10g080150.2,Solyc08g014580.4,Solyc03g117800.4,Solyc12g006930.2,Solyc02g085730.3,Solyc12g096660.3,Solyc06g082000.4,Solyc07g014730.3,Solyc06g009160.4,Solyc04g040120.1,Solyc12g007170.3,Solyc02g063390.4,Solyc08g006640.3,Solyc12g040790.2,Solyc11g…	0.0438903
Solyc09g010570.1	204	302	235	23	64	29	7.2152	11.1195	9.94716	1.04396	2.84083	1.2626	5.54e-07	-3.70184	Biological process	ribosome biogenesis	GO:0042254	6	9.0519e-05	2.00674	32	158	1090	10800	Solyc03g123530.4,Solyc07g054460.4,Solyc08g008160.4,Solyc02g083470.3,Solyc07g053730.4,Solyc10g080180.3,Solyc01g096800.3,Solyc02g088780.4,Solyc11g072390.2,Solyc02g081680.4,Solyc10g083600.2,Solyc02g082360.4,Solyc10g074560.2,Solyc08g007520.4,Solyc09g011420.3,Solyc10g078540.3,Solyc02g079415.1,Solyc01g098100.2,Solyc05g012120.3,Solyc01g106880.3,Solyc03g120080.4,Solyc10g083740.3,Solyc03g112820.4,Solyc01g…	0.0382714
Solyc05g006980.3	1792	1282	4363	299	343	466	26.6859	19.9105	77.9207	5.73585	6.45618	8.79588	8.66e-06	-3.68293	Biological process	rRNA processing	GO:0006364	10	0.000237092	2.33135	20	85	1090	10800	Solyc02g083470.3,Solyc10g080180.3,Solyc02g088780.4,Solyc11g072390.2,Solyc10g083600.2,Solyc08g007520.4,Solyc09g011420.3,Solyc10g078540.3,Solyc02g079415.1,Solyc01g106880.3,Solyc03g120080.4,Solyc03g112820.4,Solyc01g006170.4,Solyc04g016380.3,Solyc01g006090.3,Solyc04g051670.3,Solyc05g008190.3,Solyc06g072250.3,Solyc02g069770.3,Solyc03g097160.4,	0.0835355
Solyc06g050130.3	1122	726	2392	279	210	114	14.1568	9.55626	36.197	4.54463	3.34069	1.81959	1.85e-05	-3.67935	Biological process	sulfur compound metabolic process	GO:0006790	4	0.000270257	1.81988	36	196	1090	10800	Solyc07g006350.3,Solyc09g082060.3,Solyc09g011640.5.1,Solyc09g011590.4,Solyc01g099590.4,Solyc02g064650.3,Solyc08g007790.3,Solyc08g066620.3,Solyc02g082850.3,Solyc05g024160.3,Solyc04g009530.4,Solyc07g064160.3,Solyc08g080910.3,Solyc09g065640.3,Solyc12g008640.3,Solyc09g065520.4,Solyc08g022210.4,Solyc09g011540.2,Solyc07g017860.3,Solyc10g012370.3,Solyc06g006080.3,Solyc01g098840.3,Solyc05g024410.4,Solyc1…	0.0816176
Solyc02g064690.3	426	414	610	40	127	57	4.43911	4.50295	7.62068	0.525356	1.66331	0.74266	3.24e-06	-3.67102	Biological process	carbohydrate transport	GO:0008643	6	0.000377988	2.71991	14	51	1090	10800	Solyc06g060590.3,Solyc05g024260.3,Solyc06g072630.4,Solyc02g079220.4,Solyc02g071520.3,Solyc11g012450.2,Solyc03g097870.4,Solyc07g020790.4,Solyc01g099880.4,Solyc03g007360.3,Solyc09g075820.3,Solyc03g032040.3,Solyc01g091840.4,Solyc12g089180.2,	0.0998834
Solyc02g072560.1	91	82	192	14	10	22	5.25918	4.94045	13.3861	1.03095	0.691997	1.57843	5.56e-05	-3.66972	Biological process	rRNA metabolic process	GO:0016072	9	0.000387326	2.25188	20	88	1090	10800	Solyc02g083470.3,Solyc10g080180.3,Solyc02g088780.4,Solyc11g072390.2,Solyc10g083600.2,Solyc08g007520.4,Solyc09g011420.3,Solyc10g078540.3,Solyc02g079415.1,Solyc01g106880.3,Solyc03g120080.4,Solyc03g112820.4,Solyc01g006170.4,Solyc04g016380.3,Solyc01g006090.3,Solyc04g051670.3,Solyc05g008190.3,Solyc06g072250.3,Solyc02g069770.3,Solyc03g097160.4,	0.0909785
Solyc12g008660.1	760	1021	1506	152	175	248	13.7065	19.219	32.5817	3.52089	3.98138	5.67009	2.08e-08	-3.66843	Biological process	mRNA modification	GO:0016556	9	0.000478399	3.30275	10	30	1090	10800	Solyc07g042760.1,Solyc01g080190.3,Solyc01g100800.2,Solyc01g110010.3,Solyc01g091240.4,Solyc04g009000.1,Solyc01g049810.4,Solyc09g092150.1,Solyc02g062910.3,Solyc08g013850.1,	0.101134
Solyc06g050800.4	337	144	1033	38	17	73	4.78875	2.12902	17.6253	0.695475	0.304795	1.30199	0.000355154	-3.64342	Biological process	response to heat	GO:0009408	5	0.000985786	2.20183	18	81	1090	10800	Solyc10g082000.3,Solyc09g011640.5.1,Solyc06g076520.1,Solyc12g015880.2,Solyc09g011590.4,Solyc12g043110.2,Solyc06g076560.2,Solyc04g009770.3,Solyc05g055160.3,Solyc09g005120.3,Solyc11g006460.3,Solyc09g011540.2,Solyc08g079170.3,Solyc04g063380.3,Solyc11g071830.2,Solyc09g011650.4,Solyc01g081270.2,Solyc03g082420.3,	0.18945
Solyc05g032690.2	146	119	311	8	10	38	5.0958	4.34692	13.0643	0.330299	0.424658	1.67129	0.000250534	-3.63845	Biological process	cellular amino acid metabolic process	GO:0006520	7	0.00218105	1.50778	49	322	1090	10800	Solyc05g041200.4,Solyc07g006350.3,Solyc05g056170.3,Solyc01g107270.4,Solyc09g082060.3,Solyc01g091330.4,Solyc07g032740.4,Solyc01g110440.5.1,Solyc03g083440.4,Solyc08g014130.3,Solyc03g112070.4,Solyc02g089620.3,Solyc01g091190.3,Solyc04g051860.3,Solyc07g061940.4,Solyc01g091170.3,Solyc09g011870.3,Solyc08g066620.3,Solyc08g043170.4,Solyc02g088460.4,Solyc02g082850.3,Solyc10g086180.2,Solyc04g074480.3,Solyc0…	0.384228
Solyc12g089220.3	12866	11853	20422	1346	3076	3285	182.219	175.188	346.873	24.6086	55.0686	59.0252	3.27e-07	-3.63565	Biological process	lipid modification	GO:0030258	6	0.00237673	2.59502	11	42	1090	10800	Solyc03g118860.3,Solyc08g014580.4,Solyc12g096660.3,Solyc04g005270.1,Solyc06g007980.4,Solyc06g076410.4,Solyc01g099160.4,Solyc04g077830.2,Solyc02g087430.4,Solyc11g008800.3,Solyc05g010810.1,	0.386493
Solyc01g099980.4	442	211	988	73	60	87	3.589	1.78335	9.62029	0.755967	0.615106	0.891334	6.58e-05	-3.62413	Biological process	oxoacid metabolic process	GO:0043436	5	0.00243113	1.34894	84	617	1090	10800	Solyc05g041200.4,Solyc07g006350.3,Solyc05g056170.3,Solyc04g071140.3,Solyc01g107270.4,Solyc09g082060.3,Solyc01g091330.4,Solyc07g032740.4,Solyc01g110440.5.1,Solyc10g086170.1,Solyc03g122340.3,Solyc12g006930.2,Solyc02g085730.3,Solyc03g083440.4,Solyc08g014130.3,Solyc06g009160.4,Solyc12g007170.3,Solyc09g075870.2,Solyc03g112070.4,Solyc02g089620.3,Solyc01g091190.3,Solyc04g051860.3,Solyc07g061940.4,Solyc0…	0.3671
Solyc07g054760.1	226	1099	673	65	113	102	19.6405	99.968	70.3577	7.22765	12.3641	11.2163	2.27e-05	-3.61472	Biological process	ribonucleoprotein complex biogenesis	GO:0022613	5	0.00273521	1.62051	35	214	1090	10800	Solyc03g123530.4,Solyc07g054460.4,Solyc08g008160.4,Solyc02g083470.3,Solyc07g053730.4,Solyc10g080180.3,Solyc01g096800.3,Solyc02g088780.4,Solyc11g072390.2,Solyc02g081680.4,Solyc10g083600.2,Solyc02g082360.4,Solyc10g074560.2,Solyc08g007520.4,Solyc09g011420.3,Solyc10g084670.3,Solyc08g068330.3,Solyc10g078540.3,Solyc02g079415.1,Solyc01g098100.2,Solyc11g006940.3,Solyc05g012120.3,Solyc01g106880.3,Solyc03g…	0.385482
Solyc12g094610.3	570	1197	1280	176	154	213	7.75822	17.0083	20.8989	3.08365	2.65137	3.67678	3.29e-08	-3.60828	Biological process	cytidine to uridine editing	GO:0016554	10	0.00284889	4.50375	5	11	1090	10800	Solyc11g007160.2,Solyc05g006460.3,Solyc05g054960.4,Solyc12g014230.2,Solyc06g008220.4,	0.37641
Solyc05g032680.4	140	81	239	8	24	24	2.16336	1.30761	4.4371	0.147254	0.458945	0.470532	0.000132827	-3.60393	Biological process	carboxylic acid metabolic process	GO:0019752	6	0.003169	1.34434	81	597	1090	10800	Solyc05g041200.4,Solyc07g006350.3,Solyc05g056170.3,Solyc04g071140.3,Solyc01g107270.4,Solyc09g082060.3,Solyc01g091330.4,Solyc07g032740.4,Solyc01g110440.5.1,Solyc10g086170.1,Solyc03g122340.3,Solyc12g006930.2,Solyc02g085730.3,Solyc03g083440.4,Solyc08g014130.3,Solyc06g009160.4,Solyc12g007170.3,Solyc09g075870.2,Solyc03g112070.4,Solyc02g089620.3,Solyc01g091190.3,Solyc04g051860.3,Solyc07g061940.4,Solyc0…	0.394074
Solyc02g036370.3	125	158	293	29	38	12	1.3108	1.72982	3.69837	0.386877	0.493382	0.160336	5.66e-05	-3.60148	Biological process	photosynthesis, light harvesting	GO:0009765	5	0.00345496	2.7867	9	32	1090	10800	Solyc10g006230.3,Solyc10g007690.3,Solyc02g071030.2,Solyc03g005760.1,Solyc07g022900.4,Solyc12g011450.2,Solyc12g006140.2,Solyc02g071010.1,Solyc01g105030.3,	0.405766
Solyc07g066330.3	794	2025	2137	21	88	308	11.8483	31.524	38.245	0.395943	1.65634	5.81367	0.000430852	-3.59263	Biological process	organic acid metabolic process	GO:0006082	4	0.00369357	1.3263	85	635	1090	10800	Solyc05g041200.4,Solyc07g006350.3,Solyc05g056170.3,Solyc04g071140.3,Solyc01g107270.4,Solyc09g082060.3,Solyc01g091330.4,Solyc07g032740.4,Solyc01g110440.5.1,Solyc10g086170.1,Solyc03g122340.3,Solyc12g006930.2,Solyc02g085730.3,Solyc03g083440.4,Solyc08g014130.3,Solyc06g009160.4,Solyc12g007170.3,Solyc09g075870.2,Solyc03g112070.4,Solyc02g089620.3,Solyc01g091190.3,Solyc04g051860.3,Solyc07g061940.4,Solyc0…	0.410958
Solyc01g150176.1	12203	18940	9302	1077	1442	3807	389.845	631.496	356.408	44.3868	58.2381	154.313	7.57e-06	-3.54484	Biological process	alpha-amino acid metabolic process	GO:1901605	8	0.0039973	1.65138	30	180	1090	10800	Solyc05g056170.3,Solyc01g107270.4,Solyc09g082060.3,Solyc01g110440.5.1,Solyc03g083440.4,Solyc08g014130.3,Solyc03g112070.4,Solyc02g089620.3,Solyc07g061940.4,Solyc01g091170.3,Solyc09g011870.3,Solyc08g066620.3,Solyc08g043170.4,Solyc02g082850.3,Solyc10g086180.2,Solyc02g089630.3,Solyc12g014100.2,Solyc09g065520.4,Solyc08g022210.4,Solyc06g019170.3,Solyc03g098240.3,Solyc10g012370.3,Solyc09g008670.3,Solyc0…	0.384104
Solyc12g006230.3	364	406	803	71	105	99	31.6952	36.8738	83.9258	7.91603	11.4716	10.8466	1.84e-06	-3.54379	Biological process	mitochondrial RNA modification	GO:1900864	9	0.00404793	2.93578	8	27	1090	10800	Solyc01g080190.3,Solyc01g100800.2,Solyc01g110010.3,Solyc04g009000.1,Solyc01g049810.4,Solyc09g092150.1,Solyc02g062910.3,Solyc12g011400.3,	0.372057
Solyc09g064247.1	43	50	161	0	7	5	0.651992	0.801777	2.98114	0	0.129075	0.093358	0.000831002	-3.53081	Biological process	base conversion or substitution editing	GO:0016553	9	0.00448127	4.12844	5	12	1090	10800	Solyc11g007160.2,Solyc05g006460.3,Solyc05g054960.4,Solyc12g014230.2,Solyc06g008220.4,	0.394725
Solyc03g007230.4	1083	697	4036	193	265	298	16.0276	10.7721	71.6899	3.67959	4.95016	5.5933	0.000204455	-3.52999	Biological process	sulfur amino acid metabolic process	GO:0000096	5	0.00509528	2.36937	11	46	1090	10800	Solyc07g006350.3,Solyc09g082060.3,Solyc08g066620.3,Solyc02g082850.3,Solyc09g065640.3,Solyc09g065520.4,Solyc08g022210.4,Solyc10g012370.3,Solyc10g079730.3,Solyc07g066580.3,Solyc01g094790.3,	0.430856
Solyc06g066680.3	98	102	315	5	24	23	2.14242	2.32097	8.3036	0.117969	0.645697	0.620137	0.000498586	-3.51614	Biological process	ribosomal large subunit biogenesis	GO:0042273	6	0.00509528	2.36937	11	46	1090	10800	Solyc08g008160.4,Solyc01g096800.3,Solyc02g088780.4,Solyc02g081680.4,Solyc10g083600.2,Solyc02g082360.4,Solyc09g011420.3,Solyc10g083740.3,Solyc01g006170.4,Solyc04g016380.3,Solyc01g006090.3,	0.430856
Solyc10g076460.2	48	71	90	12	10	10	1.14173	1.77398	2.59368	0.356288	0.281647	0.294133	3.51e-05	-3.50502	Biological process	mitochondrial RNA metabolic process	GO:0000959	8	0.00531615	2.47706	10	40	1090	10800	Solyc01g080190.3,Solyc01g100800.2,Solyc01g110010.3,Solyc04g009000.1,Solyc01g049810.4,Solyc09g092150.1,Solyc02g062910.3,Solyc11g068470.3,Solyc07g005930.4,Solyc12g011400.3,	0.362527
Solyc06g054370.2	111	66	67	13	5	16	3.75675	2.3293	2.71756	0.55493	0.209627	0.655358	8.73e-05	-3.50413	Biological process	mitochondrial mRNA modification	GO:0080156	10	0.00601513	3.01556	7	23	1090	10800	Solyc01g080190.3,Solyc01g100800.2,Solyc01g110010.3,Solyc04g009000.1,Solyc01g049810.4,Solyc09g092150.1,Solyc02g062910.3,	0.397374
Solyc01g105660.4	3111	2463	7636	815	752	723	45.5534	37.639	134.103	15.3999	13.9077	13.4189	9.71e-06	-3.49472	Biological process	cellular carbohydrate metabolic process	GO:0044262	5	0.00610113	1.49559	40	265	1090	10800	Solyc09g092130.3,Solyc01g005120.3,Solyc04g054930.3,Solyc10g005400.3,Solyc01g099630.4,Solyc08g083210.3,Solyc08g042000.3,Solyc02g079270.4,Solyc01g107800.4,Solyc03g005450.3,Solyc08g082860.4,Solyc01g109790.3,Solyc05g005020.4,Solyc01g087210.3,Solyc07g042550.3,Solyc04g054740.3,Solyc04g081440.3,Solyc03g111160.3,Solyc07g042830.4,Solyc04g025940.3,Solyc11g008820.2,Solyc09g092520.3,Solyc11g066270.3,Solyc08g…	0.390842
Solyc10g075107.1	12397	4894	15622	2619	1675	1421	473.887	195.24	716.19	129.242	80.9185	68.9135	1.36e-05	-3.46067	Biological process	oxylipin metabolic process	GO:0031407	7	0.00891956	3.12892	6	19	1090	10800	Solyc03g122340.3,Solyc09g075870.2,Solyc12g011033.1,Solanum_lycopersicum_newGene_2116,Solyc01g099160.4,Solyc07g007870.3,	0.523776
Solyc01g102300.3	1250	449	2356	120	195	267	10.2603	3.84329	23.2023	1.26424	2.01582	2.77456	0.000195007	-3.45271	Biological process	oxylipin biosynthetic process	GO:0031408	8	0.00891956	3.12892	6	19	1090	10800	Solyc03g122340.3,Solyc09g075870.2,Solyc12g011033.1,Solanum_lycopersicum_newGene_2116,Solyc01g099160.4,Solyc07g007870.3,	0.523776
Solyc09g007790.1	63	128	464	23	12	28	2.89425	6.13634	25.6046	1.33561	0.666439	1.59346	0.00080831	-3.44396	Biological process	cellular glucan metabolic process	GO:0006073	7	0.0121993	1.59811	25	155	1090	10800	Solyc01g005120.3,Solyc01g099630.4,Solyc08g083210.3,Solyc03g005450.3,Solyc01g109790.3,Solyc05g005020.4,Solyc01g087210.3,Solyc03g111160.3,Solyc07g042830.4,Solyc11g008820.2,Solyc09g092520.3,Solyc11g066270.3,Solyc08g082640.2,Solyc02g071020.3,Solyc12g014430.2,Solyc01g073750.4,Solyc08g061100.3,Solyc12g015770.3,Solyc07g064830.3,Solyc08g076320.3,Solyc08g083320.4,Solyc07g064870.3,Solyc01g081060.4,Solyc12g…	0.526311
Solyc03g118850.4	142	267	589	46	64	39	1.79637	3.5303	8.95112	0.746326	1.02155	0.619908	0.000151213	-3.43764	Biological process	glucan metabolic process	GO:0044042	6	0.0121993	1.59811	25	155	1090	10800	Solyc01g005120.3,Solyc01g099630.4,Solyc08g083210.3,Solyc03g005450.3,Solyc01g109790.3,Solyc05g005020.4,Solyc01g087210.3,Solyc03g111160.3,Solyc07g042830.4,Solyc11g008820.2,Solyc09g092520.3,Solyc11g066270.3,Solyc08g082640.2,Solyc02g071020.3,Solyc12g014430.2,Solyc01g073750.4,Solyc08g061100.3,Solyc12g015770.3,Solyc07g064830.3,Solyc08g076320.3,Solyc08g083320.4,Solyc07g064870.3,Solyc01g081060.4,Solyc12g…	0.526311
Solyc11g056650.2	1378	1260	2441	151	318	428	19.802	18.9033	42.0852	2.79443	5.76619	7.79992	1.29e-05	-3.4315	Biological process	cysteine metabolic process	GO:0006534	10	0.0123514	2.66761	7	26	1090	10800	Solyc09g082060.3,Solyc08g066620.3,Solyc02g082850.3,Solyc10g012370.3,Solyc10g079730.3,Solyc07g066580.3,Solyc01g094790.3,	0.511979
Solyc03g025670.3	6082	650	7701	364	176	185	158.95	17.7257	241.395	12.2754	5.80422	6.12584	0.00124735	-3.42565	Biological process	glucose transmembrane transport	GO:1904659	10	0.0131474	3.30275	5	15	1090	10800	Solyc02g079220.4,Solyc11g012450.2,Solyc09g075820.3,Solyc03g032040.3,Solyc12g089180.2,	0.534492
Solyc03g116610.3	96	49	154	0	10	9	1.89172	1.00459	3.64525	0	0.240677	0.205809	0.00122701	-3.4164	Biological process	hexose transmembrane transport	GO:0008645	9	0.0131474	3.30275	5	15	1090	10800	Solyc02g079220.4,Solyc11g012450.2,Solyc09g075820.3,Solyc03g032040.3,Solyc12g089180.2,	0.534492
Solyc04g054740.3	5622	1360	11434	867	969	719	63.5978	16.0546	155.122	12.6542	13.8521	10.3096	0.000351343	-3.41482	Biological process	glucose import	GO:0046323	11	0.0131474	3.30275	5	15	1090	10800	Solyc02g079220.4,Solyc11g012450.2,Solyc09g075820.3,Solyc03g032040.3,Solyc12g089180.2,	0.534492
Solyc10g051120.3	198	160	349	21	57	38	9.78307	8.23818	20.701	1.31186	3.53396	2.38191	6.95e-05	-3.41136	Biological process	carbohydrate transmembrane transport	GO:0034219	7	0.0131474	3.30275	5	15	1090	10800	Solyc02g079220.4,Solyc11g012450.2,Solyc09g075820.3,Solyc03g032040.3,Solyc12g089180.2,	0.534492
Solyc03g115230.3	341	903	550	126	125	100	2.31232	6.38713	4.47128	1.10195	1.06877	0.853716	1.97e-07	-3.37681	Biological process	monosaccharide transmembrane transport	GO:0015749	8	0.0131474	3.30275	5	15	1090	10800	Solyc02g079220.4,Solyc11g012450.2,Solyc09g075820.3,Solyc03g032040.3,Solyc12g089180.2,	0.534492
Solyc02g068040.3	451	299	769	59	76	130	22.5669	15.6166	46.166	3.80072	4.76421	8.25163	5.41e-05	-3.36302	Biological process	pyrimidine-containing compound metabolic process	GO:0072527	5	0.0132036	2.09598	11	52	1090	10800	Solyc10g005880.3,Solyc07g064160.3,Solyc03g097910.4,Solyc01g088480.3,Solyc06g006080.3,Solyc02g082190.3,Solyc09g090300.3,Solyc01g008290.3,Solyc09g074970.3,Solyc02g072105.1,Solyc02g084300.1,	0.48125
Solanum_lycopersicum_newGene_778	57	79	123	16	14	13	0.653033	0.958172	1.70938	0.231535	0.201727	0.190851	8.73e-05	-3.35997	Biological process	glutamine family amino acid metabolic process	GO:0009064	9	0.013469	2.01524	12	59	1090	10800	Solyc01g107270.4,Solyc01g110440.5.1,Solyc03g083440.4,Solyc02g089620.3,Solyc01g091170.3,Solyc08g043170.4,Solyc02g089630.3,Solyc06g019170.3,Solyc03g098240.3,Solyc02g082190.3,Solyc04g055200.3,Solyc05g012270.3,	0.482602
Solyc06g036290.3	641	13626	2231	55	139	140	5.5962	124.187	23.3622	0.615924	1.52404	1.54941	0.00162066	-3.339	Biological process	organic substance metabolic process	GO:0071704	3	0.0143595	1.05117	695	6551	1090	10800	Solyc03g118290.3,Solyc10g086500.1,Solyc07g042760.1,Solyc06g035600.3,Solyc05g041200.4,Solyc07g006350.3,Solyc02g089940.4,Solyc01g006140.4,Solyc05g056170.3,Solyc06g050530.3,Solyc08g077385.1,Solyc09g065890.4,Solyc07g007620.3,Solyc05g006980.3,Solyc05g053430.3,Solyc10g049870.1,Solyc09g092130.3,Solyc01g005120.3,Solyc04g071140.3,Solyc11g012480.3,Solyc03g120780.3,Solyc02g072550.1,Solyc01g107270.4,Solyc09g…	0.505935
Solyc03g094120.3	219	67	292	25	20	38	3.5285	1.11673	5.64007	0.509699	0.393506	0.770767	0.000519739	-3.31866	Biological process	acyl-CoA metabolic process	GO:0006637	11	0.0149802	2.83093	6	21	1090	10800	Solyc08g007790.3,Solyc05g024160.3,Solyc07g017860.3,Solyc01g098840.3,Solyc11g007020.2,Solyc01g094550.3,	0.519151
Solanum_lycopersicum_newGene_329	96	79	183	13	5	27	1.24792	1.21836	2.95167	0.228634	0.068097	0.462735	0.000911099	-3.30189	Biological process	thioester metabolic process	GO:0035383	5	0.0149802	2.83093	6	21	1090	10800	Solyc08g007790.3,Solyc05g024160.3,Solyc07g017860.3,Solyc01g098840.3,Solyc11g007020.2,Solyc01g094550.3,	0.519151
Solyc09g065430.4	44	76	64	10	14	4	1.1642	2.07421	2.00755	0.31567	0.466476	0.124102	0.000326728	-3.29662	Biological process	acetyl-CoA metabolic process	GO:0006084	12	0.0175659	3.09633	5	16	1090	10800	Solyc08g007790.3,Solyc05g024160.3,Solyc07g017860.3,Solyc01g098840.3,Solyc11g007020.2,	0.554243
Solyc06g069150.1	1188	1114	1418	262	344	251	35.3789	34.6261	50.6283	10.0503	12.9395	9.48039	3.51e-13	-3.29093	Biological process	regulation of transmembrane transport	GO:0034762	6	0.0186186	2.47706	7	28	1090	10800	Solyc12g096490.1,Solyc05g051220.3,Solyc07g006600.1,Solyc12g089100.2,Solyc10g024360.2,Solyc11g072710.3,Solyc11g011500.2,	0.578819
Solyc02g080530.3	8634	5980	16894	1778	2410	2215	140.063	101.225	328.666	37.2342	49.4123	45.5771	1.34e-05	-3.25867	Biological process	oligopeptide transport	GO:0006857	8	0.0189525	2.17498	9	41	1090	10800	Solyc07g032490.3,Solyc05g005960.3,Solyc06g065020.3,Solyc10g084940.3,Solyc01g096880.4,Solyc05g005940.3,Solyc05g005980.4,Solyc06g060620.4,Solyc08g078950.3,	0.58066
Solyc05g046310.3	389	558	550	68	107	144	6.22942	9.33429	10.5752	1.40066	2.15181	2.91642	2.88e-07	-3.25164	Biological process	phospholipid metabolic process	GO:0006644	6	0.0189629	1.57165	23	145	1090	10800	Solyc03g031560.4,Solyc08g014580.4,Solyc12g096660.3,Solyc07g014730.3,Solyc12g040790.2,Solyc08g007790.3,Solyc04g005270.1,Solyc01g008780.3,Solyc04g054740.3,Solyc07g064410.1,Solyc02g081840.4,Solyc01g109300.3,Solyc12g087990.3,Solyc04g077830.2,Solyc07g052150.4,Solyc01g098840.3,Solyc02g087430.4,Solyc06g068950.4,Solyc11g007020.2,Solyc05g053760.4,Solyc11g008800.3,Solyc05g010810.1,Solyc07g052120.4,	0.572679
Solyc02g072550.1	45	46	105	5	10	12	4.19068	4.49404	11.9159	0.496275	1.08584	1.33451	0.000934279	-3.2489	Biological process	carboxylic acid biosynthetic process	GO:0046394	7	0.0208589	1.40462	37	261	1090	10800	Solyc05g056170.3,Solyc09g082060.3,Solyc10g086170.1,Solyc03g122340.3,Solyc12g006930.2,Solyc02g085730.3,Solyc03g083440.4,Solyc08g014130.3,Solyc09g075870.2,Solyc03g112070.4,Solyc01g091190.3,Solyc04g051860.3,Solyc07g061940.4,Solyc09g011870.3,Solyc08g043170.4,Solyc02g082850.3,Solyc10g086180.2,Solyc04g074480.3,Solyc05g013220.2,Solyc12g011033.1,Solyc07g064410.1,Solyc09g065520.4,Solyc08g022210.4,Solyc06g…	0.604051
Solyc07g006600.1	147	225	55	22	20	28	5.77838	9.23887	2.5707	1.09586	0.977424	1.35482	0.000199163	-3.24262	Biological process	sulfur compound biosynthetic process	GO:0044272	5	0.0215339	1.8401	13	70	1090	10800	Solyc09g082060.3,Solyc02g082850.3,Solyc05g024160.3,Solyc07g064160.3,Solyc09g065520.4,Solyc08g022210.4,Solyc07g017860.3,Solyc10g012370.3,Solyc06g006080.3,Solyc10g079730.3,Solyc01g101060.4,Solyc09g074970.3,Solyc01g094790.3,	0.615172
Solyc04g079520.3	146	107	158	34	30	20	1.65821	1.26475	2.1567	0.485923	0.424085	0.288559	6.34e-06	-3.24193	Biological process	isoprenoid metabolic process	GO:0006720	6	0.021787	1.6844	17	100	1090	10800	Solyc10g085150.2,Solyc11g010850.2,Solyc08g007790.3,Solyc12g006530.2,Solyc04g050930.3,Solyc04g079960.1,Solyc07g042630.4,Solyc01g109300.3,Solyc03g006545.1,Solyc07g052150.4,Solyc01g098840.3,Solyc02g082260.3,Solyc07g061720.3,Solyc11g007020.2,Solyc05g053760.4,Solyc03g006550.4,Solyc07g052120.4,	0.614102
Solyc08g083130.4	351	302	2461	8	13	38	10.2417	9.19662	86.1426	0.267557	0.461283	1.40472	0.00221365	-3.24008	Biological process	pyrimidine-containing compound biosynthetic process	GO:0072528	6	0.0220296	2.1232	9	42	1090	10800	Solyc10g005880.3,Solyc07g064160.3,Solyc01g088480.3,Solyc06g006080.3,Solyc02g082190.3,Solyc01g008290.3,Solyc09g074970.3,Solyc02g072105.1,Solyc02g084300.1,	0.61277
Solyc05g015880.3	376	976	1206	93	126	234	5.1571	13.9928	19.8696	1.64542	2.17911	4.07766	0.000172317	-3.23366	Biological process	ribosomal small subunit biogenesis	GO:0042274	6	0.0224661	2.39165	7	29	1090	10800	Solyc10g080180.3,Solyc11g072390.2,Solyc09g011420.3,Solyc05g012120.3,Solyc03g120080.4,Solyc04g051670.3,Solyc05g008190.3,	0.616796
Solyc04g080500.3	249	223	169	33	56	52	12.175	11.3484	9.8728	2.07923	3.44427	3.17483	1.7e-08	-3.23346	Biological process	aromatic amino acid family metabolic process	GO:0009072	8	0.0224879	1.94626	11	56	1090	10800	Solyc05g041200.4,Solyc05g056170.3,Solyc01g091330.4,Solyc01g091190.3,Solyc04g051860.3,Solyc09g011870.3,Solyc02g088460.4,Solyc10g086180.2,Solyc04g074480.3,Solyc12g014100.2,Solyc04g049350.4,	0.609481
Solyc04g005380.3	580	145	2772	25	33	14	9.27607	2.42012	53.215	0.499871	0.65263	0.282618	0.0023195	-3.22599	Biological process	response to wounding	GO:0009611	4	0.024293	1.72818	15	86	1090	10800	Solanum_lycopersicum_newGene_1442,Solyc01g005440.4,Solyc12g009220.2,Solyc03g118710.3,Solyc12g049400.2,Solyc09g084460.3,Solyc08g079170.3,Solyc07g042170.3,Solyc09g084490.4,Solyc03g006545.1,Solyc03g122190.3,Solyc09g083435.1,Solyc02g083280.4,Solyc09g084480.3,Solyc03g006550.4,	0.650067
Solyc04g077170.3	381	296	582	86	104	82	10.1039	8.19994	18.5329	2.92344	3.475	2.76196	2.21e-06	-3.21466	Biological process	isoprenoid biosynthetic process	GO:0008299	7	0.0267164	1.70832	15	87	1090	10800	Solyc10g085150.2,Solyc11g010850.2,Solyc08g007790.3,Solyc12g006530.2,Solyc04g079960.1,Solyc07g042630.4,Solyc01g109300.3,Solyc03g006545.1,Solyc07g052150.4,Solyc01g098840.3,Solyc02g082260.3,Solyc11g007020.2,Solyc05g053760.4,Solyc03g006550.4,Solyc07g052120.4,	0.672362
Solyc03g123580.4	59	78	90	2	11	17	1.93727	2.70874	3.5835	0.068608	0.424476	0.680237	0.00136899	-3.19548	Biological process	maturation of SSU-rRNA	GO:0030490	11	0.0290962	2.75229	5	18	1090	10800	Solyc10g080180.3,Solyc11g072390.2,Solyc09g011420.3,Solyc03g120080.4,Solyc05g008190.3,	0.430135
Solyc03g033790.4	603	353	813	179	64	88	8.09951	4.94843	13.0884	3.10079	1.0704	1.49551	0.000156531	-3.19534	Biological process	regulation of ion transmembrane transport	GO:0034765	7	0.0290962	2.75229	5	18	1090	10800	Solyc05g051220.3,Solyc12g089100.2,Solyc10g024360.2,Solyc11g072710.3,Solyc11g011500.2,	0.430135
Solyc12g044190.3	166	135	142	18	39	37	1.04323	0.886918	1.0748	0.141418	0.309782	0.291457	7.13e-06	-3.1646	Biological process	disaccharide metabolic process	GO:0005984	6	0.0291533	1.9428	10	51	1090	10800	Solyc09g092130.3,Solyc04g054930.3,Solyc08g042000.3,Solyc08g082860.4,Solyc07g042550.3,Solyc04g081440.3,Solyc04g025940.3,Solyc01g005210.4,Solyc03g083960.3,Solyc07g007790.3,	0.425035
Solyc07g063420.3	256	246	550	21	90	66	3.53673	3.54844	9.11565	0.361908	1.56884	1.15041	0.000736353	-3.15664	Biological process	organic acid biosynthetic process	GO:0016053	5	0.0314648	1.35113	39	286	1090	10800	Solyc05g056170.3,Solyc09g082060.3,Solyc10g086170.1,Solyc03g122340.3,Solyc12g006930.2,Solyc02g085730.3,Solyc03g083440.4,Solyc08g014130.3,Solyc09g075870.2,Solyc03g112070.4,Solyc01g091190.3,Solyc04g051860.3,Solyc07g061940.4,Solyc09g011870.3,Solyc08g043170.4,Solyc02g088460.4,Solyc02g082850.3,Solyc10g086180.2,Solyc04g074480.3,Solyc05g013220.2,Solyc12g011033.1,Solyc07g064410.1,Solyc09g065520.4,Solyc08g…	0.455593
Solyc01g099630.4	3394	1983	1165	383	427	580	56.8054	34.6377	23.3807	8.2584	9.03041	12.3037	3.61e-06	-3.15651	Biological process	sulfur amino acid biosynthetic process	GO:0000097	6	0.0317353	2.23735	7	31	1090	10800	Solyc09g082060.3,Solyc02g082850.3,Solyc09g065520.4,Solyc08g022210.4,Solyc10g012370.3,Solyc10g079730.3,Solyc01g094790.3,	0.456384
Solyc08g063090.2	1745	581	709	227	221	171	23.2298	8.06508	11.314	3.90137	3.7149	2.87464	3.75e-05	-3.1506	Biological process	oligosaccharide metabolic process	GO:0009311	5	0.032072	1.8473	11	59	1090	10800	Solyc09g092130.3,Solyc03g031560.4,Solyc04g054930.3,Solyc08g042000.3,Solyc08g082860.4,Solyc07g042550.3,Solyc04g081440.3,Solyc04g025940.3,Solyc01g005210.4,Solyc03g083960.3,Solyc07g007790.3,	0.458109
Solanum_lycopersicum_newGene_2868	46	95	106	22	8	7	0.610586	1.30776	1.68385	0.372364	0.118656	0.10484	0.00120816	-3.14535	Biological process	protein folding	GO:0006457	3	0.0330382	1.47701	24	161	1090	10800	Solyc07g047790.3,Solyc05g006820.4,Solyc06g036290.3,Solyc06g076520.1,Solyc12g015880.2,Solyc03g121640.3,Solyc06g076560.2,Solyc02g077670.3,Solyc04g011440.4,Solyc04g009770.3,Solyc01g106260.3,Solyc05g055160.3,Solyc07g008800.4,Solyc11g006460.3,Solyc04g048900.3,Solyc11g071830.2,Solyc01g009990.3,Solyc07g042250.3,Solyc03g120850.4,Solyc04g005820.4,Solyc07g053615.1,Solyc05g053760.4,Solyc11g006070.3,Solyc03g…	0.468743
Solyc01g098190.3	4762	3317	5788	776	1025	1394	44.2372	32.1603	64.4851	9.30349	12.0311	16.4218	5.76e-07	-3.13154	Biological process	response to reactive oxygen species	GO:0000302	5	0.0333814	1.98165	9	45	1090	10800	Solyc07g005210.3,Solyc10g082000.3,Solyc06g076520.1,Solyc02g082250.4,Solyc06g076560.2,Solyc06g050760.1,Solyc03g119980.3,Solyc03g006545.1,Solyc03g006550.4,	0.470455
Solyc04g007810.1	51	59	70	7	3	16	2.66213	3.20326	4.36691	0.441856	0.18878	1.05449	0.00154125	-3.12336	Biological process	cellular amino acid biosynthetic process	GO:0008652	8	0.0339328	1.55584	19	121	1090	10800	Solyc09g082060.3,Solyc03g083440.4,Solyc08g014130.3,Solyc03g112070.4,Solyc04g051860.3,Solyc07g061940.4,Solyc09g011870.3,Solyc08g043170.4,Solyc02g082850.3,Solyc09g065520.4,Solyc08g022210.4,Solyc06g019170.3,Solyc10g012370.3,Solyc06g064550.3,Solyc09g008670.3,Solyc10g079730.3,Solyc04g055200.3,Solyc05g012270.3,Solyc01g094790.3,	0.47506
Solyc04g077650.3	812	1101	1719	150	255	363	11.3518	16.0757	28.8393	2.69585	4.50807	6.42985	4.62e-05	-3.11548	Biological process	alpha-amino acid biosynthetic process	GO:1901607	9	0.0362176	1.58906	17	106	1090	10800	Solyc09g082060.3,Solyc03g083440.4,Solyc08g014130.3,Solyc03g112070.4,Solyc07g061940.4,Solyc09g011870.3,Solyc08g043170.4,Solyc02g082850.3,Solyc09g065520.4,Solyc08g022210.4,Solyc06g019170.3,Solyc10g012370.3,Solyc09g008670.3,Solyc10g079730.3,Solyc04g055200.3,Solyc05g012270.3,Solyc01g094790.3,	0.493961
Solyc08g006990.3	1013	949	1920	302	325	266	13.9211	13.6065	31.6424	5.34816	5.63505	4.63614	3.92e-06	-3.10296	Biological process	regulation of jasmonic acid mediated signaling pathway	GO:2000022	7	0.0363021	2.60744	5	19	1090	10800	Solyc01g005440.4,Solyc12g009220.2,Solyc12g049400.2,Solyc07g042170.3,Solyc03g122190.3,	0.49194
Solyc12g006530.2	1853	1375	3917	606	480	474	14.5238	11.2483	36.8221	6.13244	4.75345	4.70627	7.66e-05	-3.07054	Biological process	primary metabolic process	GO:0044238	3	0.0377168	1.04554	644	6103	1090	10800	Solyc03g118290.3,Solyc10g086500.1,Solyc07g042760.1,Solyc06g035600.3,Solyc05g041200.4,Solyc07g006350.3,Solyc02g089940.4,Solyc01g006140.4,Solyc05g056170.3,Solyc08g077385.1,Solyc09g065890.4,Solyc07g007620.3,Solyc05g006980.3,Solyc05g053430.3,Solyc10g049870.1,Solyc09g092130.3,Solyc01g005120.3,Solyc11g012480.3,Solyc03g120780.3,Solyc02g072550.1,Solyc01g107270.4,Solyc09g061760.1,Solyc03g031560.4,Solyc10g…	0.507855
Solyc07g040680.3	86	87	517	31	27	4	1.29295	1.36688	9.32439	0.599289	0.508394	0.072129	0.00434876	-3.06134	Biological process	cellular component disassembly	GO:0022411	5	0.0381037	2.03246	8	39	1090	10800	Solyc04g079700.3,Solyc01g099400.4,Solyc06g048510.4,Solyc12g010060.2,Solyc09g010440.3,Solyc03g025740.4,Solyc07g005970.3,Solyc03g115650.4,	0.509817
Solyc08g080620.1	2102	116	2465	83	33	56	67.8449	3.89939	95.4125	3.43958	1.34273	2.26282	0.00441385	-3.04791	Biological process	small molecule metabolic process	GO:0044281	3	0.0383677	1.15626	130	1114	1090	10800	Solyc05g041200.4,Solyc07g006350.3,Solyc05g056170.3,Solyc04g071140.3,Solyc01g107270.4,Solyc01g100960.3,Solyc10g005880.3,Solyc08g082830.3,Solyc09g082060.3,Solyc01g091330.4,Solyc07g032740.4,Solyc01g110440.5.1,Solyc10g005400.3,Solyc10g085150.2,Solyc10g086170.1,Solyc03g122340.3,Solyc12g006930.2,Solyc02g085730.3,Solyc03g083440.4,Solyc08g014130.3,Solyc06g009160.4,Solyc02g079270.4,Solyc12g007170.3,Solyc0…	0.510121
Solyc11g066270.3	245	28	494	42	16	16	5.45655	0.642825	13.2206	1.20002	0.447317	0.4295	0.00463854	-3.03478	Biological process	cellular polysaccharide metabolic process	GO:0044264	6	0.0385549	1.43119	26	180	1090	10800	Solyc01g005120.3,Solyc01g099630.4,Solyc08g083210.3,Solyc01g107800.4,Solyc03g005450.3,Solyc01g109790.3,Solyc05g005020.4,Solyc01g087210.3,Solyc03g111160.3,Solyc07g042830.4,Solyc11g008820.2,Solyc09g092520.3,Solyc11g066270.3,Solyc08g082640.2,Solyc02g071020.3,Solyc12g014430.2,Solyc01g073750.4,Solyc08g061100.3,Solyc12g015770.3,Solyc07g064830.3,Solyc08g076320.3,Solyc08g083320.4,Solyc07g064870.3,Solyc01g…	0.509407
Solyc09g089730.3	2752	2327	5921	603	860	1000	41.7672	36.8631	107.797	11.8165	16.4875	19.2477	8.76e-05	-3.02496	Biological process	response to temperature stimulus	GO:0009266	4	0.0388551	1.49693	21	139	1090	10800	Solyc10g082000.3,Solyc10g085150.2,Solyc09g011640.5.1,Solyc06g076520.1,Solyc12g015880.2,Solyc09g011590.4,Solyc12g043110.2,Solyc06g076560.2,Solyc05g005020.4,Solyc04g009770.3,Solyc05g055160.3,Solyc09g005120.3,Solyc11g006460.3,Solyc09g011540.2,Solyc08g079170.3,Solyc04g063380.3,Solyc11g071830.2,Solyc09g011650.4,Solyc01g081270.2,Solyc01g108790.3,Solyc03g082420.3,	0.510184
Solyc03g019950.3	5576	7786	12320	2110	2417	1695	56.014	81.6233	148.433	27.3582	30.6891	21.6042	3.32e-06	-3.01333	Biological process	organic hydroxy compound biosynthetic process	GO:1901617	5	0.0398837	1.78673	11	61	1090	10800	Solyc10g086500.1,Solyc10g085150.2,Solyc08g007790.3,Solyc04g054740.3,Solyc07g064160.3,Solyc06g076410.4,Solyc06g081980.1,Solyc06g006080.3,Solyc03g113770.3,Solyc01g098840.3,Solyc11g007020.2,	0.507916
Solyc05g052980.4	9941	10388	20463	2926	4077	2783	135.049	147.274	333.397	51.3088	70.0183	47.9636	9.93e-06	-3.00874	Biological process	steroid biosynthetic process	GO:0006694	6	0.0432635	2.10175	7	33	1090	10800	Solyc10g086500.1,Solyc10g055680.1,Solyc10g080150.2,Solyc08g007790.3,Solyc06g076410.4,Solyc01g098840.3,Solyc11g007020.2,	0.547659
Solyc06g051940.4	1229	460	5503	52	128	25	16.4654	6.42495	88.4419	0.883004	2.1649	0.419022	0.00475162	-3.00784	Biological process	alpha-amino acid catabolic process	GO:1901606	9	0.0435798	1.98165	8	40	1090	10800	Solyc05g056170.3,Solyc01g110440.5.1,Solyc02g089620.3,Solyc10g086180.2,Solyc02g089630.3,Solyc12g014100.2,Solyc03g098240.3,Solyc01g108790.3,	0.548379
Solyc08g061250.3	216	85	331	45	47	28	2.6082	1.06684	4.79745	0.694298	0.713564	0.427454	0.00131726	-2.98734	Biological process	detoxification	GO:0098754	2	0.0442466	1.75792	11	62	1090	10800	Solyc09g011640.5.1,Solyc02g082250.4,Solyc09g011590.4,Solyc02g079960.3,Solyc03g096770.1,Solyc02g023990.3,Solyc08g080910.3,Solyc09g011540.2,Solyc09g011650.4,Solyc12g011320.2,Solyc01g081270.2,	0.553475
Solyc07g017980.1	50	65	117	0	0	8	2.9332	3.97921	8.31301	0	0	0.536122	0.00541053	-2.98312	Biological process	positive regulation of translation	GO:0045727	9	0.044511	2.47706	5	20	1090	10800	Solyc10g082000.3,Solyc04g015450.3,Solyc12g010060.2,Solyc11g012670.1,Solyc03g115650.4,	0.553508
Solyc03g123560.3	4012	4393	3688	495	678	1556	67.6185	77.2727	74.5522	10.7573	14.4327	33.2653	5.2e-05	-2.97546	Biological process	positive regulation of cellular amide metabolic process	GO:0034250	7	0.044511	2.47706	5	20	1090	10800	Solyc10g082000.3,Solyc04g015450.3,Solyc12g010060.2,Solyc11g012670.1,Solyc03g115650.4,	0.553508
Solyc01g106820.3	989	800	1714	245	159	378	10.606	8.95903	22.0597	3.39243	2.14694	5.13639	0.000180584	-2.97119	Biological process	cellular carbohydrate biosynthetic process	GO:0034637	6	0.0452574	1.50606	19	125	1090	10800	Solyc04g054930.3,Solyc01g107800.4,Solyc03g005450.3,Solyc01g109790.3,Solyc01g087210.3,Solyc04g054740.3,Solyc07g042830.4,Solyc04g025940.3,Solyc08g082640.2,Solyc02g071020.3,Solyc12g014430.2,Solyc01g073750.4,Solyc08g061100.3,Solyc01g005210.4,Solyc03g083960.3,Solyc12g015770.3,Solyc07g064830.3,Solyc08g076320.3,Solyc08g083320.4,	0.556245
Solyc09g092430.3	13618	18030	15091	2962	4016	5173	163.385	225.767	217.143	45.8692	60.9058	78.7482	8.98e-11	-2.97104	Biological process	carbohydrate metabolic process	GO:0005975	4	0.0457068	1.1676	107	908	1090	10800	Solyc09g092130.3,Solyc01g005120.3,Solyc03g031560.4,Solyc04g054930.3,Solyc12g014420.2,Solyc01g100960.3,Solyc03g118860.3,Solyc10g005400.3,Solyc01g099630.4,Solyc03g098140.3,Solyc05g012510.3,Solyc09g091030.3,Solyc06g050130.3,Solyc08g083210.3,Solyc08g081480.3,Solyc08g042000.3,Solyc02g079270.4,Solyc01g107800.4,Solyc08g060970.4,Solyc08g081930.3,Solyc05g049980.3,Solyc12g100120.2,Solyc12g056960.2,Solyc03g…	0.549001
Solyc03g044790.3	473	1008	1009	112	180	266	10.8733	24.1849	27.8145	3.30322	5.21039	7.74433	9.65e-05	-2.97034	Biological process	aromatic amino acid family biosynthetic process	GO:0009073	9	0.0486593	2.20183	6	27	1090	10800	Solyc01g091190.3,Solyc04g051860.3,Solyc09g011870.3,Solyc02g088460.4,Solyc04g074480.3,Solyc04g049350.4,	0.581163
Solyc04g078840.3	2367	2319	9724	1056	1125	542	28.3983	29.0361	139.92	16.3433	17.0565	8.247	0.00191825	-2.96056	Biological process	pseudouridine synthesis	GO:0001522	9	0.0486593	2.20183	6	27	1090	10800	Solyc07g054460.4,Solyc02g081810.4,Solyc10g078540.3,Solyc02g080320.4,Solyc04g081910.4,Solyc01g107580.4,	0.581163
Solyc04g081810.4	147	129	90	13	37	29	1.28975	1.17787	0.944534	0.14224	0.400525	0.319471	0.000213357	-2.95762	Biological process	starch metabolic process	GO:0005982	8	0.0486593	2.20183	6	27	1090	10800	Solyc01g109790.3,Solyc05g005020.4,Solyc03g111160.3,Solyc07g042830.4,Solyc02g071020.3,Solyc08g083320.4,	0.581163
Solyc09g005840.2	128	96	173	25	31	35	1.4772	1.15481	2.39764	0.366214	0.438974	0.509791	0.000107103	-2.95495	Biological process	glutathione metabolic process	GO:0006749	7	0.0489257	1.73001	11	63	1090	10800	Solyc09g011640.5.1,Solyc09g011590.4,Solyc01g099590.4,Solyc04g009530.4,Solyc08g080910.3,Solyc12g008640.3,Solyc09g011540.2,Solyc09g011650.4,Solyc12g011320.2,Solyc01g081270.2,Solyc01g081310.3,	0.574606
Solyc08g077430.3	6747	5918	6593	1387	1317	2299	31.7191	29.0358	37.1736	8.41733	7.82409	13.7108	1.8e-08	-2.93762
Solanum_lycopersicum_newGene_1005	98	48	87	22	5	12	1.18591	0.708217	1.30583	0.36904	0.069256	0.226878	0.00297395	-2.93727
Solyc05g055010.4	416	441	421	57	97	152	8.11505	8.97605	9.84016	1.43641	2.37899	3.74361	1.95e-05	-2.93329
Solanum_lycopersicum_newGene_1214	24006	28317	23966	3368	4059	10441	885.361	1089.91	1060.02	160.318	189.221	488.569	0.000120935	-2.87898
Solyc04g010285.1	673	511	481	75	168	172	20.1513	15.9672	17.2734	2.87756	6.33331	6.52753	1.53e-05	-2.87776
Solyc09g090360.3	184	167	420	27	37	85	1.42321	1.35464	3.91035	0.263557	0.363098	0.829744	0.00257223	-2.87685
Solyc05g055330.3	6331	4660	7791	1658	1952	1501	28.4493	21.8549	41.9922	9.61383	11.0888	8.55359	8.1e-08	-2.86603
Solyc03g097500.3	60	84	178	16	0	11	0.833779	1.23505	2.99154	0.282185	0	0.179155	0.00843921	-2.86214
Solyc04g007400.4	1127	948	1339	165	420	280	24.0691	21.1311	34.293	4.5229	11.3381	7.56673	3.12e-05	-2.8577
Solyc06g005330.3	852	561	1641	70	103	368	21.0047	14.4423	48.5375	2.21984	3.20461	11.4985	0.00426275	-2.85543
Solyc07g053615.1	2068	3427	2274	593	746	793	29.9347	51.7821	39.4799	11.0742	13.647	14.5534	1.25e-11	-2.85525
Solyc08g048290.4	825	789	1344	236	323	220	10.1359	10.1168	19.8015	3.73344	5.00748	3.42893	6.2e-06	-2.85432
Solyc08g044260.4	1758	1296	2121	441	465	508	19.5031	14.9974	28.2121	6.30472	6.51494	7.14806	9.19e-08	-2.85062
Solyc06g060910.2	86	56	188	22	19	24	0.937948	0.631024	2.4588	0.29757	0.258909	0.324612	0.00295155	-2.84783
Solyc01g097240.3	9647	2372	12990	1625	1641	2090	135.319	34.7106	218.521	29.412	29.0987	37.1912	0.00175005	-2.84751
Solyc09g091030.3	12433	13904	36368	4936	6280	3710	145.521	169.836	510.498	74.5689	92.9133	55.0941	0.000560783	-2.8385
Solyc06g071750.3	59	83	222	27	23	19	1.10638	1.63588	5.06547	0.642942	0.540228	0.455168	0.00383636	-2.83558
Solyc07g040990.4	2825	3370	7500	1234	1224	977	31.8685	39.6841	101.49	17.9627	17.4475	13.9791	0.000204455	-2.82119
Solyc04g007500.1	2060	3493	1893	520	918	533	92.0174	162.823	101.399	29.9368	51.8237	30.1867	5.51e-07	-2.82095
Solyc01g087060.4	372	219	234	54	37	101	6.71308	4.12278	5.05609	1.25076	0.836222	2.29863	0.000478402	-2.81448
Solyc09g011160.4	57	216	166	40	28	22	0.761454	3.03385	2.67242	0.694063	0.469091	0.373911	0.0023195	-2.80556
Solyc06g019170.3	815	1670	1050	351	300	311	6.8822	14.7175	10.625	3.82251	3.19699	3.32298	4.5e-08	-2.80308
Solyc03g119310.3	531	487	768	181	172	135	12.6376	12.0946	21.916	5.55173	5.16616	4.07897	2.21e-06	-2.80227
Solyc03g007890.3	216	1022	422	106	98	150	1.80953	8.94049	4.23558	1.14327	1.0284	1.58902	0.00133584	-2.79837
Solyc03g005820.3	2875	2183	2451	575	616	910	43.8747	34.7616	44.8693	11.3251	11.8802	17.6157	1.82e-08	-2.79208
Solyc03g019650.3	5259	4321	6304	1124	1301	1938	50.0177	42.8875	71.9075	13.7939	15.6333	23.3799	1.23e-06	-2.7913
Solyc02g077750.4	1360	1519	1454	317	334	551	94.8504	110.608	121.661	28.522	29.3773	48.7595	6.48e-08	-2.78645
Solyc06g054570.1	112	87	184	15	2	34	7.88783	6.36446	15.5452	1.27511	0.155564	2.97547	0.00938261	-2.78173
Solyc03g113270.3	9240	10576	17926	2714	4702	2600	125.675	150.121	292.426	47.6498	80.8454	44.8658	5.66e-05	-2.78016
Solyc08g074620.3	398	740	166	147	61	48	4.36158	8.4738	2.17572	2.07779	0.839325	0.662414	0.00304507	-2.77653
Solyc06g084770.2	1131	1138	2891	348	552	383	17.3913	18.2641	53.3193	6.89247	10.7221	7.45631	0.000634211	-2.77079
Solyc03g117800.4	4265	4387	10525	1198	2476	821	36.9206	39.6289	109.277	13.3853	27.0916	9.01714	0.00162066	-2.76423
Solyc06g005310.3	145	313	518	11	6	89	3.53259	7.94383	15.1391	0.345477	0.170702	2.73282	0.0110486	-2.76293
Solyc02g063450.4	17358	9044	25310	3553	4917	4986	146.578	79.6993	256.329	38.7262	52.485	53.4113	0.000214397	-2.7624
Solyc02g071010.1	121261	30095	43382	8956	7266	23526	3340.15	865.143	1433.11	318.456	252.99	822.199	0.00367278	-2.75341
Solyc05g014260.3	5793	4721	8255	1633	1475	2129	69.7283	59.2986	119.167	25.37	22.4416	32.5141	4.55e-06	-2.7508
Solyc09g082810.3	860	4850	630	188	218	591	27.6272	162.656	24.2684	7.78047	8.8295	24.0947	0.00753849	-2.75049
Solyc06g075330.3	120	216	314	57	63	17	3.60025	6.77611	11.3303	2.19899	2.38031	0.644721	0.00370017	-2.74875
Solyc04g076340.3	1670	945	3603	493	566	457	20.7401	12.2429	53.6845	7.89581	8.88186	7.2011	0.00132737	-2.74281
Solyc09g083130.3	12481	7584	6167	1713	1716	3412	98.7845	62.647	58.5342	17.4994	17.1672	34.262	6.58e-05	-2.73908
Solyc01g104750.4	363	259	412	67	80	127	5.07838	3.77843	6.92683	1.21309	1.41675	2.24425	0.000101798	-2.73529
Solyc07g055930.3	1434	855	2891	337	390	546	14.2231	8.85257	34.4013	4.3071	4.88696	6.86411	0.00129147	-2.72793
Solyc07g055490.4	113	54	223	7	6	38	1.56137	0.77664	3.69738	0.10885	0.097129	0.659258	0.0116067	-2.72758
Solyc01g096320.3	1290	251	8355	33	66	22	23.8137	4.82684	185.081	0.780859	1.52902	0.493618	0.00960467	-2.725
Solyc03g025850.3	11410	8188	11378	2613	3019	3452	250.542	187.63	299.628	74.0454	83.789	96.1528	6.83e-09	-2.72445
Solyc01g090760.4	95	52	70	15	22	16	1.93314	1.10558	1.69415	0.385952	0.546799	0.410322	0.00111999	-2.70415
Solyc09g092500.1	4373	2870	4447	866	1532	924	68.0142	46.5909	82.9617	17.3825	30.1156	18.2348	8.81e-06	-2.70138
Solyc01g097470.4	106	49	135	25	18	23	2.56551	1.23338	3.91539	0.760152	0.542039	0.692151	0.00336333	-2.69518
Solyc01g150152.1	350	237	278	54	48	118	8.76196	6.19874	8.34185	1.72634	1.49215	3.74827	0.000560783	-2.69174
Solanum_lycopersicum_newGene_1452	119	51	226	16	33	30	1.71369	0.763771	3.90724	0.285509	0.596614	0.53823	0.00731141	-2.69101
Solyc02g088500.1	110	144	194	26	31	55	1.73338	2.37164	3.68107	0.527013	0.6035	1.09764	0.001005	-2.68879
Solyc09g007020.1	247	144	147	25	22	72	11.2109	6.81549	8.01068	1.45682	1.23268	4.11801	0.00346493	-2.68575
Solyc03g117420.4	9512	9874	10808	1862	2057	4360	86.0046	93.1714	117.195	21.7242	23.5107	50.0138	5.45e-05	-2.68383
Solyc06g071820.3	7770	4553	17288	1686	3330	2287	114.618	70.0842	305.866	32.0936	62.0908	42.7979	0.00236675	-2.67771
Solyc10g081730.2	408	535	1030	119	140	240	5.30013	7.25777	16.0549	1.99058	2.2878	3.95392	0.00131819	-2.67398
Solyc08g075490.4	33849	17440	49852	6929	8462	11581	362.415	194.872	640.133	95.7709	114.525	157.316	0.000580701	-2.6712
Solyc01g105767.1	85	75	168	0	23	6	1.66608	1.53817	3.97233	0	0.569805	0.143764	0.0148763	-2.66676
Solyc02g093330.4	455	334	695	143	98	161	3.56056	2.72384	6.5213	1.44072	0.962303	1.5999	0.000339134	-2.66501
Solyc06g054320.1	298	75	423	73	48	46	11.7932	3.07	20.0637	3.71395	2.37289	2.26867	0.00712802	-2.66226
Solyc10g075110.2	754	1410	1117	322	406	135	31.4955	61.4866	55.9396	17.3551	21.4314	7.13566	0.000430852	-2.65955
Solyc08g079170.3	7131	11741	9126	2343	2661	3336	73.866	126.925	113.366	31.3274	34.8414	43.8361	3.22e-09	-2.65952
Solyc09g009590.1	487	526	1358	67	171	280	23.4626	26.4414	78.4641	4.16681	10.394	17.1218	0.00596911	-2.65932
Solyc11g005150.3	196	230	58	32	33	45	2.30739	2.82519	0.816377	0.474562	0.483944	0.664748	0.00263622	-2.65699
Solyc06g008030.3	4429	4731	2362	532	1033	1478	56.1325	62.5802	35.8948	8.693	16.5389	23.762	0.00020844	-2.65417
Solyc08g076150.4	1326	519	946	190	177	359	15.7392	6.42333	13.4613	2.91164	2.64969	5.40445	0.000980459	-2.63917
Solyc08g082120.2	11399	4781	28840	4583	3011	2727	242.78	106.265	736.691	126.012	81.0712	73.6861	0.0059588	-2.63771
Solyc01g098410.4	499	616	688	184	225	121	6.03399	7.77158	9.9808	2.8689	3.4298	1.84755	5.59e-06	-2.63348
Solyc02g032660.3	2673	3255	3547	338	985	1181	32.8561	41.7536	52.2853	5.35115	15.2988	18.416	0.000731029	-2.63115
Solyc03g065235.1	47	45	129	11	21	13	3.70133	3.62385	12.1348	1.05639	2.03112	1.23686	0.00922125	-2.63071
Solyc07g045140.4	132	50	343	33	31	3	1.42754	0.559528	4.45726	0.453775	0.413699	0.033989	0.0160651	-2.62968
Solyc06g051800.3	663	138	796	108	164	72	9.82079	2.12552	14.1366	2.05846	3.05908	1.35228	0.00788272	-2.62914
Solyc12g006210.1	82	117	233	23	32	46	8.16747	12.1964	28.0322	2.89203	4.04846	5.81306	0.00464816	-2.62904
Solyc12g088820.2	801	415	600	141	196	188	8.63712	4.67079	7.75283	1.9509	2.67023	2.56203	2.66e-05	-2.62898
Solanum_lycopersicum_newGene_1054	340	467	376	45	127	140	3.28742	4.34274	4.20461	0.665253	1.21393	1.91006	0.000707139	-2.62017
Solyc10g051030.2	513	438	734	178	177	144	5.29523	4.72159	9.08735	2.37303	2.30702	1.87773	1.75e-05	-2.61622
Solyc08g078760.1	958	855	2620	338	323	480	9.52262	8.86439	31.2306	4.3362	4.04939	6.05393	0.00251908	-2.61574
Solyc12g006140.2	23548	2115	6318	1976	1912	2400	494.375	46.3312	159.076	53.5431	50.7398	63.9258	0.0100541	-2.61459
Solanum_lycopersicum_newGene_706	61	80	111	29	20	14	0.644617	0.884661	1.41542	0.389159	0.269645	0.181766	0.00266712	-2.60931
Solyc07g006550.2	478	796	397	119	158	201	13.586	23.6445	13.5465	4.35379	5.65737	7.22982	1.15e-05	-2.60769
Solyc06g068440.4	859	689	1638	362	321	189	14.2622	11.9458	32.6324	7.7433	6.72758	3.97507	0.00105044	-2.60031
Solyc12g006260.1	122	112	175	14	10	56	6.54584	6.26135	11.2888	0.96998	0.616142	3.76416	0.0120514	-2.57888
Solyc05g012110.4	6768	6290	8294	1028	1144	3411	116.755	113.248	171.611	22.8892	24.9498	74.6567	0.00200008	-2.57304
Solyc05g012210.4	752	590	2687	346	403	199	9.49146	7.77728	40.7065	5.63206	6.42343	3.17536	0.00844538	-2.56477
Solyc11g010120.2	227	209	424	79	61	98	4.91706	4.71354	11.0047	2.19117	1.65009	2.68388	0.00115009	-2.56469
Solyc06g076270.3	161	166	332	85	33	49	1.14801	1.23401	2.85047	0.785245	0.290376	0.438703	0.00426275	-2.55779
Solyc02g077880.3	55948	45774	48113	4903	10201	23433	1479.9	1263.61	1526.29	167.389	341.107	786.41	0.0030384	-2.5464
Solyc11g008020.2	136	214	340	32	94	47	2.62521	4.30846	7.87731	0.793364	2.28175	1.13908	0.00544355	-2.54198
Solyc08g079700.3	889	3003	1195	365	382	601	39.1979	138.288	63.2554	20.7882	21.2775	33.6222	0.00121148	-2.53717
Solyc06g069430.3	1479	1935	2167	683	661	360	27.9617	38.1983	49.1436	16.6759	15.7865	8.62108	2.15e-05	-2.53655
Solyc10g007900.4	668	220	940	232	113	46	10.1239	3.48249	17.0898	4.54316	2.15457	0.882235	0.0130222	-2.53281
Solyc01g099160.4	408	635	405	152	157	148	3.35792	5.44762	3.99211	1.60965	1.63169	1.53576	1.47e-09	-2.53102
Solyc02g076980.5.1	4436	1841	5571	1013	1460	894	71.2176	30.8494	107.273	20.9938	29.6299	18.2002	0.00157831	-2.52295
Solyc06g009370.4	149	218	213	79	29	51	1.41335	2.15606	2.41581	0.966359	0.345015	0.605087	0.00149437	-2.52279
Solyc02g063520.3	1260	1210	3117	606	563	419	23.9537	23.9993	71.0652	14.8567	13.5256	10.0904	0.00180035	-2.51918
Solyc09g064820.1	381	372	2110	47	139	14	10.2222	10.4194	67.9116	1.6104	4.69914	0.473564	0.020991	-2.51433
Solyc11g040330.2	136	88	106	32	8	37	1.81177	1.21384	1.68185	0.536566	0.119234	0.619765	0.00949674	-2.49944
Solyc10g083380.2	818	609	1162	272	320	203	19.96	15.5057	34.0129	8.54636	9.85825	6.26686	0.000201013	-2.49315
Solyc06g053730.1	553	579	690	254	163	156	7.75945	8.46964	11.6097	4.60142	2.88181	2.76662	9.76e-06	-2.49307
Solyc05g015390.3	6077	6580	10958	2298	2922	2210	105.675	119.416	228.529	51.5861	64.235	48.7406	4.35e-05	-2.49243
Solyc11g006460.3	56363	75577	55301	12103	15370	28756	736.127	1030.15	866.21	204.06	253.757	476.522	8.28e-05	-2.49178
Solyc10g080240.1	201	210	352	68	83	79	28.844	31.4677	60.5882	12.5473	14.9836	14.3785	0.000393284	-2.48984
Solyc02g082060.2	3692	3671	5461	1135	1479	1506	126.38	131.152	224.237	50.1588	63.9899	65.3953	4.05e-06	-2.48518
Solyc06g053260.1	1098	1588	1147	390	440	434	61.8544	93.3704	77.4777	28.3504	31.279	31.0164	4.86e-14	-2.48063
Solyc11g008820.2	229	87	250	33	60	56	2.40597	0.94577	3.14868	0.440682	0.789378	0.744251	0.00614454	-2.4794
Solyc12g006220.3	83	166	284	16	45	60	6.06141	12.6386	24.9509	1.47619	4.12987	5.49422	0.0134155	-2.47921
Solyc08g077060.3	5977	4675	3701	1478	1461	1743	133.229	108.753	98.9409	42.5234	41.1467	49.2842	3.37e-10	-2.47823
Solyc06g068450.3	2667	2309	4993	812	1116	1127	44.4042	40.1268	99.7144	17.4366	23.4904	23.8024	0.000504531	-2.46849
Solyc01g087980.4	177	158	163	55	60	44	3.26825	3.05324	3.60211	1.29998	1.39312	1.02508	4.06e-06	-2.46775
Solyc03g005030.3	1123	1153	1387	333	461	412	20.5028	21.9717	30.3885	7.83507	10.6459	9.53603	4.76e-08	-2.46742
Solyc04g076480.3	1224	1278	1571	396	465	487	8.26159	9.00415	12.7154	3.44313	3.96195	4.1707	2.7e-08	-2.46067
Solyc12g010540.1	509	503	371	132	122	190	8.60224	8.88194	7.51799	2.87421	2.60307	4.0581	7.38e-07	-2.45108
Solyc01g099880.4	148	134	177	57	27	51	2.7513	2.5994	3.95235	1.36689	0.614661	1.18975	0.00118987	-2.44994
Solyc07g032490.3	1964	4092	1121	643	884	501	20.7849	45.1955	14.2249	8.77778	11.822	6.71817	0.00121639	-2.44139
Solyc04g071150.3	253	217	184	58	88	65	3.32932	2.97681	2.89892	0.970348	1.44928	1.08104	4.91e-06	-2.43382
Solyc06g033850.3	120	258	162	16	23	81	3.49815	7.88033	5.67682	0.574323	0.815501	2.97537	0.0155313	-2.43228
Solyc09g010630.3	190838	329543	192702	32368	39257	120242	1782.76	3212.83	2158.96	390.334	463.601	1425.18	0.0046134	-2.42665
Solyc07g064160.3	232264	144569	187130	52743	76153	57732	3167.12	2057.34	3060.26	928.424	1312.72	998.827	1.53e-06	-2.42501
Solyc04g063380.3	948	1264	1758	418	474	399	13.9861	19.4603	31.1226	7.95082	8.84217	7.46378	3.76e-05	-2.42269
Solyc11g006230.3	819	614	960	168	63	372	19.1058	14.9343	26.8513	5.0591	1.85412	11.0079	0.0112029	-2.41779
Solyc02g077770.3	514	362	415	75	108	201	19.0224	13.9742	18.4097	3.57741	5.05771	9.45074	0.00149437	-2.41143
Solyc03g121880.4	9182	9335	18778	4099	4494	3258	103.129	109.424	252.944	59.4256	63.8019	46.4187	0.000507928	-2.41064
Solyc09g090300.3	81	77	47	29	14	10	1.90898	1.89801	1.31062	0.859878	0.403441	0.292518	0.00859198	-2.40822
Solyc06g060590.3	729	733	516	121	215	282	14.7461	15.4749	12.524	3.14715	5.47941	7.22968	0.00015464	-2.40583
Solyc03g113480.1	237	81	384	67	62	53	9.01022	3.21721	17.5434	3.26621	2.96402	2.5543	0.0127394	-2.40427
Solyc03g033490.3	232	165	275	54	101	49	5.37491	3.99329	7.63927	1.61738	2.95854	1.43909	0.0020431	-2.39386
Solyc02g085850.1	185	175	152	45	61	63	8.75438	8.67628	8.6364	2.74425	3.63522	3.78528	5.27e-06	-2.3866
Solyc07g044970.1	166	593	146	43	34	120	5.65711	21.1801	5.959	1.87789	1.45467	5.21095	0.0189003	-2.3839
Solyc07g006500.3	2537	7450	5315	910	1268	2246	18.0567	55.3404	45.3671	8.36191	11.4054	20.2847	0.00323023	-2.38177
Solyc06g084170.3	69	92	127	23	27	35	2.13783	2.97258	4.72201	0.922525	1.0353	1.36586	0.00355519	-2.37978
Solyc12g011410.1	262	238	412	70	111	107	35.5298	33.5674	67.0143	12.2076	18.9174	18.4185	0.000963413	-2.37689
Solyc03g119200.4	240	420	532	86	161	120	3.08392	5.63365	8.19232	1.4125	2.61183	1.95009	0.00180251	-2.37341
Solyc09g092420.2	196	194	397	55	102	79	5.01534	5.20051	12.2214	1.80793	3.30008	2.57192	0.00420712	-2.36984
Solyc09g090080.1	837	1079	1641	426	473	211	11.4616	15.4095	26.9453	7.52618	8.18326	3.66162	0.00168731	-2.36849
Solyc04g078060.1	147	140	141	30	37	65	9.17737	9.09507	10.5434	2.42369	2.90016	5.08615	0.00123346	-2.36313
Solyc02g087870.3	2730	1947	2476	565	532	1167	14.1396	10.5238	15.38	3.77406	3.48206	7.66456	0.000649031	-2.36159
Solyc04g071610.4	2750	2039	5948	1205	1136	987	82.6902	63.979	214.501	46.7511	43.1656	37.6244	0.00322386	-2.36133
Solyc10g079730.3	795	1426	785	190	209	490	4.11531	7.70835	4.87739	1.267	1.36336	3.21923	0.00236114	-2.3551
Solyc02g087840.3	48	70	245	33	26	24	0.877282	1.32864	5.38281	0.782833	0.588008	0.548142	0.0248907	-2.35398
Solyc03g111690.4	4796	1060	2002	465	470	1123	57.0387	13.1531	28.5478	7.13098	7.05885	16.94	0.013217	-2.35337
Solyc09g011750.3	270	181	522	116	63	102	3.07663	2.15238	7.14583	1.70463	0.908829	1.47347	0.00826002	-2.35213
Solyc12g005880.2	1072	984	1865	404	486	407	12.1614	11.649	25.3754	5.91552	6.96097	5.84785	0.000345916	-2.35065
Solanum_lycopersicum_newGene_1686	102	59	287	0	25	21	1.02329	0.620803	3.47193	0	0.317914	0.266468	0.0340233	-2.34974
Solyc10g086380.1	479	1698	628	230	345	235	6.81509	25.2572	10.7324	4.22636	6.20039	4.239	0.00350052	-2.34972
Solyc01g006720.4	5873	11261	9295	2693	3849	2202	53.2775	106.616	101.124	31.5358	44.1398	25.3419	5.66e-05	-2.34909
Solyc10g009310.4	78	134	199	9	62	18	1.04992	1.88058	3.20385	0.15375	1.04272	0.297578	0.0272869	-2.34565
Solyc08g079770.3	643	553	545	164	166	258	7.60811	6.83446	7.73972	2.50146	2.48053	3.86665	6.35e-06	-2.34252
Solyc02g089350.3	9323	4542	1042	356	261	1227	203.49	103.459	27.2676	10.0083	7.2002	33.9786	0.0358681	-2.33982
Solyc09g005120.3	606	918	529	72	142	342	6.0913	9.63386	6.37076	0.924139	1.8002	4.35654	0.00972727	-2.33867
Solyc11g044910.2	5547	5969	3328	573	563	2648	46.8025	52.5584	33.678	6.24114	5.99766	28.349	0.0143328	-2.33847
Solyc12g070090.1	85	123	217	24	53	43	2.29432	3.47568	7.06511	0.833255	1.79772	1.47363	0.0109856	-2.33219
Solyc02g080480.3	1024	1057	1146	385	357	400	12.0721	13.0102	16.2121	5.85581	5.3175	5.97569	9.43e-11	-2.33172
Solyc08g076880.3	6909	4793	9299	1920	3292	1679	216	156.379	348.679	77.4653	130.121	66.6092	0.00099991	-2.32489
Solyc07g017610.3	1906	2095	3240	390	944	957	11.6206	13.3341	23.6943	3.06857	7.2713	7.40349	0.0023243	-2.32373
Solanum_lycopersicum_newGene_882	129	94	278	60	48	33	1.11641	0.842249	2.86564	0.661678	0.509777	0.366112	0.0130387	-2.32362
Solyc03g083960.3	4209	3214	3888	971	1169	1716	56.9276	45.3597	63.0665	16.9437	19.9856	29.4506	2.31e-05	-2.31871
Solyc10g005100.3	15401	8951	11346	1890	2695	6178	301.435	182.847	266.33	47.746	66.6703	153.42	0.00450979	-2.31805
Solyc09g075470.2	57	66	78	10	15	30	2.06796	2.51079	3.41784	0.426668	0.653483	1.38842	0.0131527	-2.31237
Solyc05g024260.3	3134	1461	6705	170	427	1097	53.4828	26.006	137.231	3.73442	9.20993	23.7472	0.0383792	-2.31186
Solyc12g009800.3	1060	894	971	338	218	429	13.1168	11.5488	14.4205	5.39564	3.40142	6.73395	7.36e-05	-2.31029
Solyc11g008260.2	292	306	300	73	106	127	5.36372	5.88403	6.62075	1.72857	2.46158	2.96451	2.54e-05	-2.30844
Solyc07g041340.2	1155	950	1001	252	309	487	33.7118	28.9117	35.0436	9.46146	11.3791	18.0132	7.08e-05	-2.30796
Solyc04g076660.3	394	265	894	173	170	121	4.06659	2.85961	11.0854	2.29796	2.2217	1.58029	0.00976415	-2.30684
Solyc03g005450.3	4565	4173	4943	995	1224	2289	41.8019	39.8816	54.2855	11.7535	14.1667	26.5901	0.000468849	-2.30681
Solyc09g018280.1	169	160	415	106	53	52	2.77624	2.75249	8.20038	2.25319	1.09857	1.08501	0.0137198	-2.3059
Solyc10g080980.2	115	135	132	20	9	61	1.9004	2.32691	2.60067	0.411774	0.181212	1.27634	0.024952	-2.30414
Solanum_lycopersicum_newGene_663	718	403	1715	262	346	217	9.42468	5.56879	27.4373	4.45234	5.85865	3.61012	0.0130948	-2.30396
Solyc08g082190.3	92477	60810	147465	37824	34175	27922	2176.37	1493.57	4162.2	1149.13	1016.73	833.755	0.00121846	-2.30257
Solyc06g034290.3	623	1021	450	258	156	259	7.60668	13.0119	6.58092	4.06067	2.4023	4.0148	0.000340698	-2.30249
Solyc01g108540.3	581	556	950	221	272	216	10.8575	10.8378	21.3123	5.31386	6.41309	5.11567	0.000303977	-2.30172
Solyc10g080230.2	485	670	1081	230	283	227	17.764	25.6553	47.5495	10.8807	13.1266	10.5281	0.00108637	-2.30045
Solyc04g007980.3	3306	4479	7133	1271	2209	1463	50.7396	71.7462	131.312	25.1723	42.8551	28.491	0.00114927	-2.29831
Solyc01g102310.3	4977	3000	3742	958	829	1970	39.5892	24.9006	35.6985	9.83457	8.33121	19.8814	0.00168489	-2.29315
Solyc12g088670.2	81539	73343	109270	22379	33484	35783	1015.47	953.258	1632.05	359.787	527.154	565.409	5.47e-05	-2.29233
Solyc03g116630.3	1494	1148	3670	396	623	864	30.3979	24.3743	89.5741	10.3935	16.0038	22.3108	0.0109413	-2.29216
Solyc09g091000.4	905	543	1156	153	285	379	24.233	15.1753	37.143	5.26734	9.64391	12.8754	0.00470569	-2.29165
Solyc03g025600.3	4256	3440	4126	1039	1235	1819	52.992	44.7001	61.6116	16.7006	19.4404	28.7308	2.08e-05	-2.29071
Solyc02g085770.4	4027	3607	703	467	337	1222	99.1183	92.6494	20.7336	14.8272	10.4554	38.1585	0.0224431	-2.28174
Solyc03g111100.1	238	72	1958	30	39	7	5.58677	1.75873	55.3123	0.891733	1.15579	0.202282	0.0322345	-2.27363
Solyc09g097960.3	1111	776	1323	264	520	61	20.0987	14.6553	28.712	6.1586	11.8969	1.39646	0.0231803	-2.27242
Solyc05g008390.3	344	860	1106	108	176	363	4.89292	12.7727	18.88	1.98246	3.16338	6.5579	0.0160857	-2.26991
Solyc06g054270.3	4013	6227	3889	1131	1172	2354	35.793	57.9716	41.6076	13.0234	13.2064	26.6416	0.000446979	-2.26826
Solyc11g072710.3	41006	30983	38159	8249	10177	18596	257.75	203.243	287.657	66.9355	80.8637	148.307	0.000560783	-2.26718
Solyc02g071020.3	198526	81914	98988	39380	35225	50961	3651.72	1572.47	2183.71	935.085	819.081	1189.34	0.00100352	-2.26405
Solyc02g071790.3	116	99	241	36	40	60	6.1926	5.53077	15.4557	2.43342	2.70512	4.05689	0.0123561	-2.26337
Solyc09g005200.3	152	191	283	68	47	86	5.12148	6.72609	11.4582	2.94122	1.97905	3.65909	0.00388136	-2.26042
Solyc08g079430.3	4315	3352	10028	1456	2713	1368	36.8722	29.8965	102.783	16.0585	29.31	14.8291	0.0094279	-2.26015
Solyc04g080540.2	315	614	382	87	175	168	8.2574	16.8281	12.0304	2.94678	5.80244	5.5717	0.00116924	-2.24907
Solyc05g010060.4	644	592	662	225	245	226	5.53272	5.30857	6.82288	2.49235	2.65541	2.4622	3.22e-09	-2.24322
Solyc02g079540.2	102	115	251	72	34	20	0.82918	0.972772	2.45655	0.750172	0.344609	0.203347	0.0252545	-2.24126
Solanum_lycopersicum_newGene_2731	383	371	539	27	180	145	3.98426	4.53856	9.26358	1.63381	2.56372	1.87396	0.0229876	-2.24108
Solyc12g013620.2	1136	1506	4249	756	930	311	22.5996	31.2934	101.459	19.4255	23.3994	7.83817	0.0212569	-2.22982
Solyc02g070920.3	391	206	315	51	134	107	2.26257	1.24263	2.18874	0.375715	0.976757	0.78118	0.00663834	-2.22286
Solyc02g093580.4	243	67	499	66	99	30	3.51562	1.00901	8.66161	1.22264	1.80473	0.537675	0.0388474	-2.21855
Solyc01g103970.4	899	1358	1213	390	385	483	13.873	21.8771	22.4669	7.77667	7.51264	9.45758	1.04e-06	-2.21688
Solyc07g005210.3	2468	2419	4031	1172	820	1155	52.906	54.1345	103.648	32.4194	22.2291	31.4221	0.00045477	-2.21546
Solyc01g080480.4	135	30	236	31	39	5	1.7008	0.393149	3.56561	0.492722	0.609413	0.072128	0.0480803	-2.21304
Solyc02g071210.3	1590	1104	2579	652	661	509	29.0697	21.056	56.5563	15.3745	15.2773	11.8098	0.00216332	-2.21227
Solyc03g113100.3	2924	4142	2512	755	1349	1277	56.6701	83.7762	58.3734	18.88	33.0546	31.3958	2.35e-05	-2.2119
Solyc07g052950.3	5548	3689	5468	1055	2682	1241	226.23	157.002	267.433	55.5182	138.222	64.1909	0.00276037	-2.21107
Solyc03g114160.1	497	637	1339	251	385	120	5.32749	7.13085	17.2166	3.47281	5.21372	1.63312	0.0162087	-2.21021
Solyc04g005800.3	4328	3279	6355	1134	1917	1825	70.363	55.6259	123.902	23.7976	39.3919	37.6452	0.00126642	-2.20844
Solyc10g044530.1	93	130	119	44	35	40	6.31814	9.27235	9.7154	3.84359	3.02231	3.44867	0.000491317	-2.19933
Solyc07g017510.3	14243	14639	15418	4110	5742	6484	52.6517	56.4771	68.3536	19.6121	26.8309	30.4092	5.23e-07	-2.19924
Solyc11g069430.2	21319	16208	14163	3924	3816	9429	372.506	295.553	296.782	88.503	84.2735	209.029	0.00263622	-2.19784
Solyc10g050430.1	114	121	281	31	67	58	2.8396	3.12286	8.39764	0.970107	2.09174	1.8302	0.0188804	-2.19593
Solyc04g054370.1	889	502	1035	264	227	348	39.2223	23.0803	54.7546	15.0059	12.6552	19.4449	0.00223377	-2.19062
Solyc01g099590.4	696	748	959	211	219	406	20.9653	23.5355	34.6541	8.20251	8.32287	15.5274	0.0011956	-2.18701
Solyc07g053200.4	388	368	543	179	184	72	12.3001	12.1747	20.662	7.316	7.3865	2.86605	0.00528866	-2.1865
Solyc08g082370.1	821	468	910	221	319	235	59.5452	35.4037	79.0969	20.6768	29.167	21.5408	0.00134699	-2.18649
Solyc04g015620.3	1268	341	231	70	131	256	20.6527	5.79	4.50704	1.45893	2.68568	5.27963	0.0358882	-2.18568
Solyc06g074820.3	47896	22298	10460	6225	8861	9924	966.745	469.716	253.204	162.188	226.099	254.14	0.00987489	-2.18377
Solyc11g073120.2	1772	1779	3619	669	898	942	56.766	59.4823	139.071	27.6717	36.3546	38.2963	0.00267134	-2.17805
Solyc12g014480.2	154	107	210	52	56	53	6.03359	4.38648	9.91678	2.61367	2.75347	2.60656	0.00430701	-2.17478
Solyc10g086400.2	4975	6156	5075	1389	2494	2094	74.2266	95.857	90.8269	26.7395	47.0447	39.6451	3.43e-06	-2.16975
Solyc11g069450.1	1633	2633	1463	354	405	1062	68.7405	115.671	73.8716	19.2398	21.5258	56.7401	0.00753849	-2.16961
Solyc03g113920.4	4625	3572	2660	1471	1321	1227	45.2814	36.4928	31.2306	18.5904	16.3485	15.2383	2.81e-07	-2.1687
Solyc08g008290.3	4796	6289	4044	1739	2196	1742	97.603	133.569	98.7057	45.6766	56.4871	44.9677	2.9e-11	-2.16859
Solyc06g075360.3	313	573	269	150	121	133	5.7976	11.0781	5.96668	3.57485	2.83063	3.11293	0.000257984	-2.16477
Solyc04g006950.4	228	87	345	78	68	56	15.4641	6.12354	28.0128	6.79392	5.79196	4.73604	0.0222561	-2.16415
Solyc02g086452.1	10906	16393	11003	2515	5831	5121	59.4669	93.2886	71.9559	17.6984	40.1925	35.4295	0.000534784	-2.16403
Solyc01g108790.3	73	83	156	32	38	31	2.98641	3.58031	7.73519	1.67256	1.94828	1.58303	0.0125087	-2.16341
Solyc12g098850.2	7871	5448	6350	1312	1807	3586	140.646	101.605	136.097	30.2542	40.8045	81.3081	0.00340196	-2.16028
Solyc11g066440.2	6516	10260	9868	2998	3767	3203	75.8606	124.655	137.777	45.051	55.4315	47.3049	2.73e-06	-2.15516
Solyc08g075280.4	2359	1324	3738	807	1009	765	46.8229	27.4186	89.0114	20.6758	25.3126	19.2584	0.00559709	-2.1535
Solyc04g079700.3	1257	1539	1396	361	791	322	17.87	22.8345	23.8014	6.61766	14.2122	5.8035	0.00162752	-2.15179
Solyc09g082270.4	226	119	310	87	28	80	6.68676	3.67436	11.0065	3.31768	1.02192	2.9968	0.0259419	-2.15001
Solyc02g086456.1	2600	4021	2423	731	1466	1056	109.257	176.343	122.105	39.6357	77.8711	56.263	0.000141161	-2.14811
Solyc09g065390.1	570	414	434	110	166	228	22.571	17.0882	20.6024	5.57944	8.26722	11.4137	0.000911099	-2.14605
Solyc01g111560.3	3433	2230	2516	1034	975	1078	59.4077	40.2751	52.2103	23.0979	21.3254	23.6605	1.84e-06	-2.13885
Solyc06g049030.4	967	795	1176	310	451	335	18.6432	16.0094	27.1982	7.70664	10.9968	8.19477	0.00013119	-2.13796
Solyc06g054240.3	76	51	94	26	19	27	1.43612	1.00245	2.15142	0.628498	0.448723	0.652934	0.0131967	-2.13773
Solyc07g066040.1	135	132	91	60	20	34	4.37277	4.45603	3.53422	2.48196	0.79799	1.39351	0.0122368	-2.13519
Solyc06g065040.4	522	408	714	131	174	270	9.12248	7.428	14.9545	2.94264	3.82706	5.9865	0.00434876	-2.13345
Solyc05g008400.4	905	1054	954	266	164	541	17.2313	20.9326	21.7752	6.53552	3.93298	13.0737	0.0069784	-2.13265
Solyc03g098240.3	2332	4346	827	769	684	882	26.0422	50.6544	11.0676	11.082	9.64474	12.4856	0.0110111	-2.13086
Solyc06g035920.3	404	456	502	151	118	224	9.15766	10.7941	13.6552	4.41803	3.36935	6.43886	0.000640673	-2.12898
Solyc08g008305.1	2955	3797	249	476	698	556	64.6236	86.6521	6.52663	13.4172	19.2824	15.4072	0.0430733	-2.12298
Solyc09g083100.1	188	364	347	108	88	124	3.15312	6.38419	7.00609	2.3391	1.85814	2.64979	0.00197284	-2.11526
Solyc06g060620.4	2270	3356	3904	669	1701	1018	24.3442	37.5698	50.2214	9.25106	23.0578	13.8444	0.00367983	-2.111
Solyc03g119930.1	5110	3923	4346	1572	2143	1418	81.5661	65.3411	83.2012	32.3934	43.2363	28.7124	2.64e-06	-2.10974
Solyc03g006360.3	2041	2654	2392	324	397	1453	56.2747	76.3766	79.0896	11.5012	13.807	50.8103	0.0230912	-2.10749
Solyc02g079500.4	1739	3128	1837	851	706	936	27.454	51.5475	34.7795	17.3369	14.0895	18.746	1.6e-05	-2.10398
Solyc06g050565.1	68	76	44	18	25	21	2.55315	2.99091	1.97429	0.871111	1.17039	1.00025	0.00607176	-2.10199
Solyc06g075670.1	163	161	154	49	61	69	20.1541	20.7648	22.8518	7.84217	9.42689	10.7986	9.14e-05	-2.1011
Solyc06g083070.3	13623	9547	7979	3134	2460	5502	116.875	85.4796	82.0993	34.7055	26.6801	59.8857	0.00183215	-2.099
Solanum_lycopersicum_newGene_1701	143	150	154	60	51	57	1.51482	1.67924	1.95764	1.10188	0.681781	0.767662	8.87e-05	-2.0989
Solyc01g096880.4	3704	4029	2077	942	913	1656	40.5595	46.0424	27.2816	13.3166	12.639	23.0011	0.000742909	-2.09778
Solyc10g079860.2	3927	937	4099	912	629	1292	68.2307	16.9885	85.4158	20.4426	13.802	28.4778	0.0271028	-2.09474
Solyc02g086454.1	10003	14796	9289	2654	5738	4180	97.1104	149.922	108.152	33.2575	70.4239	51.4877	0.000325422	-2.08656
Solyc08g075570.4	1814	535	4202	685	793	478	16.2471	4.99672	45.1356	7.91717	8.9714	5.42366	0.0416423	-2.08608
Solyc04g007540.3	578	524	872	217	245	279	7.8658	7.44654	14.2365	3.8047	4.20919	4.81798	0.000881016	-2.08588
Solyc12g017240.2	87	188	41	37	32	22	1.71435	3.87939	0.950305	0.928707	0.797642	0.539511	0.031231	-2.085
Solyc06g068680.3	984	1216	787	197	370	501	7.80658	10.0715	7.49021	2.0139	3.71045	5.04475	0.00199972	-2.08226
Solyc06g071370.1	175	118	187	43	39	82	8.12813	5.71477	10.4396	2.56329	2.27184	4.81996	0.011753	-2.0822
Solyc03g118620.3	3657	4037	3644	1275	1488	1699	21.6155	24.907	25.8358	9.73084	11.1184	12.7418	9.43e-11	-2.07992
Solyc11g008420.3	309	535	303	99	161	159	11.9114	21.5115	13.9784	4.88003	7.81444	7.74086	0.000674085	-2.07543
Solyc01g100210.3	255	286	213	126	88	66	4.10549	4.80945	4.10009	2.62009	1.78697	1.32925	0.000478202	-2.07118
Solyc02g087110.3	3852	3932	4323	1225	1800	1714	37.9978	40.4823	51.1474	15.6015	22.448	21.4445	1.55e-06	-2.07041
Solyc10g007070.4	869	1789	1681	569	596	459	15.5762	33.4604	36.1257	13.1519	13.4889	10.4318	0.000789598	-2.06431
Solyc02g084840.3	296	510	494	139	183	168	7.99089	14.3934	16.029	4.85195	6.2375	5.74069	0.000491084	-2.06371
Solyc11g005420.3	264	193	318	120	95	70	7.86117	5.9854	11.3384	4.60144	3.55568	2.63047	0.00369239	-2.06299
Solyc04g014790.1	102	77	84	11	31	41	5.43163	4.2647	5.32631	0.69785	2.07473	2.7523	0.0276153	-2.06276
Solyc05g053610.2	220	115	227	95	33	56	1.06915	0.580044	1.3224	0.594269	0.200433	0.344654	0.0239225	-2.06074
Solyc09g010140.3	1000	822	760	113	337	430	30.3757	26.0773	27.7084	4.42767	12.924	16.549	0.0131204	-2.05699
Solyc08g083210.3	93	63	120	30	11	42	1.18233	0.831585	1.82735	0.487495	0.170028	0.667969	0.039614	-2.05547
Solyc07g007620.3	4240	2815	4425	1093	1354	1902	37.4691	25.9617	46.8994	12.4669	15.118	21.3269	0.0010274	-2.05377
Solyc05g025870.4	143	119	281	74	67	46	4.62779	3.99163	10.8808	3.05576	2.74085	1.86669	0.0187139	-2.05351
Solyc04g077830.2	346	426	196	81	92	165	3.54514	4.55004	2.39915	1.0694	1.18867	2.13831	0.00560837	-2.05048
Solyc03g032040.3	1752	1267	934	343	323	733	12.0306	9.07689	7.68832	3.03979	2.79654	6.38453	0.00559709	-2.04928
Solyc09g075690.1	49	70	43	24	19	9	1.08011	1.62127	1.14449	0.66574	0.508735	0.248094	0.0240979	-2.04772
Solyc10g009020.3	365	318	884	146	231	169	5.55204	5.04284	16.1371	2.865	4.43628	3.26059	0.0197474	-2.04432
Solyc11g012450.2	713	843	981	281	246	435	7.17016	8.85448	11.8406	3.64296	3.11978	5.54479	0.000814765	-2.04305
Solyc01g095560.3	204	192	139	57	70	77	5.46846	5.36714	4.46275	1.96051	2.3568	2.62645	0.00013257	-2.04279
Solyc02g084240.3	7580	5263	8551	2353	2885	3109	160.498	116.295	217.152	64.2998	77.207	83.5078	0.000238883	-2.04019
Solyc06g035520.3	196	473	402	116	184	46	3.53748	8.92097	8.7113	2.69857	4.19872	1.04228	0.0288997	-2.03594
Solyc03g113250.4	4074	3638	1016	458	888	1404	44.906	41.8513	13.4196	6.50952	12.3666	19.6324	0.0265895	-2.03161
Solyc03g114150.3	35888	39633	34216	9602	14004	19000	410.432	473.033	469.302	141.751	202.455	275.688	0.000109871	-2.01951
Solanum_lycopersicum_newGene_753	117	110	133	32	53	50	3.29416	3.23497	4.49193	1.14863	1.87935	1.75322	0.00362128	-2.01467
Solyc11g020960.2	472	634	501	145	224	254	15.1408	21.2004	19.265	5.99695	9.04757	10.3157	0.000153245	-2.01417
Solyc06g050790.3	184	172	245	25	80	96	2.15945	2.10657	3.45182	0.377638	1.18948	1.4345	0.0294946	-2.00679
Solyc01g150126.1	161	69	213	51	50	51	9.32641	4.16516	14.8004	3.78847	3.64002	3.72497	0.0280342	-2.00658
Solyc02g064720.3	146	118	314	53	61	85	1.46145	1.23746	3.789	0.686336	0.771216	1.08466	0.0282314	-2.00477
Solyc01g100490.4	320	1216	835	117	154	444	5.68847	22.583	17.8126	2.67119	3.45587	10.0064	0.0449311	-2.00275
Solyc03g119760.3	4918	3879	4986	1299	1574	2477	56.1571	46.2205	68.2771	19.1416	22.7108	35.8864	0.000884472	-2.00145
Solyc01g006020.4	12449	9890	9599	2721	3581	5921	280.654	232.687	259.536	79.1683	102.042	169.362	0.0011956	-1.99984
Solyc11g051160.2	6891	5936	6319	1938	2476	3217	72.9235	65.5596	80.1946	26.4732	33.1187	43.1956	2.77e-05	-1.99815
Solyc11g069230.3	114	120	187	47	56	55	2.05689	2.24873	4.05261	1.09048	1.26398	1.24762	0.0067275	-1.99779
Solyc01g111040.4	1259	1438	1757	608	644	546	21.3131	25.3996	35.676	13.2774	13.7673	11.7137	1.37e-05	-1.99777
Solyc04g009770.3	12437	22169	15767	5517	6573	7732	151.876	282.523	230.911	86.9586	101.465	119.794	3.02e-05	-1.99768
Solyc07g065810.2	42	92	113	16	27	36	0.707347	1.63681	2.30458	0.346794	0.581456	0.76627	0.040234	-1.99765
Solyc01g096790.4	86	58	54	33	20	14	4.86803	3.43179	3.6403	2.35969	1.38678	0.942237	0.0249044	-1.99613
Solyc08g005450.3	6114	7075	6437	1977	2333	3454	136.56	164.934	172.434	57.0004	65.8574	97.882	5.3e-05	-1.99542
Solyc02g084950.3	482	472	564	118	172	280	8.02658	8.20768	11.2751	2.52431	3.61993	5.91244	0.00484173	-1.99442
Solyc02g078460.3	1980	2040	2223	704	941	896	30.4701	32.756	41.0247	13.9807	18.3052	17.4951	4.63e-07	-1.99285
Solyc10g005880.3	827	1304	874	381	461	361	9.94088	16.3595	12.5929	5.91122	7.00072	5.49855	1.55e-06	-1.98637
Solyc07g042550.3	1747	1989	2875	722	826	1058	13.2343	15.7231	26.1197	7.05464	7.90559	10.1691	0.00101009	-1.98566
Solyc03g112210.1	1121	729	1408	425	389	462	88.28	59.8716	133.022	43.1724	38.7348	46.1352	0.00219308	-1.98449
Solyc06g054420.3	3703	4339	4546	1482	1887	1783	49.8078	60.9101	73.3384	25.7281	32.0799	30.4164	1.84e-07	-1.98372
Solyc06g064450.3	1550	1207	2079	635	701	594	32.3514	26.2758	52.0238	17.0977	18.4862	15.7221	0.0006822	-1.98351
Solyc04g025040.1	13152	8199	15376	5115	5254	4214	404.865	263.405	567.694	203.271	204.453	164.6	0.00110801	-1.98263
Solyc04g008205.1	108	143	130	34	45	64	0.751496	1.03503	1.08318	0.301335	0.388123	0.558614	0.0047993	-1.98145
Solyc06g007620.3	1106	1026	1266	323	337	644	19.9901	19.3482	27.4443	7.52387	7.67841	14.7507	0.00288543	-1.9814
Solyc10g078930.2	1956	4166	2111	720	1112	1263	28.5109	63.3601	36.8925	13.5453	20.4896	23.3493	0.00198586	-1.98098
Solyc02g082850.3	812	946	1030	299	413	414	12.1905	14.8315	18.5561	5.79418	7.82911	7.87722	2.63e-05	-1.97961
Solyc10g075070.3	21214	18837	34929	9067	12678	7682	652.159	604.358	1287.82	359.836	492.699	299.61	0.0033648	-1.97644
Solyc12g010480.2	79	84	52	13	41	16	1.56323	1.73383	1.22827	0.321193	1.02365	0.400916	0.0383477	-1.97053
Solyc05g053760.4	6486	7110	13531	2313	2832	4963	140.178	160.371	350.724	64.5234	77.3624	136.079	0.0138331	-1.96903
Solyc03g116100.3	1748	2274	5116	1149	1258	1015	23.9361	32.4921	84.0156	20.313	21.779	17.6346	0.0161323	-1.96656
Solyc08g081945.1	6104	10288	6384	2244	3169	3594	167.495	294.617	210.09	79.477	109.927	125.104	0.000107051	-1.96197
Solyc02g086458.1	48660	69405	41341	13675	29846	18455	244.587	364.087	249.22	88.7324	189.649	117.696	0.00099991	-1.95913
Solyc03g115650.4	18447	30606	20900	7413	9247	11321	528.648	915.394	718.316	274.232	335.008	411.647	4.08e-05	-1.95708
Solyc03g025430.1	620	456	1129	316	238	284	18.9219	14.5197	41.3105	12.4382	9.15245	10.9649	0.0131164	-1.9558
Solyc04g082050.3	1857	3395	1628	432	808	1243	34.552	65.935	36.332	10.3769	19.0101	29.3484	0.0113348	-1.95564
Solyc05g008120.4	222	565	297	157	161	53	6.12249	16.2794	9.81053	5.57398	5.58593	1.84645	0.0290187	-1.94844
Solyc08g067540.1	612	291	586	160	161	245	37.0247	18.375	42.5494	12.4725	12.2526	18.761	0.0109453	-1.94719
Solyc10g005080.3	275	270	308	109	153	74	2.0411	2.09155	2.74111	1.03854	1.43517	0.694686	0.00270826	-1.94587
Solyc03g118710.3	1264	1145	1889	632	608	499	28.7768	27.2118	51.5887	18.5799	17.5014	14.4198	0.00111388	-1.94501
Solyc06g069710.3	47	75	96	14	23	36	0.970016	1.62406	2.40053	0.366288	0.598057	0.949815	0.0429622	-1.94272
Solyc12g096490.1	245	323	209	42	65	158	10.8511	14.9493	11.0941	2.40041	3.61558	8.87917	0.0312791	-1.94095
Solyc09g010800.5.1	83322	93240	81267	30181	43457	33886	2046.37	2389.87	2393.71	956.866	1349.22	1055.91	6.1e-09	-1.94092
Solyc04g071140.3	36103	22521	33089	7695	12806	15709	403.648	262.784	443.684	111.059	180.998	222.835	0.00329391	-1.938
Solyc11g011440.1	3827	4460	12313	1430	2548	3351	64.7509	78.7521	249.865	31.219	54.5011	71.937	0.0379578	-1.93596
Solyc06g064550.3	2048	1933	763	533	418	794	14.3611	14.1469	6.41701	4.82475	3.69903	7.06108	0.00922125	-1.93425
Solyc05g056550.3	43	72	48	16	20	23	0.66373	1.15231	0.878063	0.317154	0.380965	0.44227	0.0183807	-1.93151
Solyc02g038811.1	120	119	183	53	69	40	1.34641	1.39134	2.46507	0.762623	0.973545	0.561417	0.0118935	-1.92921
Solyc06g084320.1	553	622	1253	302	333	312	14.5594	17.1067	39.5886	10.2451	11.0873	10.4234	0.010905	-1.92862
Solyc11g012000.2	800	658	1602	384	416	390	10.2351	8.77846	24.5713	6.32764	6.72684	6.32452	0.0126992	-1.92844
Solyc01g087710.2	1252	505	446	206	301	306	30.9127	13.0137	13.2049	6.5637	9.39453	9.56252	0.0166595	-1.92247
Solyc12g011440.2	2504	2240	2092	567	656	1406	70.9043	66.2155	71.066	20.7068	23.4822	50.5201	0.00670358	-1.92086
Solanum_lycopersicum_newGene_2418	256	181	379	140	103	62	2.06349	1.76101	3.87348	1.621	1.12524	0.528678	0.0237862	-1.91844
Solyc01g066290.2	723	660	1003	297	364	321	26.4738	25.208	44.036	14.0276	16.8248	14.9125	0.000664681	-1.91841
Solyc01g103990.3	7943	5457	19037	4323	4567	3278	42.511	30.4788	122.191	29.8682	30.8936	22.2533	0.0291048	-1.91778
Solyc04g080960.4	130424	110512	135068	40878	60526	55594	2024.62	1790.37	2514.59	819.169	1187.75	1094.97	2.73e-05	-1.91702
Solyc05g013440.3	5191	2754	7889	1840	1836	2456	41.2514	22.8334	75.1806	18.8738	18.4396	24.7585	0.0156576	-1.91605
Solyc01g009760.3	184	90	122	67	49	25	4.2608	2.16059	3.38273	1.99402	1.43419	0.734704	0.0329445	-1.91591
Solyc04g081900.4	1506	1202	2505	656	965	375	17.8342	14.8459	35.5778	10.017	14.4407	5.62817	0.0191376	-1.91517
Solyc01g108513.1	2577	1825	2639	1027	887	1012	43.1058	31.8525	52.9342	22.1735	18.7472	21.4753	0.000134632	-1.91433
Solyc01g096100.2	7154	7755	7042	1940	2761	4133	77.3069	87.4571	91.269	27.063	37.7097	56.664	0.000884472	-1.91339
Solyc06g075660.4	897	771	897	318	338	415	23.2546	20.8741	27.9093	10.6424	11.0746	13.6514	1.83e-05	-1.912
Solyc01g097030.3	1103	1274	1331	540	345	620	8.3363	10.0556	12.0667	5.269	3.29847	5.94881	0.00065878	-1.91195
Solyc10g081840.3	234	168	271	93	88	90	11.029	8.23909	15.3244	5.64878	5.22448	5.39276	0.00325928	-1.91096
Solyc01g095460.3	2029	1788	4212	1254	1120	753	22.9653	21.1121	57.1718	18.3132	16.0256	10.8061	0.0159112	-1.91025
Solyc02g065540.3	528	1012	510	259	243	309	17.4152	34.8398	20.1704	10.9974	10.1379	12.9266	0.000814993	-1.90955
Solyc01g109810.2	917	1038	1903	461	605	476	19.1597	22.616	47.6817	12.429	15.973	12.5928	0.00743342	-1.90874
Solyc05g043330.3	1083	444	752	324	245	321	17.7902	7.61038	14.8216	6.87563	5.07827	6.68651	0.00888432	-1.90761
Solyc06g036640.4	1904	1279	2884	789	702	932	21.2515	14.8992	38.6031	11.3589	9.90411	13.1902	0.00815161	-1.90392
Solyc01g094790.3	2296	1547	1543	395	386	1172	31.3836	22.0568	25.2963	6.95826	6.66795	20.3243	0.0259651	-1.90335
Solyc03g114350.1	1169	1247	1489	412	552	654	29.516	32.8756	45.0924	13.4131	17.6068	20.935	0.000304516	-1.90042
Solyc03g005090.4	4755	4445	3612	1209	1549	2421	28.5074	27.811	25.9681	9.35181	11.739	18.4114	0.000764323	-1.89903
Solyc01g091270.3	351	378	516	135	220	151	6.37088	7.16563	11.2345	3.15572	5.03419	3.47254	0.00301571	-1.89844
Solyc12g096020.3	3521	3604	5817	1491	1756	2077	50.6703	54.135	100.424	27.689	31.9375	37.9231	0.00212876	-1.89413
Solyc08g079730.2	153	109	114	43	53	55	2.32128	1.72951	2.08216	0.838426	1.00976	1.05381	0.00297395	-1.89184
Solyc06g083190.4	8230	17364	10155	4128	5248	5106	78.9558	173.867	116.842	51.1206	63.6529	62.1508	0.000391803	-1.89096
Solyc10g079170.2	190	157	247	87	50	94	1.56545	1.34625	2.43681	0.915724	0.515884	0.974125	0.0140014	-1.88841
Solyc11g065340.2	3316	2447	4778	1181	1784	1347	25.9046	19.9499	44.7708	11.9109	17.6184	13.349	0.00475784	-1.88835
Solyc05g006965.1	262	241	427	120	143	113	14.8544	14.2566	29.0679	8.76946	10.2338	8.11652	0.00747736	-1.88205
Solyc11g044940.1	859	563	655	248	223	373	7.09796	4.85474	6.48713	2.63997	2.32359	3.91298	0.00221744	-1.88119
Solyc02g082770.3	377	239	620	159	183	142	7.25884	4.79447	14.3177	3.94594	4.43661	3.45274	0.0204441	-1.87972
Solyc08g006690.1	528	241	438	178	145	159	19.8236	9.44982	19.7357	8.61954	6.8543	7.55223	0.00942948	-1.87547
Solyc01g080080.3	1443	1391	1359	531	620	652	18.3782	18.4908	20.7603	8.72723	9.98231	10.5299	5e-09	-1.87533
Solyc11g020670.1	1216	1880	1980	376	504	1058	23.7567	38.3313	46.3954	9.46358	12.4402	26.2248	0.0189475	-1.87452
Solyc09g065760.4	241	286	329	101	134	122	2.42746	3.01574	3.97675	1.31752	1.70107	1.55249	0.000672038	-1.87331
Solyc08g078960.4	2490	2152	2722	834	1169	1126	19.9269	17.9747	26.126	8.60807	11.8224	11.4274	7.52e-05	-1.87227
Solyc04g015520.3	1051	963	2950	678	721	490	16.6523	15.9148	56.069	13.8663	14.4286	9.83831	0.0364859	-1.87136
Solyc01g100660.4	1912	1635	3742	1031	983	942	48.3593	43.1486	113.513	33.6421	31.4198	30.2091	0.0114858	-1.86826
Solyc12g006450.2	2575	2924	3377	859	1367	1485	25.8018	30.5855	40.5936	11.1058	17.3117	18.8797	0.000750813	-1.8662
Solyc12g042460.2	222	235	238	86	97	110	2.73293	3.01481	3.50349	1.36276	1.49707	1.71683	9.91e-05	-1.86616
Solyc01g011350.3	912	1068	1131	363	487	477	9.57999	11.7101	14.2401	4.92268	6.45701	6.34778	2.38e-05	-1.86397
Solyc11g069050.2	4123	4429	5701	1865	2260	1981	55.056	61.715	91.2928	32.1434	38.1416	33.5626	5.99e-05	-1.86342
Solyc02g062970.3	5598	6596	6217	2479	2523	2951	49.5307	60.9122	65.9708	28.3164	28.2187	33.123	4.99e-09	-1.86257
Solyc07g042580.3	205	132	220	75	79	73	1.59288	1.06935	2.04782	0.744563	0.775929	0.721416	0.00668897	-1.86142
Solyc09g091960.3	280	171	421	138	112	91	3.80344	2.42718	6.86559	2.40998	1.91298	1.55536	0.0245867	-1.85993
Solyc07g008630.1	158	252	178	88	99	43	1.13156	1.88156	1.52378	0.807167	0.894113	0.390415	0.0119655	-1.85967
Solyc03g007480.3	1201	1100	968	465	502	450	19.7376	18.868	19.0858	9.857	10.4272	9.38631	3.54e-11	-1.85956
Solyc01g105030.3	56896	25858	29030	10758	9971	22178	1051.82	498.882	643.634	256.735	233.022	520.189	0.0197026	-1.85605
Solyc07g047960.3	184	277	347	79	80	154	2.28065	3.57877	5.15775	1.26522	1.24066	2.41666	0.0219374	-1.85208
Solyc11g012320.3	542	836	1169	251	451	326	17.2152	27.7379	44.5691	10.2721	18.1279	13.1308	0.0121721	-1.85173
Solyc01g081060.4	6719	6342	6569	1594	2461	3933	102.064	100.53	119.672	31.2551	47.255	75.7941	0.00489846	-1.84894
Solyc10g024420.3	46	46	64	20	11	25	0.216211	0.227341	0.365823	0.118028	0.062663	0.147976	0.0498474	-1.8478
Solyc08g013900.3	2766	1709	3429	1234	1329	632	15.9521	10.2821	23.7148	9.18628	9.68853	4.6197	0.014893	-1.84753
Solyc12g014490.3	1039	768	1269	444	429	434	11.0923	8.56065	16.2523	6.11491	5.7953	5.88385	0.00123204	-1.84387
Solyc03g025340.1	5185	6828	3798	1638	2372	2591	108.544	149.174	95.3532	44.2437	62.7478	68.7978	0.000160257	-1.83979
Solyc11g065820.3	702	524	1391	383	418	231	7.65656	5.96453	18.2133	5.38949	5.76946	3.19184	0.0311468	-1.83679
Solyc03g115940.4	10140	11071	13340	3865	5282	5708	107.985	123.043	170.372	53.1319	71.1039	77.1208	0.000189278	-1.83527
Solyc01g096340.3	3507	2174	5151	1667	1788	932	105.005	67.9211	184.973	64.4259	67.6596	35.4011	0.019592	-1.83321
Solyc05g052820.3	282	196	295	78	105	134	4.04103	2.93465	5.07991	1.44104	1.90252	2.44127	0.00850718	-1.83301
Solyc11g061720.1	316	329	771	131	230	192	5.74478	6.22632	16.7962	3.06903	5.26748	4.42878	0.0357459	-1.83094
Solyc08g082680.3	544	860	622	179	330	327	10.3737	17.1251	14.2235	4.39912	7.94924	7.90426	0.00253959	-1.83056
Solyc06g059860.3	477	464	803	189	317	214	8.88412	9.03135	17.9631	4.53263	7.45754	5.06192	0.0110608	-1.82984
Solyc02g091670.1	677	735	348	118	171	363	18.2907	20.7149	11.2602	4.09564	5.82459	12.4278	0.0313303	-1.82963
Solyc04g014540.3	275	167	320	114	114	84	8.63353	5.47307	12.0519	4.60733	4.52449	3.32784	0.013276	-1.82656
Solyc01g005030.4	1742	1949	2202	724	888	954	8.99961	10.5084	13.6468	4.82907	5.79719	6.25017	3.24e-05	-1.82147
Solyc02g071800.3	1445	1258	2777	777	625	853	10.5871	9.61957	24.4092	7.34962	5.78751	7.92435	0.0154748	-1.82107
Solyc02g005180.3	2029	1226	1611	759	650	681	25.973	16.3711	24.7314	12.5331	10.5046	11.0458	0.000491117	-1.8198
Solyc05g010810.1	4708	6175	5430	1502	2037	3247	53.8048	73.6526	74.4384	22.1582	29.4347	47.091	0.00299135	-1.81806
Solyc10g049870.1	97	119	88	39	38	49	4.08403	5.23589	4.46408	2.11908	2.00256	2.62736	0.00286785	-1.81703
Solyc08g061590.4	4610	4600	3657	1074	1618	2600	72.0123	74.9956	68.5083	21.6431	31.9483	51.5277	0.00473909	-1.81488
Solyc09g065920.3	1172	885	1323	464	438	555	17.6926	13.9461	23.9641	9.03894	8.3633	10.6297	0.000943171	-1.81236
Solyc12g099200.2	3807	2920	3927	1268	1456	1880	94.5336	75.6888	116.96	40.6363	45.706	59.2332	0.000543021	-1.81041
Solyc03g118820.4	210	559	207	101	148	125	5.03011	13.9965	5.93883	3.12726	4.48855	3.80678	0.0216767	-1.80923
Solyc06g053910.4	2886	2638	3991	1326	1451	1374	40.7148	38.8419	67.5271	24.1398	25.8672	24.5868	0.000543021	-1.8071
Solyc01g101240.4	18335	25239	21817	8922	10400	9543	204.995	294.501	292.534	128.771	146.994	135.376	2.08e-08	-1.80679
Solyc05g013480.4	8396	6922	9166	3446	3751	3609	118.074	101.585	154.593	62.5581	66.6805	64.3938	1.95e-05	-1.80661
Solyc03g096080.4	1886	1970	2050	561	641	1242	45.4051	49.4862	59.1822	17.4119	19.5015	37.9242	0.00673961	-1.80605
Solyc03g097910.4	3219	2963	3390	1366	1497	1389	40.9463	39.3242	51.7141	22.4165	24.0593	22.412	1.9e-07	-1.80569
Solyc12g095910.2	17331	14663	18542	6683	7719	7926	221.868	195.907	284.673	110.445	124.917	128.731	1.26e-05	-1.80361
Solyc11g069090.2	80929	101254	82462	31160	32215	50414	744.932	972.686	910.328	370.259	374.865	588.779	0.000163322	-1.80137
Solyc07g056340.4	4789	3644	6055	1715	2033	2491	32.3364	25.6762	49.039	14.947	17.3502	21.3378	0.00269038	-1.79928
Solyc12g019740.2	6867	7527	13360	3556	3564	4656	101.509	116.111	236.837	67.8445	66.5854	87.3142	0.00850718	-1.79496
Solyc07g021630.3	162	213	125	47	57	96	2.82114	3.87169	2.5989	1.05697	1.24052	2.11915	0.0140881	-1.79451
Solyc07g042900.4	1836	1856	2304	650	913	1041	21.1584	22.3164	31.8498	9.65809	13.3034	15.2223	0.000761172	-1.79442
Solyc12g099430.2	1549	1033	2657	616	645	893	17.8138	12.3941	36.649	9.13945	9.3722	13.0185	0.0238971	-1.79405
Solyc01g087990.3	86	81	88	38	23	42	1.40812	1.38517	1.73823	0.791878	0.472172	0.862503	0.0185698	-1.79093
Solyc12g011450.2	109837	45745	54679	24365	19747	40061	2344	1018.83	1399.47	671.227	532.733	1084.71	0.0215032	-1.79005
Solyc07g043590.3	3845	3604	11081	2404	3079	1883	40.922	40.0291	141.458	33.0342	41.4326	25.4189	0.0468785	-1.78994
Solyc06g083800.4	101	102	207	66	52	44	2.55916	2.68807	6.26903	2.15859	1.65572	1.39954	0.0413986	-1.78804
Solyc01g066270.3	136	80	161	55	50	48	5.4429	3.31732	7.71571	2.82481	2.51495	2.42932	0.026602	-1.78791
Solyc04g077500.4	5589	4660	6143	2061	2578	2614	90.5908	78.8309	119.413	43.1087	52.824	53.7526	9.42e-05	-1.78707
Solyc12g014100.2	1709	2542	3180	861	1092	1233	19.8897	30.8842	44.3944	12.9338	16.0703	18.2027	0.00378151	-1.78669
Solyc02g064960.3	682	788	820	237	359	396	7.04833	8.50395	10.1619	3.16076	4.68677	5.19264	0.000793815	-1.78668
Solyc07g062970.3	1090	874	1517	388	454	636	15.0436	12.5821	25.104	6.90967	7.90772	11.1254	0.00843921	-1.78637
Solyc03g095940.1	104	155	214	58	70	66	4.43736	6.89609	10.9824	3.15327	3.73789	3.55586	0.0202252	-1.78601
Solyc04g077840.2	331	318	150	88	78	149	11.8142	11.8702	6.42111	4.02258	3.5231	6.74205	0.0207714	-1.78026
Solyc01g079880.3	53726	45702	64452	13225	25104	30858	994.062	882.491	1430.2	315.867	587.189	724.401	0.00976182	-1.7785
Solanum_lycopersicum_newGene_968	183	345	344	127	138	101	1.43296	2.92351	3.32754	1.25835	1.43748	1.13499	0.00921468	-1.77784
Solyc04g025940.3	3296	3734	3643	1094	1503	2032	22.5359	26.647	29.8791	9.65623	12.9932	17.6253	0.000789598	-1.77686
Solyc01g081210.4	797	743	735	373	377	256	13.8541	13.4915	15.3396	8.37084	8.29319	5.64649	4.9e-05	-1.77627
Solyc01g005210.4	5474	5822	5797	1673	2009	3575	36.9598	41.025	46.9469	14.5772	17.1476	30.6242	0.00435931	-1.77445
Solyc09g065020.4	953	698	1274	338	507	416	17.1244	13.0949	27.464	7.83849	11.5179	9.47358	0.00753328	-1.77222
Solyc06g051130.1	736	757	325	181	356	194	12.3915	13.3044	6.55155	3.93525	7.56833	4.13462	0.0167589	-1.77222
Solyc10g007600.3	13758	7241	9816	3199	1761	6864	185.867	102.091	159.043	55.779	30.0737	117.65	0.048476	-1.77024
Solyc08g014120.3	779	1396	1000	419	442	517	18.7528	35.1103	28.8911	13.0136	13.4614	15.7858	0.000325422	-1.76846
Solyc02g089120.4	1034	729	1565	546	529	336	10.2824	7.56378	18.6738	7.00796	6.6438	4.2388	0.0185772	-1.76258
Solyc04g082020.3	3537	2782	4054	1293	1835	1486	93.9933	77.148	129.224	44.3363	61.647	50.0811	0.000876105	-1.75697
Solanum_lycopersicum_newGene_1511	259	289	295	127	117	131	0.911559	0.910877	0.857132	0.75587	0.357665	0.402892	8.6e-05	-1.75643
Solyc04g007425.1	64	44	53	26	17	21	2.88166	2.03316	2.86476	1.46629	0.965518	1.15193	0.0380529	-1.75616
Solyc01g081270.2	850	792	1071	284	517	384	15.8063	15.3776	23.9052	6.80546	12.1488	9.06805	0.00396198	-1.75605
Solyc05g054130.4	5174	5351	4516	1716	1958	2935	79.4715	85.7764	83.192	34.0078	38.0157	57.1851	0.000296045	-1.75179
Solyc10g007770.3	9730	9535	9766	3483	4090	5383	60.8786	62.2614	73.2846	28.1308	32.3469	42.7307	6.52e-05	-1.75122
Solyc03g114330.3	928	772	958	341	461	389	11.2427	9.75962	13.9157	5.32096	7.05192	5.97286	0.000185107	-1.75061
Solyc04g053080.4	7397	8401	7058	2409	2612	4805	119.024	141.078	136.199	50.041	53.1334	98.095	0.00326407	-1.74832
Solanum_lycopersicum_newGene_2752	382	318	443	172	154	180	1.42013	1.22468	1.99592	0.833805	0.7272	0.843843	0.00151105	-1.7468
Solyc05g041200.4	3848	5033	6551	1801	2899	2090	49.9571	68.1903	102.006	30.1814	47.5816	34.4157	0.00410399	-1.74375
Solanum_lycopersicum_newGene_382	205	435	297	124	145	131	1.01287	2.13602	1.8106	0.758947	0.868608	0.948849	0.00510332	-1.7425
Solyc07g062740.4	553	355	466	189	186	230	8.1413	5.45376	8.22629	3.57846	3.46189	4.29622	0.00214971	-1.74142
Solyc04g079970.3	21270	29176	22348	7454	10077	14216	460.623	659.398	580.42	208.364	275.868	390.599	0.00121148	-1.74026
Solyc01g028807.1	319	728	246	97	192	210	12.0832	28.8095	11.192	4.71399	9.20338	10.1144	0.040234	-1.7384
Solyc02g084990.3	2319	1474	3797	1186	944	1112	28.5699	18.9524	56.1047	18.8522	14.6884	17.3749	0.0238452	-1.73775
Solyc03g112280.3	296	266	498	163	167	126	1.94001	1.81991	3.91528	1.37379	1.38238	1.04943	0.017253	-1.7375
Solyc11g010930.2	230	184	300	101	94	115	7.50797	6.27308	11.7522	4.24796	3.87562	4.74508	0.00960467	-1.73695
Solyc09g056450.4	1287	1062	1633	613	642	530	13.1553	11.3264	20.0164	8.08521	8.28711	6.86746	0.00140975	-1.73612
Solyc09g064380.3	267	500	437	268	93	113	3.50837	6.86018	6.88965	4.54488	1.54306	1.88547	0.04744	-1.73591
Solyc08g078510.3	1042	2704	1108	735	562	696	14.8785	40.3224	18.9789	13.5572	10.1487	12.616	0.0126361	-1.73554
Solyc03g117030.2	1143	1589	1384	562	694	605	30.4301	44.1692	44.2037	19.3116	23.3608	20.4344	4.1e-06	-1.73539
Solyc06g007370.1	514	464	288	97	124	279	23.5237	22.1498	15.8012	5.70442	7.13887	16.1584	0.0387271	-1.73363
Solyc03g121300.2	2140	2457	2073	770	943	1262	47.8957	57.3911	55.6442	22.2335	26.6805	35.837	0.00012836	-1.73183
Solanum_lycopersicum_newGene_1714	353	313	297	74	130	197	4.73956	4.56477	4.40079	1.39024	2.05121	3.63651	0.0206733	-1.73152
Solyc12g008640.3	1970	1888	2775	774	1203	980	21.3028	21.3095	35.9896	10.8053	16.4446	13.4494	0.00303015	-1.73092
Solyc01g099010.3	2126	1567	1911	696	932	899	32.3828	24.9106	34.8986	13.6708	17.9389	17.3585	0.000225283	-1.73079
Solyc02g064770.4	10076	8813	11594	3838	5254	4725	186.416	170.164	257.255	91.6591	122.887	110.904	0.000218116	-1.73038
Solyc09g008350.3	6748	5778	7502	2497	3109	3447	81.6251	72.9426	108.832	38.987	47.5327	52.8996	0.000257291	-1.72987
Solyc03g117680.4	1696	2078	2647	541	760	1394	18.2681	23.3672	34.1996	7.51971	10.3464	19.0557	0.0238452	-1.7282
Solyc07g020790.4	591	340	699	286	261	140	6.32981	3.80065	8.97838	3.95196	3.52393	1.89296	0.0313128	-1.72609
Solyc07g032740.4	1236	1609	2143	576	862	770	13.3161	18.089	27.6823	8.00424	11.7407	10.522	0.00488138	-1.72578
Solyc11g033270.2	8906	8504	8301	3270	3541	4806	41.5269	41.3792	46.4165	19.6784	20.8727	28.4318	3.14e-05	-1.72556
Solyc02g089160.3	503	288	401	104	195	207	6.65157	3.97823	6.36667	1.77772	3.25813	3.47152	0.0197294	-1.72437
Solyc12g056400.3	990	750	677	355	325	405	16.3761	12.955	13.4266	7.57294	6.78594	8.49115	0.000107051	-1.7222
Solyc05g008870.3	1090	1031	867	485	425	456	15.7618	15.5587	15.0337	9.0521	7.75801	8.35686	7.16e-09	-1.72151
Solyc02g085760.2	22808	23375	14178	7209	6590	12204	327.028	349.78	243.806	133.434	119.448	222.009	0.00363321	-1.72006
Solyc05g054350.3	12744	11218	12300	5416	5858	5456	203.864	187.284	235.979	111.846	118.467	110.739	4.25e-08	-1.72004
Solyc01g109170.3	1636	2392	2747	557	897	1411	10.9775	16.7563	22.1148	4.82466	7.60786	12.0151	0.0225273	-1.7173
Solyc07g006280.3	5950	11414	5664	3613	3287	3175	81.0802	162.329	92.5684	63.5585	56.6226	54.896	0.000773762	-1.71306
Solyc01g067280.3	510	543	800	252	323	254	10.8743	12.1047	20.4948	6.93804	8.71491	6.87948	0.00486553	-1.7113
Solyc09g082860.3	1762	1836	1788	583	692	1109	20.5592	22.3639	25.0191	8.785	10.2106	16.4238	0.0026079	-1.7099
Solyc05g055420.4	2685	2218	1984	815	1026	1262	21.0278	18.1264	18.6322	8.23976	10.1517	12.543	0.000189278	-1.7099
Solyc12g040790.2	21852	8526	20381	6377	8672	6876	260.478	106.067	291.367	98.1175	130.671	103.994	0.0238452	-1.70974
Solyc07g065860.3	339	293	277	75	167	150	2.1721	1.96096	2.1255	0.617794	1.34743	1.21839	0.0128081	-1.7071
Solyc10g082000.3	176	137	221	75	100	55	1.77824	1.44858	2.68385	0.980893	1.27777	0.696	0.0237558	-1.70576
Solyc06g070900.3	366	405	273	168	147	157	5.18136	5.98067	4.6209	3.06591	2.62838	2.81805	1.53e-05	-1.70542
Solyc12g008560.1	5675	4126	2985	984	1131	3005	513.32	389.489	323.753	114.85	129.325	344.784	0.0450792	-1.70358
Solyc09g061310.3	1829	3625	2912	1349	1344	1024	31.33	64.7978	59.8162	29.827	29.1078	22.2525	0.00231084	-1.70185
Solyc01g099370.3	709	1671	603	465	422	352	11.1563	27.4662	11.3872	9.44686	8.391	7.02737	0.0159112	-1.70159
Solyc05g010813.1	493	650	631	169	228	371	44.5466	61.327	68.4071	19.7286	26.0488	42.5205	0.0126166	-1.699
Solyc09g008830.3	104	176	126	59	47	69	2.78106	4.89115	4.01312	2.0063	1.55774	2.33769	0.0112188	-1.69391
Solyc05g013630.1	14569	9060	15012	6942	5560	4963	716.383	464.928	885.308	440.654	345.61	309.646	0.00436706	-1.69263
Solyc01g095200.3	5504	8456	8916	3077	4618	2537	80.0124	128.285	155.438	57.7346	84.8627	46.7819	0.00562615	-1.69107
Solyc06g075150.3	314	241	258	136	100	130	2.77363	2.22154	2.72644	1.5414	1.1127	1.45742	0.00183517	-1.68904
Solyc01g067660.3	4451	6546	9188	2105	3229	3564	44.0019	67.5429	108.955	26.8621	40.3536	44.7019	0.0158333	-1.68874
Solyc08g081190.3	28214	28111	23083	9681	17692	7920	504.617	524.713	495.115	223.521	399.994	179.724	0.00494383	-1.68826
Solyc05g054750.3	2520	1868	1263	393	606	1287	84.9254	65.6956	51.0295	17.0725	25.8261	55.0341	0.0466484	-1.68585
Solanum_lycopersicum_newGene_790	119	124	120	51	32	71	4.00417	4.35174	4.82512	2.18202	1.35605	3.00591	0.0271456	-1.68274
Solyc05g008440.3	2997	4240	2624	1295	1233	1887	66.3215	97.951	69.6451	36.9827	34.4775	52.9914	0.000584727	-1.68196
Solyc08g079460.3	1423	1167	1840	840	560	601	12.2586	10.4969	19.0151	9.34623	6.0992	6.56375	0.00638983	-1.68184
Solyc05g052760.4	9941	9260	8850	3634	4137	5196	105.096	102.168	112.21	49.5924	55.2892	69.6904	1.33e-05	-1.68032
Solyc06g051980.4	768	679	726	346	316	349	11.6465	10.7509	13.2105	6.77995	6.05009	6.71966	7.05e-06	-1.67814
Solyc01g108080.4	1457	1729	2913	1053	1086	513	21.4659	26.5876	51.5009	20.0282	20.2338	9.58216	0.0333717	-1.67712
Solyc12g009040.3	141	100	209	50	83	58	1.42755	1.05664	2.55128	0.651673	1.05781	0.742166	0.0489079	-1.67698
Solyc12g094385.1	1015	928	1224	335	489	605	24.1089	23.0096	34.8756	10.2673	14.6687	18.2159	0.0057712	-1.67585
Solyc05g050910.3	246	360	349	98	187	138	3.24244	4.95228	5.52202	1.66482	3.1139	2.29968	0.0107697	-1.67569
Solyc12g098150.2	4087	3407	4347	1778	2046	1705	67.9551	59.1185	86.6748	38.1445	43.0009	35.9663	7.65e-05	-1.67388
Solyc05g010450.1	1100	1022	964	450	497	499	27.1355	26.3079	28.4986	14.3244	15.4844	15.616	1.51e-08	-1.67341
Solyc12g038160.2	440	414	809	241	303	191	4.33182	4.25366	9.55843	3.05656	3.77435	2.38615	0.0283272	-1.66911
Solyc08g065160.3	2584	2938	2842	1094	1448	1371	64.1013	76.0564	84.5561	35.0251	45.3884	43.1507	3.15e-06	-1.66751
Solyc07g006360.1	1177	936	1037	494	507	474	17.9656	14.9104	18.973	9.732	9.77529	9.17885	1.22e-05	-1.66501
Solyc08g015940.3	132	108	128	55	35	69	5.12295	4.36462	5.93865	2.7494	1.69518	3.36486	0.0273541	-1.66358
Solyc04g071120.3	1729	2052	1313	469	561	1153	17.2291	21.3447	15.696	6.02373	7.06433	14.5718	0.0201217	-1.66298
Solyc04g007780.3	417	395	588	155	140	309	11.6438	11.5065	19.7211	5.56499	4.91812	10.9299	0.0363563	-1.65879
Solyc11g069470.3	3313	3862	4001	1415	1758	2032	25.4583	30.9707	36.8771	14.0303	17.0772	19.8117	0.000136838	-1.65809
Solyc06g060310.3	3592	1486	1939	800	868	1369	38.9874	16.8311	25.2311	11.203	11.9008	18.8475	0.029873	-1.65403
Solyc03g007360.3	372	341	423	201	172	154	7.83964	7.51424	10.7053	5.46442	4.56493	4.11402	0.00131726	-1.6511
Solyc01g111400.4	6566	6401	7499	1962	2745	4467	53.3875	54.3195	73.1298	20.5913	28.2146	46.0849	0.0123047	-1.64982
Solyc10g080660.3	5296	7069	6237	2228	2833	3545	100.875	140.516	142.469	54.7652	68.2027	85.6716	0.000409777	-1.64839
Solyc01g005120.3	438	276	446	198	178	153	6.43125	4.2169	7.84584	3.73773	3.30124	2.84806	0.00999565	-1.64712
Solyc07g064900.3	2756	1884	2548	1141	1157	1074	34.0685	24.2965	37.7707	18.1988	18.0762	16.8416	0.000530188	-1.64474
Solyc06g054070.3	113	157	137	58	52	73	3.42592	4.97326	5.00503	2.24543	1.98869	2.79797	0.00785563	-1.64435
Solanum_lycopersicum_newGene_2632	522	375	544	228	236	205	3.80655	2.85835	4.76487	2.17977	2.17456	1.89266	0.00291555	-1.64411
Solyc12g042070.3	9609	11071	11673	4999	4936	5400	53.5925	64.4413	78.0771	35.9895	34.7978	38.2107	2.75e-06	-1.64392
Solyc05g008230.3	5598	4393	4887	1639	2092	3072	48.6472	39.8482	50.9339	18.3869	22.9791	33.873	0.00420258	-1.64334
Solyc02g070550.3	6904	7847	7805	3121	3384	4130	92.4779	109.69	125.385	53.956	57.2958	70.1793	1.41e-05	-1.64195
Solyc10g007690.3	135717	60088	81672	37382	38697	48766	2549.74	1178.13	1840.2	906.609	919.044	1162.44	0.0130502	-1.64116
Solyc01g081310.3	2223	2399	4857	1476	1580	1226	34.1136	38.4172	89.4009	29.2314	30.6584	23.8684	0.027928	-1.63922
Solyc05g012550.4	153	88	169	56	71	53	2.27477	1.35665	3.00906	1.07498	1.32755	0.984956	0.0406453	-1.63776
Solyc03g113770.3	439	587	665	226	279	280	5.2208	7.28947	9.49131	3.46464	4.18596	4.22713	0.00249631	-1.63664
Solyc11g007140.2	109	197	196	61	76	85	1.90415	3.61577	4.13261	1.37003	1.68442	1.8798	0.0242744	-1.63478
Solyc03g005120.3	3732	3647	3639	1427	1762	2027	61.5841	62.8058	72.0099	30.3971	36.7512	42.4329	2.54e-05	-1.62947
Solyc11g068530.1	508	378	327	153	197	210	11.401	8.8496	8.7917	4.4336	5.59201	5.96514	0.00194997	-1.62705
Solyc03g097120.3	1023	1314	1342	585	651	508	11.8126	15.8406	18.5881	8.72498	9.50869	7.44559	0.00014748	-1.62314
Solyc02g071970.1	717	1709	866	546	470	447	26.3695	65.6438	38.2238	25.9257	21.86	20.8406	0.0103112	-1.6223
Solyc08g014470.4	5305	5743	5655	2467	2644	2896	52.6607	59.5022	67.3324	31.6173	33.1756	36.4758	8.86e-08	-1.62183
Solyc06g082950.4	40998	20558	19736	10562	8919	16407	957.683	501.158	552.898	318.496	263.368	486.266	0.0245611	-1.62112
Solyc02g150140.1	126	129	233	77	76	64	11.537	12.3135	25.5021	9.05255	8.70681	7.42014	0.0421211	-1.62051
Solyc02g078020.3	1667	1958	1724	567	893	1025	10.1382	12.4231	12.5719	4.45051	6.86314	7.9091	0.00171104	-1.62051
Solyc01g006790.3	550	360	584	193	265	234	16.4968	11.2656	21.0172	7.4672	10.0514	8.90633	0.0103112	-1.62009
Solyc06g075170.1	740	1099	1005	291	421	580	33.0379	51.2286	53.8282	16.7807	23.7641	32.8359	0.0105969	-1.61989
Solyc01g150160.1	172	230	144	78	98	75	3.65567	5.12125	3.67183	2.12835	2.64462	2.01053	0.00212669	-1.61882
Solyc10g076840.2	1016	1145	1339	509	573	583	14.351	16.8852	22.6839	9.28023	10.2324	10.4495	0.000277479	-1.61715
Solyc07g055140.3	763	474	574	271	261	312	10.628	6.88237	9.5918	4.86706	4.59381	5.51669	0.0031176	-1.61709
Solanum_lycopersicum_newGene_1097	132	196	254	103	99	53	2.07523	3.266	4.68392	2.17549	2.00858	1.06295	0.048842	-1.61673
Solyc12g088250.2	1553	1381	2516	823	741	959	21.8287	20.2681	42.4242	14.9242	13.1689	17.0972	0.0149896	-1.61621
Solyc07g051850.3	25170	36360	26149	13565	13086	14952	279.706	421.688	348.495	194.588	183.836	210.818	6.15e-07	-1.61403
Solyc06g048620.3	589	340	738	232	238	288	3.4672	2.09066	5.21109	1.76424	1.76659	2.1519	0.029518	-1.61291
Solyc01g080590.3	539	408	439	237	200	218	18.3638	14.5322	17.9695	10.4134	8.60786	9.43073	0.000462703	-1.61232
Solyc10g083470.2	847	847	1406	466	525	458	6.10626	6.36875	12.1563	4.33574	4.78269	4.18594	0.0105912	-1.61218
Solyc04g076010.3	2471	3424	4183	1504	1829	1418	62.9982	91.1018	127.917	49.4918	58.954	45.8666	0.00359945	-1.60892
Solyc01g058670.3	1875	1815	1700	742	1019	825	31.2559	31.58	33.9932	15.9668	21.4641	17.4391	3.42e-06	-1.60838
Solyc12g089140.2	3711	3689	3105	1175	1951	1829	86.8582	90.1028	87.1614	35.4986	57.728	54.3167	0.000438782	-1.60564
Solyc01g081450.3	1331	1472	1498	776	791	460	30.9379	35.7323	41.7782	23.3006	23.2321	13.5498	0.00221744	-1.60339
Solyc03g119060.3	9789	9961	12302	3822	4481	6706	85.2775	90.5688	128.534	42.9762	49.3462	74.1176	0.00560947	-1.60078
Solyc10g074790.2	1107	1535	2144	815	816	600	12.8611	18.6106	29.8861	12.2235	11.9776	8.84714	0.0141396	-1.5989
Solyc09g074750.3	125	134	114	50	72	51	3.00344	3.36474	3.29	1.55377	2.18017	1.54737	0.0059419	-1.598
Solyc04g072240.3	5264	6159	5669	2097	3119	2956	78.228	95.5169	101.032	40.2278	58.5963	55.7302	9e-05	-1.59794
Solyc04g054930.3	2776	1707	2551	989	1261	1084	34.8677	22.3706	38.4273	16.021	20.0222	17.2741	0.00396044	-1.59781
Solyc12g042380.2	6273	7721	7754	2830	4143	3448	75.5032	96.9954	111.939	43.9664	63.0324	52.6629	0.000197871	-1.59673
Solyc06g073180.3	9125	7512	16714	4449	5417	5574	154.161	132.444	338.664	97.0333	115.683	119.481	0.0292519	-1.59619
Solyc04g077780.3	14343	9691	9056	4385	5090	6113	277.766	195.855	210.32	109.606	124.601	150.192	0.00127595	-1.59525
Solyc03g006840.4	291	241	391	137	96	184	2.67569	2.30928	4.31201	1.62614	1.10866	2.14419	0.0355275	-1.59471
Solyc00g500332.1	473	455	248	174	158	206	6.41756	6.43914	4.04051	3.05144	2.70806	3.55038	0.0053174	-1.59432
Solyc02g084440.4	120708	129104	143655	56701	61098	71884	1901.99	2123.07	2714.73	1153.37	1217.03	1437.12	6.17e-05	-1.59417
Solyc04g011670.3	826	798	1552	313	544	582	10.8588	10.9452	24.4698	5.30672	9.03298	9.70173	0.044466	-1.59323
Solyc01g099800.4	287	347	589	174	235	148	13.227	16.6964	32.5678	10.3663	13.7078	8.66442	0.0395007	-1.59307
Solyc07g006580.3	949	730	784	395	397	393	11.7535	9.42724	11.6438	6.30559	6.20984	6.16371	6.06e-05	-1.59252
Solyc03g118290.3	19585	21211	22480	9641	10339	10753	149.373	168.829	205.626	94.9227	99.6865	104.058	1.21e-06	-1.59225
Solyc01g007130.3	1570	981	1677	630	560	789	9.76015	6.36456	12.5046	5.05098	4.39724	6.2243	0.0126649	-1.59091
Solyc03g007770.3	2444	1338	2145	610	763	1304	24.1443	13.7883	25.4086	7.76761	9.52279	16.3372	0.0351921	-1.59028
Solyc03g117290.1	185	256	397	124	153	103	9.06188	13.1168	23.4111	7.81665	9.47061	6.36403	0.0416339	-1.59004
Solyc09g074050.3	3918	3300	7310	2121	2689	1924	41.376	36.3682	92.6021	28.9153	35.8975	25.7759	0.0329036	-1.58995
Solyc08g066670.3	96	150	148	53	54	72	1.13009	1.84963	2.09219	0.799787	0.802855	1.06782	0.0236599	-1.58824
Solyc05g055160.3	90738	114365	100528	33586	37123	69776	1225.88	1612.51	1628.84	585.757	634.023	1196.07	0.0116067	-1.58747
Solyc09g010400.3	7231	5342	6944	2435	2864	3940	197.671	152.416	227.662	85.9062	98.9555	136.644	0.00420712	-1.58676
Solyc03g123570.3	3843	3822	3211	1356	1623	2189	13.3615	13.8683	13.3889	6.0829	7.13413	9.65448	0.000390562	-1.58558
Solyc01g005730.3	6082	7248	8482	2217	4250	3783	48.8439	60.7415	81.695	22.9802	43.1391	38.5428	0.00916663	-1.58504
Solyc02g068920.3	5230	4862	5446	2187	2204	3063	51.849	50.3024	64.7564	27.9842	27.6149	38.5305	0.000479768	-1.5844
Solyc01g068460.4	3667	8114	6314	2284	3688	2342	27.7604	64.1174	57.3331	22.3253	35.3011	22.4932	0.0157908	-1.58189
Solyc09g074550.3	963	1078	930	351	635	423	24.5176	28.6523	28.4007	11.5256	20.4359	13.6678	0.00194378	-1.58176
Solyc04g077850.3	1298	1653	1501	469	745	878	17.6771	23.4991	24.5301	8.24204	12.8304	15.1714	0.004548	-1.58111
Solyc07g044990.3	534	579	875	310	349	284	8.38589	9.49576	16.4823	6.28205	6.9274	5.66294	0.010776	-1.579
Solyc03g007470.4	1449	1244	722	471	481	629	36.5991	32.7975	21.8748	15.3486	15.3485	20.1437	0.00457028	-1.57792
Solyc04g008980.3	1217	1770	1646	608	709	887	16.7378	25.4239	27.1685	10.7884	12.3281	15.4772	0.00162002	-1.57721
Solyc09g065640.3	6718	6853	6355	3018	3336	3409	38.3921	40.8755	43.5568	22.2626	24.0978	24.7178	7.62e-11	-1.57689
Solyc01g098110.4	6803	6544	7975	3278	3157	3904	28.1372	28.2491	39.5583	17.4998	16.5047	20.4886	0.000267411	-1.57576
Solyc01g087410.4	495	562	706	240	260	337	6.71379	7.95688	11.4885	4.19962	4.46212	5.79975	0.00614017	-1.57552
Solyc05g015610.3	7169	8965	10021	2714	3859	5635	38.5536	50.3204	64.6354	18.8393	26.2338	38.4491	0.0137448	-1.57365
Solyc02g062710.1	62	79	51	26	27	33	0.98826	1.31981	0.980644	0.522839	0.53517	0.65862	0.0311888	-1.57218
Solyc04g051800.3	47858	40430	68477	23558	29945	21642	373.7	329.476	641.271	237.47	295.589	214.412	0.00913098	-1.57192
Solyc08g081260.1	341	265	183	108	158	97	2.50176	2.02867	1.60421	1.01581	1.465	0.900804	0.0151029	-1.57152
Solyc01g103540.3	65298	71709	77488	28849	36997	38518	635.658	728.525	904.663	362.533	455.29	475.74	0.000107103	-1.56993
Solyc04g011430.3	8081	13310	8783	3473	4662	5983	158.437	272.359	206.534	87.8926	115.54	148.849	0.00366034	-1.56976
Solyc03g065250.4	20763	15834	17296	7920	10031	8322	200.083	159.237	199.891	98.5143	122.199	101.748	6.93e-05	-1.56769
Solyc02g072030.1	118	109	107	67	35	50	2.28456	2.1988	2.47101	1.65319	0.856828	1.22084	0.0295924	-1.56762
Solyc03g110860.3	2660	1830	1614	573	793	1392	49.6282	35.6207	36.1093	13.7961	18.6848	32.9517	0.031803	-1.56629
Solyc10g074970.1	1131	1075	1153	479	555	605	13.28	13.1693	16.2418	7.25605	8.24116	9.00799	4.9e-05	-1.5649
Solyc04g076200.3	2599	2206	1974	940	1127	1224	50.9601	45.1399	46.4053	23.7796	27.9315	30.4469	2.35e-05	-1.56488
Solyc12g007070.2	1229	976	1870	537	825	560	17.7773	14.7247	32.4468	10.0129	15.0805	10.2723	0.0271576	-1.56348
Solyc01g091690.3	992	1116	982	530	513	475	8.41969	9.88784	9.99508	5.80292	5.49756	5.11652	3.57e-09	-1.56259
Solyc07g022900.4	9554	6267	3716	2620	2266	3906	163.162	111.706	76.1162	57.7472	48.9218	84.6248	0.0280342	-1.56178
Solyc12g089180.2	2520	2127	2881	1101	1215	1350	27.8001	24.4855	38.1154	15.6716	16.9408	18.8943	0.00112237	-1.55954
Solyc03g118300.1	1552	1379	1742	743	810	737	126.315	117.138	170.054	78.0357	83.3151	76.0307	0.000243577	-1.55905
Solyc08g041710.3	1731	1613	1448	789	797	774	17.817	17.3218	17.867	10.4763	10.3716	10.1064	7.39e-10	-1.55882
Solyc07g056540.3	153746	113601	161183	64617	73221	71386	1866.09	1439	2346.28	1012.46	1123.48	1099.33	0.00102444	-1.5585
Solyc08g075020.3	1702	1324	1889	549	879	918	23.0159	18.6807	30.641	9.58029	15.0257	15.7386	0.0103352	-1.558
Solyc06g061240.4	3674	5299	5469	1782	2199	2901	64.4372	97.0053	115.047	40.3409	48.7609	64.5515	0.00566544	-1.55791
Solyc09g007840.3	73	64	61	27	31	33	0.672345	0.617773	0.681648	0.318146	0.360276	0.385675	0.0279639	-1.55519
Solyc06g069420.3	1309	1469	1638	844	776	512	25.4388	29.7927	38.1718	21.1504	19.0457	12.6233	0.00338983	-1.55302
Solyc05g013720.3	3383	3725	3355	1640	2014	1497	31.6116	36.3256	37.5968	19.7799	23.7895	17.7427	8.15e-07	-1.55298
Solyc06g069760.3	5845	5660	5750	2648	2726	3133	60.226	60.8647	71.0613	35.2241	35.512	40.9561	1.03e-06	-1.55216
Solyc02g092150.3	366	458	376	177	117	259	4.34012	5.67053	5.33872	2.70716	1.75033	3.89077	0.0213874	-1.55114
Solyc05g052240.3	319	277	442	197	152	144	8.20731	7.41843	13.6136	6.53898	4.93259	4.67567	0.0194935	-1.55035
Solyc06g060140.4	3691	3730	2117	1385	1752	1424	21.1808	22.3353	14.5683	10.2559	12.7106	10.3632	0.000501595	-1.54886
Solyc12g100120.2	8721	5178	7157	2544	2995	4435	59.7134	37.0027	58.7692	22.4849	25.919	38.5291	0.0155921	-1.54622
Solyc04g081240.2	265	202	319	168	115	80	1.43639	1.14049	2.07447	1.17551	0.787043	0.546915	0.0461377	-1.54511
Solyc07g016180.3	4751	5283	5185	1673	1658	3703	25.2167	29.2617	33.0039	11.4577	11.1248	24.9342	0.0280342	-1.54334
Solyc07g052470.3	143	172	200	86	96	62	2.6747	3.36682	4.48988	2.07799	2.27357	1.45976	0.0184215	-1.54236
Solyc02g070530.4	892	752	1182	493	492	387	8.586	7.55279	13.6445	6.11708	5.98617	4.72495	0.00879593	-1.5406
Solyc11g008350.2	1402	1055	1035	526	560	622	8.44235	6.63005	7.4709	4.08372	4.26103	4.75075	0.000197079	-1.54054
Solyc08g076180.3	1108	1226	1195	447	783	477	27.3522	31.5937	35.3812	14.2306	24.4315	14.9273	0.00393396	-1.53923
Solyc11g071780.1	156	141	139	57	76	76	6.76168	6.35269	7.19942	3.13835	4.12376	4.15716	0.00607692	-1.5386
Solyc08g076230.1	234	267	280	127	112	140	7.77709	9.2644	11.1557	5.42786	4.70847	5.9089	0.00227137	-1.53711
Solyc08g005440.3	1304	1070	1306	621	698	489	9.40319	8.05244	11.2997	5.78347	6.35997	4.46841	0.00119559	-1.53625
Solyc03g121920.3	1588	1433	1014	394	426	992	19.1158	17.9984	14.6352	6.11355	6.47132	15.1377	0.0473291	-1.53578
Solyc07g062220.3	650	1092	943	262	370	604	10.4745	18.354	18.2132	5.44971	7.52861	12.3335	0.0350509	-1.53421
Solyc03g112200.1	4110	3530	4742	2006	2089	2036	119.494	107.099	165.349	75.2792	76.7805	75.1003	0.000561124	-1.53343
Solyc04g007290.4	287	213	192	113	136	79	2.91695	2.26565	2.34398	1.47882	1.74876	1.01287	0.014419	-1.5328
Solyc03g111310.3	5664	8011	7721	2334	3789	4166	74.5884	110.105	121.94	39.6677	63.077	69.6126	0.00723034	-1.53123
Solyc09g065380.2	3526	3832	3260	1520	1775	1965	119.037	135.003	132.003	66.2118	75.7504	84.1526	3.47e-07	-1.53087
Solyc01g110555.1	310	331	162	115	169	81	6.7554	7.54343	4.24413	3.21779	4.66296	2.23707	0.0382182	-1.52908
Solyc04g076820.1	7404	8454	10641	3508	5367	4112	114.208	136.096	196.844	69.8513	104.643	80.4755	0.00443483	-1.52858
Solyc01g106800.4	315	327	325	120	154	194	4.04127	4.38617	5.00722	1.98958	2.49267	3.15672	0.00450884	-1.52644
Solyc03g119300.4	1856	1729	2061	770	945	1070	9.81836	9.54595	13.0794	5.25784	6.31821	7.18143	0.000893628	-1.52644
Solyc07g054210.3	26960	14177	14211	7698	7127	11198	358.282	196.619	226.485	132.057	119.73	188.811	0.0206925	-1.52627
Solyc08g076060.3	4132	5302	4587	1966	2396	2572	34.1889	45.7922	45.5228	20.9961	25.059	27.0024	1.8e-05	-1.52547
Solyc06g051900.3	1635	1055	1434	696	694	637	20.5467	13.8295	21.6054	11.2882	11.0108	10.1461	0.00277463	-1.52437
Solyc12g014120.3	1452	1490	1286	612	765	730	21.0765	22.5699	22.3842	11.4688	14.0402	13.436	2e-07	-1.52109
Solyc12g005980.2	2272	2910	2736	1173	1634	1104	20.8378	27.855	30.1004	13.8818	18.9428	12.8444	0.000610262	-1.51838
Solyc06g066760.3	950	817	1053	398	454	539	11.9314	10.6996	15.8583	6.449	7.20236	8.58224	0.00269038	-1.51576
Solyc08g066030.3	641	829	637	266	355	408	18.9262	25.5319	22.5447	10.1198	13.2473	15.2823	0.000902073	-1.5155
Solyc01g066260.2	467	340	720	282	208	236	18.9094	14.3815	34.9868	14.7385	10.6352	12.1019	0.0461929	-1.5144
Solyc11g012385.1	264	210	275	109	111	144	7.52166	6.24098	9.37779	3.97756	3.97341	5.19759	0.0112506	-1.51089
Solyc01g099810.3	1095	1616	2427	787	956	733	27.1506	41.8331	72.1917	25.1848	29.956	23.0444	0.0320212	-1.50862
Solyc05g012560.3	941	1012	1128	401	543	583	25.9467	29.1147	37.3051	14.2583	18.897	20.3664	0.00192731	-1.50415
Solyc02g091950.4	1212	920	1010	549	533	488	14.1711	11.2318	14.157	8.28513	7.8723	7.24071	0.000219532	-1.5034
Solyc04g008960.3	179	201	149	59	85	108	4.30843	5.05443	4.31192	1.8162	2.5817	3.31094	0.0168942	-1.50123
Solyc09g065130.4	2785	2456	3151	1296	1440	1475	24.2479	22.3221	32.9041	14.5598	15.8463	16.2966	0.000560783	-1.50113
Solyc07g064680.3	4182	3401	4331	1727	1971	2252	102.813	87.2649	127.708	54.8142	61.2561	70.2302	0.00112911	-1.50085
Solyc08g006980.3	3589	5055	4308	1916	2503	2044	29.984	44.0697	43.1638	20.6643	26.4261	21.6603	9.14e-05	-1.50021
Solyc06g007510.3	18147	22788	25016	9446	11106	12355	406.189	532.326	671.558	272.935	314.263	350.876	0.00100503	-1.4983
Solyc05g053590.4	3419	4236	4342	1679	2092	2224	15.3372	19.8337	23.3632	9.72119	11.8623	12.6595	0.000423547	-1.49799
Solyc07g063430.3	35778	30923	34780	13201	15978	21133	493.676	445.303	575.56	235.134	278.713	369.981	0.00222859	-1.49692
Solyc07g006855.2	205	235	286	76	160	110	4.64672	5.55343	7.78979	2.20952	4.58502	3.15282	0.0409845	-1.49616
Solyc03g026020.3	2559	3086	2480	1247	1460	1390	36.7025	46.1979	42.6648	23.0887	26.4676	25.2982	1.85e-09	-1.49583
Solyc09g064520.3	262	196	185	75	108	126	1.75889	1.36992	1.48733	0.644047	0.915446	1.06996	0.0184757	-1.49496
Solanum_lycopersicum_newGene_1277	888	856	949	307	603	411	4.17447	4.21526	5.3542	1.84929	3.57039	2.45316	0.011329	-1.49359
Solyc07g052670.3	406	534	630	309	253	208	6.42351	8.81996	11.9531	6.31362	5.05784	4.17075	0.0129218	-1.49256
Solyc02g087430.4	1580	1268	2302	1085	763	658	14.0934	11.804	24.6382	12.4909	8.60683	7.44307	0.0333526	-1.49128
Solyc06g060490.3	991	1552	852	411	492	715	18.2738	29.8524	18.825	9.78388	11.449	16.7069	0.0120986	-1.49001
Solyc09g092480.1	1124	1363	1167	356	632	777	17.5492	22.2224	21.8587	7.16376	12.4636	15.3998	0.0167855	-1.48586
Solyc03g117590.3	21790	16534	26208	7094	9936	14329	594.967	471.161	858.247	250.051	342.952	496.403	0.0306929	-1.48463
Solyc01g101060.4	26146	38794	37196	14440	16791	19641	340.876	527.832	581.587	243.026	276.737	324.888	0.00189677	-1.48376
Solyc09g072980.2	1126	1527	1045	614	560	671	13.4491	19.0346	14.9629	9.4659	8.45131	10.1637	2.27e-05	-1.48363
Solyc01g099840.3	21479	23314	30303	7256	13639	15599	533.467	604.304	902.65	232.627	428.214	491.559	0.0289958	-1.48224
Solyc08g005510.3	139	138	196	57	88	83	0.856753	0.888714	1.45414	0.45032	0.687324	0.649575	0.0406453	-1.48149
Solyc03g005000.4	4635	3866	5086	2349	2528	1997	68.2368	59.3931	89.7971	44.6272	47.0448	37.3	0.00116285	-1.4802
Solyc03g116320.3	646	928	1368	445	400	577	8.95444	13.4268	22.7471	7.95688	6.99514	10.1415	0.0415844	-1.48008
Solyc11g013180.2	4015	4259	4376	2149	2263	2040	30.3864	33.6418	39.7174	20.9931	21.6538	19.5871	8.07e-07	-1.47997
Solyc01g087070.4	213	183	300	106	90	139	3.41939	3.07316	5.77684	2.19692	1.82049	2.82272	0.0451059	-1.47986
Solyc10g079770.3	3033	3791	3450	1361	1518	2213	18.8343	24.5696	25.6978	10.9124	11.9188	17.4397	0.00308993	-1.47843
Solyc08g076320.3	1901	2232	951	724	579	1065	10.263	12.576	6.15553	5.04682	3.94822	7.29319	0.0316599	-1.4782
Solyc06g005300.4	185	218	118	105	75	68	4.57676	5.60953	3.47636	3.35254	2.32299	2.10532	0.0230357	-1.47464
Solyc01g100230.3	4800	5588	6085	2729	3482	2062	99.8026	121.271	151.754	73.2619	91.52	54.4056	0.00387624	-1.4721
Solyc02g092790.3	804	626	316	274	272	284	17.1242	13.9002	8.04847	7.51132	7.31635	7.65122	0.0246229	-1.47105
Solyc10g054670.3	268	278	341	129	164	151	21.3859	23.1822	32.6265	13.235	16.5608	15.2307	0.00687756	-1.4689
Solyc10g083730.2	2075	2548	2302	1097	1102	1316	33.6361	43.0993	44.7412	22.9378	22.5748	27.0647	1.94e-05	-1.46807
Solyc10g081120.3	4853	6595	4975	2565	1843	3616	45.795	64.9563	56.3117	31.2393	21.9786	43.2904	0.010823	-1.46342
Solyc07g042080.4	1206	1161	1402	597	637	686	9.74308	9.79139	13.584	6.22689	6.50692	7.03353	0.000628021	-1.46282
Solyc08g080220.3	968	948	1209	558	527	504	7.66269	7.83344	11.487	5.70044	5.27505	5.05711	0.00159037	-1.46278
Solyc03g118530.3	3332	3568	3567	1521	1702	2092	16.1474	18.0444	20.7305	9.51101	10.4253	12.8597	0.00020118	-1.46274
Solyc03g097870.4	55721	48155	58368	22083	25507	34151	842.944	760.267	1058.97	431.248	487.802	655.5	0.00366766	-1.46179
Solyc12g043110.2	4336	7797	4570	2253	2979	2999	30.4074	57.0675	38.4367	20.3938	26.4076	26.6873	0.00342156	-1.46008
Solyc09g072650.4	1657	1550	2373	804	1152	851	12.191	11.9036	20.9378	7.62915	10.7134	7.93683	0.0149641	-1.45927
Solyc05g018130.3	491	433	716	283	263	274	7.59294	6.97464	13.2803	5.63981	5.13815	5.37678	0.0206065	-1.45835
Solyc05g055390.3	483	615	762	330	269	331	7.10614	9.42868	13.4325	6.25066	4.98765	6.17475	0.0118456	-1.45832
Solyc05g006400.2	4354	4535	3851	2025	2097	2402	43.7559	47.5681	46.4184	26.2709	26.6326	30.6254	2.83e-08	-1.4572
Solyc03g123490.1	1275	1240	1670	507	707	874	11.9232	12.1088	18.7375	6.11389	8.35658	10.3769	0.0165678	-1.45618
Solyc02g063170.3	143	158	156	63	94	70	3.16189	3.66352	4.14185	1.80038	2.64094	1.96975	0.0122338	-1.45605
Solyc03g119540.3	8318	6744	7257	2416	2653	5661	119.735	101.306	125.279	44.8808	48.2744	103.383	0.0440278	-1.45437
Solyc02g093220.3	1052	652	1152	450	475	505	20.3258	13.1501	26.7082	11.2264	11.599	12.3704	0.0206925	-1.454
Solyc09g010300.3	1475	1407	1408	382	811	899	21.142	21.0482	24.2062	7.06496	14.6928	16.3534	0.0311326	-1.45369
Solyc11g064830.2	1899	1731	1911	873	925	1042	41.0303	39.0272	49.5121	24.3364	25.2646	28.5497	0.000104129	-1.453
Solyc02g071750.3	292	277	345	136	132	188	3.66947	3.63702	5.19266	2.20371	2.08866	2.99499	0.0141396	-1.45215
Solyc03g082720.3	2116	2124	1908	831	1043	1247	64.6756	67.7371	69.9503	32.7813	40.2771	48.3497	0.00037616	-1.4503
Solyc09g020190.3	3404	4296	4242	1381	2330	2291	35.1449	46.2841	52.5227	18.4	30.4011	30.0077	0.00668698	-1.44846
Solyc06g082040.2	77	94	76	40	38	43	0.597351	0.76029	0.70679	0.398731	0.365219	0.422633	0.0213431	-1.44718
Solyc01g087240.3	1731	1782	2730	1010	1266	883	25.5154	27.4134	48.2668	19.2204	23.5838	16.5118	0.0185772	-1.44267
Solyc07g043050.1	2999	3568	2964	1088	1855	1851	46.0528	57.1921	54.5871	21.5623	36.0176	36.0745	0.0040469	-1.44192
Solyc12g005400.3	4850	3816	3859	3150	1521	1438	49.3544	40.5191	47.0929	41.3746	19.5663	18.5631	0.0369177	-1.44179
Solyc09g064720.3	6985	7766	5131	2409	3569	3973	132.459	153.694	116.691	58.9648	85.5517	95.5992	0.00250675	-1.44051
Solyc01g091720.3	372	403	421	200	211	203	6.17756	6.98536	8.39074	4.28521	4.42035	4.27744	0.000384867	-1.4392
Solyc08g077450.4	1372	1379	1208	574	640	807	19.4872	20.4478	20.5849	10.526	11.4897	14.5321	0.00020804	-1.43915
Solyc01g098930.3	466	314	506	268	146	217	10.4145	7.31932	13.5709	7.72047	4.12219	6.14666	0.0489033	-1.43893
Solyc01g096570.3	7461	8303	8040	3551	4351	4391	90.5504	105.168	117.028	55.6302	66.7537	67.6179	1.16e-05	-1.43878
Solyc09g011710.4	9888	7472	11690	6105	4573	4044	219.523	173.132	311.27	174.958	128.341	113.915	0.0154605	-1.43814
Solyc01g108530.3	432	351	602	175	282	233	6.65549	5.64257	11.1276	3.47203	5.49559	4.55842	0.0414293	-1.43764
Solyc11g012850.2	7035	4609	6605	2683	2931	3651	70.6706	48.3177	79.5712	34.7884	37.2112	46.529	0.00931207	-1.43667
Solyc02g080270.3	560	819	786	420	353	325	10.3003	15.7348	17.3677	9.975	8.20603	7.59538	0.00398296	-1.43654
Solyc12g094620.3	249733	455588	286764	97577	184922	199492	2976.89	5667.74	4099.63	1501.54	2786.63	3017.2	0.0282735	-1.43642
Solyc02g082080.1	2493	1848	2853	1002	1330	1331	121.732	94.1647	167.105	63.1578	82.1012	82.4489	0.0117685	-1.4358
Solyc02g092620.3	1224	1074	1527	696	538	711	14.7312	13.4942	22.0527	10.8105	8.18176	10.8595	0.00971536	-1.43555
Solyc12g035130.2	78551	98243	78290	38201	38717	52991	738.501	963.951	882.759	463.636	460.153	632.111	0.000254	-1.43547
Solyc01g108840.3	2655	2301	3154	1102	1261	1743	16.7328	15.1344	23.8386	8.96664	10.0456	13.9341	0.0125184	-1.43486
Solyc07g041900.3	39635	47319	51840	19977	31975	18602	607.955	757.499	953.674	395.576	620.029	362.023	0.00906934	-1.4331
Solyc08g067590.1	143	177	200	76	106	78	8.64832	11.1453	14.4818	5.90139	8.1036	5.95435	0.0238745	-1.43224
Solyc04g009790.4	3980	2995	2183	1204	1559	1809	19.6467	15.4319	12.9215	7.66903	9.72894	11.3283	0.00771775	-1.43162
Solyc05g052610.3	577	601	664	221	269	426	13.1089	14.2511	18.1162	6.46403	7.7142	12.2773	0.024647	-1.43126
Solyc01g094570.3	553	516	531	226	253	335	5.18283	5.04262	5.96974	2.73588	2.99877	3.983	0.00342497	-1.43058
Solyc02g086670.4	3716	3143	4507	1869	1939	2052	45.2457	39.9337	65.8223	29.3727	29.8463	31.6918	0.0038569	-1.42888
Solyc02g083280.4	30050	31337	35212	12341	16906	20130	707.956	770.488	994.908	375.313	503.499	601.704	0.00451342	-1.42693
Solyc07g064150.4	16437	25885	16639	7783	10502	11424	102.378	168.263	124.293	62.5784	82.6882	90.2825	0.00210371	-1.42664
Solyc12g014450.2	749	740	742	275	321	519	11.96	12.3346	14.2249	5.65995	6.47154	10.5139	0.0178226	-1.42582
Solyc12g006920.2	4049	3900	3303	1853	2065	1939	35.7683	35.9553	34.9904	21.1314	23.0576	21.7326	5.08e-10	-1.42524
Solyc01g095030.3	1693	1646	3084	985	1354	888	22.2596	22.5839	48.6402	16.7113	22.5005	14.8103	0.0496805	-1.42474
Solyc01g104910.3	5793	5064	7247	2286	3180	3747	47.3503	43.1994	71.0445	24.1158	32.8591	38.8604	0.0155705	-1.42449
Solyc04g014950.4	321	362	429	184	167	215	22.5903	26.5502	36.2376	16.6758	14.794	19.1853	0.00919317	-1.424
Solyc07g065500.2	8190	6432	5226	2975	3684	3507	327.887	268.748	250.904	153.76	186.429	178.145	0.00041773	-1.4237
Solyc10g055680.1	3979	3585	2650	1228	1860	2062	81.4364	76.5618	65.0383	32.4203	48.115	53.5209	0.00523615	-1.42131
Solyc06g006080.3	40553	38883	33007	17512	22232	18730	365.323	365.564	356.61	203.653	253.179	214.076	4.28e-07	-1.42108
Solyc10g076710.3	1952	1398	2085	1075	925	787	19.8973	14.8715	25.4825	14.1369	11.9185	10.1768	0.0109413	-1.42082
Solyc06g051520.3	1831	2017	1990	718	801	1399	26.3832	30.3387	34.3868	13.3441	14.5832	25.5812	0.0206886	-1.41965
Solyc01g086970.4	3915	5796	6445	2312	2866	3069	105.332	162.731	207.935	80.298	97.4599	104.747	0.00960467	-1.41901
Solyc11g012470.2	2466	2591	2499	1177	1262	1486	27.6595	30.3305	33.6168	17.0432	17.8992	21.1437	2.78e-05	-1.41886
Solyc05g018210.3	2769	2511	2849	1416	1491	1346	26.7336	25.3007	32.9891	17.6489	18.195	16.4816	6.22e-05	-1.41462
Solyc03g113060.3	3368	2062	1829	1188	1236	1252	21.9453	14.0181	14.2925	9.98615	10.1751	10.3456	0.00780407	-1.4146
Solyc07g007660.1	1421	1544	2106	763	1147	676	25.5736	28.9979	45.4502	17.7299	26.0827	15.4323	0.0235718	-1.41408
Solyc04g007210.3	4361	3499	2249	1011	1690	2223	49.7614	41.6697	30.7751	14.8932	24.3764	32.1772	0.0405851	-1.41377
Solyc04g058150.3	5067	3084	4175	1998	2523	1811	179.049	113.74	176.939	91.1489	112.693	81.1715	0.0105625	-1.41147
Solyc03g083000.3	1206	1705	1806	758	828	848	14.857	21.9306	26.697	12.0502	12.8985	13.2523	0.00342849	-1.41105
Solyc04g054760.3	696	1064	1101	386	689	356	19.6734	31.3934	37.3287	14.0785	24.6258	12.7504	0.0403825	-1.41022
Solyc11g007980.2	880	1302	1365	484	644	683	12.6582	19.5563	23.5484	8.97567	11.7083	12.4677	0.0115718	-1.40925
Solyc03g115370.3	885	1272	1480	745	626	482	6.34784	9.52299	12.736	6.89633	5.67225	4.38593	0.0214329	-1.40504
Solyc01g008020.4	2826	2439	2103	1041	1195	1553	43.7957	39.454	39.0795	20.8184	23.4046	30.5377	0.00168546	-1.40354
Solyc04g080640.1	213	213	285	114	139	111	5.81916	6.06688	9.32185	4.01101	4.79948	3.83389	0.0201469	-1.4032
Solyc06g054250.4	2783	2084	2843	1161	1481	1370	45.7408	35.7475	56.0369	24.62	30.76	28.563	0.00451983	-1.40312
Solyc06g065540.3	6062	8993	4981	2981	3452	3759	24.7781	38.3635	24.4174	15.7309	17.8355	19.4948	0.00100503	-1.40253
Solyc07g063570.4	3154	2792	3055	1416	1858	1440	43.6446	40.3227	50.7002	25.3018	32.4974	25.2844	0.000356697	-1.40236
Solyc10g086170.1	1558	1158	994	566	392	868	26.7325	20.7233	20.4553	12.5361	8.48443	18.8843	0.0428085	-1.40206
Solyc12g009630.3	221	224	192	113	76	131	10.2986	10.874	10.7042	6.76306	4.44289	7.70087	0.019512	-1.40197
Solyc07g150145.1	1601	1466	1749	836	926	765	26.7682	25.5817	35.0763	18.0429	19.5714	16.2221	0.000631183	-1.40008
Solyc01g094810.3	713	728	798	291	437	432	17.36	18.5046	23.313	9.15135	13.4578	13.3425	0.00576723	-1.39475
Solyc04g055170.3	881	759	1199	592	500	364	13.8878	12.4812	22.6628	12.0315	9.95772	7.27926	0.0325896	-1.39333
Solyc12g006930.2	9280	6427	7543	4155	3703	4273	119.843	86.6186	116.832	69.2658	60.4497	70.0098	0.0018477	-1.39287
Solyc02g071110.3	624	682	625	353	361	301	9.65835	11.0205	11.6163	7.0452	7.06274	5.90411	2.02e-05	-1.39233
Solyc02g078210.3	9070	8595	8070	3300	4175	5774	47.1428	46.6209	50.3005	22.1391	27.4311	38.0736	0.00552123	-1.39169
Solyc11g012360.2	13460	14404	17694	4769	7077	11064	151.881	169.621	239.445	69.4602	100.944	158.394	0.0454977	-1.3915
Solanum_lycopersicum_newGene_2166	683	1220	1110	419	677	430	4.7751	11.1114	10.9081	3.92535	10.5545	6.27188	0.0295694	-1.39116
Solyc06g007980.4	8449	7424	7044	3754	3681	4577	85.7753	78.6592	85.7661	49.1988	47.2391	58.9499	7.27e-05	-1.39075
Solyc06g068950.4	1948	1660	1449	1049	873	704	23.321	20.7345	20.7916	16.2019	13.2087	10.6797	0.00139032	-1.38966
Solyc10g085430.3	5014	5608	5161	2273	3065	2955	99.3625	116	122.681	58.1455	76.7745	74.2977	7.44e-05	-1.38901
Solyc01g096620.4	1055	940	1722	598	763	551	25.7742	23.9702	50.4901	18.8624	23.5691	17.0766	0.0446814	-1.38593
Solyc05g012650.4	1400	1294	1216	521	595	893	8.2812	7.99199	8.62655	3.97546	4.45067	6.7032	0.00895544	-1.38549
Solyc06g034020.3	604	756	745	304	399	396	12.6447	16.5241	18.6998	8.21365	10.5604	10.5115	0.00221744	-1.38495
Solyc11g044937.1	881	814	641	417	310	475	14.8517	14.3271	12.9618	9.06816	6.60654	10.1619	0.00423584	-1.38241
Solyc12g096500.2	15054	18461	17026	6533	8468	11165	234.844	300.558	318.543	131.562	166.995	220.986	0.00562615	-1.38123
Solyc08g065850.1	507	305	317	195	167	214	57.1291	35.8645	42.7789	28.2655	23.6922	30.5887	0.0242996	-1.37593
Solyc07g018190.4	872	1255	1156	651	520	544	5.8368	8.76847	9.28518	5.6234	4.40161	4.61657	0.00265479	-1.37547
Solyc04g007420.4	286	303	238	115	164	151	4.53218	5.00545	4.52858	2.3433	3.27246	3.04065	0.00287009	-1.3733
Solyc02g087000.4	2937	2520	2674	1132	1385	1740	25.4397	22.7779	27.781	12.6513	15.1608	19.1241	0.00346493	-1.37304
Solyc02g077670.3	728	731	660	343	410	371	9.58633	10.0491	10.432	5.83115	6.83274	6.19468	7.46e-06	-1.37233
Solyc02g065550.4	531	949	800	418	323	427	9.23496	17.2229	16.6974	9.38246	7.0991	9.40821	0.0170928	-1.37229
Solyc06g009050.3	1187	872	1459	522	766	541	26.5092	20.3091	39.0662	15.0391	21.6204	15.3207	0.0325896	-1.37224
Solyc03g111160.3	535	561	538	328	246	285	8.33634	9.11821	10.0473	6.60236	4.84388	5.63786	0.00084936	-1.37199
Solyc02g084640.4	2722	2556	3092	1427	1792	1201	36.6294	35.9032	49.9125	24.7825	30.4776	20.4964	0.00406975	-1.37175
Solyc04g078600.3	680	891	837	448	365	450	14.2297	19.4792	21.0326	12.0953	9.64349	11.9502	0.00161834	-1.37127
Solyc11g066380.3	1303	940	965	603	460	609	12.5321	9.4325	11.1297	7.49101	5.5882	7.43531	0.00540941	-1.36987
Solyc01g108280.3	2952	3002	3576	1606	1867	1597	31.1499	33.0593	45.251	21.8683	24.8988	21.3805	0.000911099	-1.36849
Solyc07g007180.4	2820	2062	2437	940	1113	1717	70.1858	53.564	72.7533	30.1832	34.9977	54.2144	0.0255219	-1.36553
Solyc03g119890.4	613	722	672	379	382	302	5.99656	7.36841	7.88596	4.788	4.72156	3.75122	0.00033612	-1.36537
Solyc04g077010.4	5188	5507	4497	2371	2354	3260	38.536	42.687	40.0591	22.7314	22.0988	30.7214	0.000438627	-1.36333
Solyc03g097940.3	330	521	595	204	230	305	2.68044	4.41513	5.79355	2.13644	2.35388	3.14219	0.0453851	-1.36313
Solyc08g076730.4	529	511	723	339	286	301	9.16029	9.23401	15.0294	7.5644	6.26437	6.60827	0.0159619	-1.36212
Solyc04g081440.3	13857	19511	12899	7197	8445	8685	142.929	210.031	159.567	95.8212	110.108	113.654	5.99e-05	-1.36053
Solyc02g030210.4	518	496	606	282	299	279	8.21353	8.20715	11.5209	5.7724	5.98549	5.61151	0.00299955	-1.36009
Solyc09g010350.4	1138	915	1054	534	590	531	12.165	10.2108	13.5104	7.36168	7.96946	7.20371	0.000759823	-1.35958
Solyc12g089145.1	436	427	351	142	240	245	40.8764	41.7947	39.5234	17.2132	28.4012	29.1461	0.0155406	-1.35874
Solyc02g082270.3	3102	4398	3184	1533	1690	2335	32.2514	47.7248	39.7016	20.5648	22.2137	30.7983	0.00391668	-1.35724
Solyc05g056110.3	1372	1546	1397	759	738	811	19.7065	23.1748	24.0599	14.0643	13.3912	14.7712	1.1e-06	-1.35574
Solyc10g012050.3	2074	1321	1670	978	808	881	23.6028	15.689	22.7926	14.3591	11.615	12.7156	0.00883911	-1.35562
Solyc02g065570.1	86	131	100	47	52	62	12.3209	19.5167	17.1532	8.5388	9.2892	11.1886	0.0385538	-1.35435
Solyc12g056440.2	1478	1422	1116	616	755	760	12.7304	12.7848	11.5272	6.84897	8.21928	8.30305	4.73e-05	-1.3539
Solyc01g095720.3	232	226	324	115	133	158	1.97674	2.00922	3.31945	1.2591	1.43323	1.70714	0.0391139	-1.35328
Solyc01g096130.3	1753	2051	1823	903	960	1136	38.7261	47.2736	48.2957	25.7263	26.7862	31.8158	6.29e-05	-1.35154
Solyc08g075370.3	9250	14447	11320	6090	7364	4989	213.791	348.493	313.791	181.699	215.145	146.305	0.00300812	-1.34982
Solyc12g008620.2	2031	2224	1942	912	1118	1267	24.784	28.3256	28.4133	14.359	17.2467	19.6179	0.000187686	-1.34968
Solyc06g071230.3	7365	6781	8254	2881	4306	4650	106.291	102.126	142.862	53.6611	78.555	85.1347	0.0106705	-1.34938
Solyc10g078560.3	984	686	1054	406	541	491	15.4583	11.2446	19.8594	8.21514	10.7351	9.77319	0.0211376	-1.34814
Solyc01g087400.4	973	939	1168	530	543	574	10.8008	10.8748	15.5452	7.58147	7.6201	8.08343	0.00270826	-1.3466
Solyc09g008930.4	1506	1527	1159	498	678	985	18.2661	19.3247	16.8565	7.78714	10.3934	15.1498	0.0205693	-1.34476
Solyc10g006230.3	204283	94151	129462	69636	70621	81862	3998.54	1923.28	3039.09	1759.56	1747.46	2033.01	0.0376399	-1.34182
Solyc04g008020.3	4524	4923	4190	1763	1934	3362	66.194	75.1796	73.5382	33.2925	35.7732	62.4149	0.0213074	-1.34146
Solyc03g115020.3	11539	10086	7239	4350	5563	5358	257.484	234.887	193.721	125.308	156.928	151.681	0.000817659	-1.33935
Solyc01g109600.4	964	919	718	323	404	616	19.8925	19.7858	17.755	8.59122	10.5399	16.121	0.0231798	-1.33926
Solyc06g050760.1	623	670	676	322	406	329	39.31	44.1504	51.1421	26.2175	32.3759	26.3368	0.000619437	-1.33804
Solyc05g053410.4	1152	710	1016	393	529	589	6.833	4.39485	7.22612	3.00962	3.96377	4.42992	0.0305334	-1.33731
Solyc01g010050.3	7389	5927	6421	3081	2933	4436	84.414	70.6573	87.9741	45.4268	42.358	64.2936	0.00768201	-1.33572
Solyc06g007430.3	1485	1806	1910	674	963	1112	22.7081	28.8224	35.0356	13.3075	18.62	21.5625	0.0132505	-1.33522
Solyc04g078640.3	673	722	871	324	512	367	33.0877	37.0534	51.3471	20.5434	31.8081	22.8641	0.0170239	-1.3347
Solyc04g080390.4	3076	2741	2896	1328	1521	1821	71.3016	66.3131	80.5289	39.7404	44.5552	53.5448	0.00113105	-1.3346
Solyc10g085130.2	181	266	209	154	90	92	4.92682	7.5393	6.80996	5.40037	3.08982	3.17854	0.0466797	-1.33178
Solyc02g079960.3	1295	2205	1289	604	670	1150	31.4824	55.934	37.5755	18.9413	20.5795	35.4692	0.0444344	-1.33167
Solyc05g008090.3	3135	3743	2257	1407	1595	1823	25.8617	32.2247	22.3329	14.98	16.6305	19.076	0.000719721	-1.32935
Solyc12g006160.2	912	1088	1180	540	628	545	23.2926	29.0178	36.1463	17.7932	20.2879	17.6562	0.00190919	-1.32833
Solyc02g084960.1	148	263	150	96	100	93	4.33347	8.03134	5.26648	3.62431	3.69304	3.43219	0.0277612	-1.32401
Solyc09g010060.3	171	226	134	105	93	78	1.0636	1.467	1.00061	0.838407	0.731366	0.60952	0.0175205	-1.32362
Solyc06g005230.3	1219	1021	1038	524	641	606	23.8166	20.8152	24.3043	13.2074	15.8243	15.0205	0.000428973	-1.32257
Solyc06g076140.4	38964	30505	30136	15859	19391	18535	1408.65	1150.96	1306.66	740.154	886.219	850.173	0.000355154	-1.32224
Solyc07g014740.3	1202	1229	1170	540	746	660	16.2871	17.3803	19.0047	9.43876	12.7662	11.3333	0.000367883	-1.32098
Solyc12g010380.3	5636	4121	3970	2481	2418	2488	54.1647	41.3269	45.7535	30.7756	29.3749	30.3303	0.000761172	-1.32075
Solyc12g096550.2	5780	6472	6855	3194	3951	3238	67.0742	78.3813	95.4032	47.8478	57.9646	47.6665	0.000454294	-1.31853
Solyc07g053050.1	328	549	366	276	217	149	20.5295	35.85	27.4487	22.2579	17.1181	11.8232	0.0393441	-1.31712
Solyc01g106940.4	500	510	569	230	238	367	9.74357	10.3788	13.3214	5.79488	5.86891	9.06992	0.0237882	-1.31712
Solyc03g119460.4	3084	3495	3279	1468	1766	2083	42.8943	50.7321	54.6964	26.3618	31.0444	36.7511	0.000876105	-1.31581
Solyc02g065400.3	107063	58970	58264	33054	33221	50191	1246.48	716.509	813.537	496.778	488.934	741.405	0.0435095	-1.31556
Solyc06g070980.3	46595	62493	52569	22411	28600	35292	1075.85	1505.88	1455.69	667.995	834.795	1033.88	0.00421543	-1.31503
Solyc10g006220.4	347	266	311	168	178	150	6.5564	5.23931	7.03777	4.09018	4.23872	3.57671	0.00887747	-1.31501
Solyc03g118860.3	786	967	978	382	558	526	9.22596	11.8452	13.7761	5.78452	8.27789	7.83597	0.00690826	-1.31447
Solyc07g006760.4	2072	1877	2914	1244	1425	1022	11.7379	11.1004	19.7973	9.09987	10.2077	7.34395	0.026544	-1.31369
Solyc10g080840.1	2736	2600	3183	1226	1459	1889	39.3026	38.9728	54.8267	22.7365	26.4859	34.4233	0.0120035	-1.31268
Solyc02g080300.3	205	264	302	130	164	115	2.46212	3.30794	4.35449	2.01134	2.49193	1.74994	0.0329013	-1.31255
Solyc06g063330.3	307	262	239	126	114	184	2.83034	2.52015	2.63784	1.49567	1.31991	2.1469	0.027349	-1.31177
Solyc01g107460.2	10976	10744	17355	6051	8418	6513	232.649	237.674	441.177	165.555	225.565	175.143	0.0354556	-1.31143
Solyc08g083310.3	628	719	481	297	358	327	8.18483	9.77722	7.51447	4.98961	5.89056	5.39884	0.000201846	-1.31028
Solyc01g100770.2	3813	2593	3472	1724	1878	1751	109.415	77.6523	119.472	63.8472	68.1183	63.7327	0.00653904	-1.30932
Solyc05g056480.3	1466	1181	1980	816	742	922	19.7872	16.6346	32.0537	14.209	12.6646	15.7894	0.0340233	-1.30906
Solyc10g085490.3	460	649	499	221	330	306	9.84693	14.4968	12.8113	6.08713	8.93576	8.29706	0.00713797	-1.30821
Solyc04g007970.3	11052	16463	10623	5361	6514	8298	264.62	411.378	305.054	165.693	197.165	252.098	0.0061605	-1.30817
Solyc04g050620.3	5752	6992	6387	3036	4348	2971	71.911	91.229	95.7648	49.004	68.7191	47.1182	0.00183592	-1.30815
Solyc10g007990.3	1320	1439	1233	602	762	800	22.0923	25.1359	24.7453	12.9909	16.1254	16.9796	0.000145239	-1.30802
Solyc01g106000.4	8206	7543	11855	5178	5807	3875	165.319	158.596	286.452	134.654	147.885	99.0398	0.0319381	-1.30772
Solyc10g079140.2	832	908	1346	598	549	511	10.9888	12.521	21.3356	10.1973	9.15774	8.5674	0.0305734	-1.3068
Solyc02g092140.1	451	490	455	188	279	282	7.89076	8.96275	9.56228	4.23268	6.17918	6.27015	0.0069397	-1.30643
Solyc06g075790.3	2030	1774	2452	1185	1093	1123	25.1712	22.9573	36.4657	18.9752	17.131	17.6626	0.00724898	-1.30629
Solyc02g089940.4	4706	4810	6282	2401	2980	3181	36.2405	38.6623	58.0214	23.8671	29.0067	31.0782	0.0101287	-1.30568
Solyc08g076790.3	328	279	227	141	186	115	5.84435	5.19159	4.85421	3.23821	4.19813	2.60543	0.0191559	-1.30534
Solyc05g024160.3	1042	817	849	417	503	544	15.5687	12.7443	15.2189	8.04395	9.50446	10.3161	0.00309373	-1.30493
Solyc11g072500.2	590	487	699	297	406	248	13.6164	11.7471	19.355	8.84264	11.8508	7.25594	0.0366528	-1.30466
Solyc12g005660.2	1126	1323	1357	580	673	806	29.1417	35.7317	42.1126	19.3546	22.0045	26.4449	0.00392777	-1.30302
Solyc07g056320.4	848	1437	1458	659	682	662	10.0174	17.7231	20.6595	10.0468	10.1775	9.92194	0.0201469	-1.30117
Solyc07g064060.3	3168	3554	3350	1514	1837	2122	19.7059	23.0744	24.9898	12.1528	14.4421	16.7432	0.00079076	-1.30065
Solyc01g067680.3	8941	8184	6870	3228	4582	5092	101.305	96.7651	93.3415	47.2035	65.6236	73.2003	0.00374219	-1.30033
Solyc07g055470.3	5686	6531	5425	2323	2869	4197	68.5861	82.2243	78.4815	36.1771	43.7535	64.2374	0.0125996	-1.30003
Solyc02g071380.2	4649	4289	5170	2431	2731	2578	72.6676	69.9769	96.9275	49.0596	53.9631	51.1299	0.000975141	-1.29887
Solyc03g007270.3	1929	1634	2034	980	1027	1055	23.9951	21.2027	30.3372	15.7361	16.138	16.6426	0.0021099	-1.29873
Solyc11g007130.2	3159	2808	2923	1056	1438	2205	37.8373	35.0955	41.9895	16.3153	21.7682	33.5	0.0371633	-1.29748
Solyc01g096530.3	454	473	441	202	269	271	9.69064	10.5493	11.2944	5.56628	7.26048	7.35072	0.00206431	-1.29704
Solyc08g006530.4	5245	4803	3983	2343	2207	3031	91.6363	87.573	83.4646	52.8278	48.7282	67.1962	0.00114937	-1.29612
Solyc08g079670.3	2335	2542	2247	1112	1586	1190	27.2531	30.9589	31.4543	16.7543	23.4017	17.6201	0.000440956	-1.29485
Solyc01g008770.3	2756	2192	2390	1351	1281	1385	18.8915	15.6827	19.6495	11.9512	11.1016	12.0475	0.000549497	-1.29466
Solyc08g065880.3	1645	1975	1892	934	1048	1041	25.4264	31.8466	35.0686	18.6202	20.469	20.4049	9.91e-05	-1.2936
Solyc08g022210.4	5230	5597	5592	2859	3211	2989	69.5767	77.7185	89.2316	49.1024	54.0082	50.4568	8.42e-06	-1.29068
Solyc10g080940.3	12529	9322	6796	4399	4215	6490	192.844	149.75	125.444	87.411	82.0071	126.751	0.0256124	-1.29005
Solyc09g010440.3	7328	7074	6233	3717	4320	3304	173.748	175.058	177.244	113.777	129.49	99.388	1.31e-05	-1.28953
Solyc09g019970.3	2494	3147	3019	1141	1735	1806	16.5514	21.7974	24.0327	9.77043	14.5545	15.2098	0.0101268	-1.28855
Solyc05g056220.3	4144	4057	3735	1706	1895	2823	24.1413	24.6653	26.0955	12.8238	13.9532	20.8629	0.00952621	-1.28849
Solyc06g005590.4	1735	1649	1314	813	833	925	13.6664	13.5538	12.4066	8.25861	8.2951	9.23683	1.95e-05	-1.28532
Solyc11g066020.2	6919	6700	8592	3457	3998	4699	75.1726	75.9685	111.959	48.4804	54.9145	64.7693	0.00931207	-1.28363
Solyc12g089060.2	994	940	968	449	578	567	16.1302	15.9215	18.8294	9.39373	11.8453	11.6744	0.00102292	-1.28238
Solyc01g097770.4	18145	10904	16839	7396	7616	9835	115.771	72.6062	128.853	60.9172	61.4307	79.6166	0.0322319	-1.27989
Solyc01g109790.3	1845	1489	2600	1006	1149	1080	17.9551	15.1274	30.3503	12.6385	14.1349	13.3329	0.039614	-1.27819
Solyc10g007680.4	354	316	313	142	171	218	5.12308	4.77824	5.43789	2.6391	3.12834	3.99586	0.0155705	-1.2777
Solyc06g073960.4	5728	5617	5697	2602	3167	3603	32.3204	33.0786	38.5539	18.9493	22.5885	25.7945	0.000994391	-1.27765
Solyc04g014960.4	554	716	812	424	362	350	16.4266	22.1642	28.8876	16.2019	13.5468	13.1601	0.0149896	-1.27492
Solyc01g008780.3	2543	1952	2746	1405	1398	1185	46.3036	37.0954	59.9663	33.0252	32.1846	27.3734	0.0109453	-1.27401
Solyc08g083320.4	8414	7613	7660	4785	4479	3859	76.9006	72.6162	83.954	56.4517	51.7484	44.7451	9.09e-05	-1.27349
Solyc08g061100.3	24730	25776	21103	11895	12728	14876	144.765	157.472	148.15	89.8843	94.1869	110.486	1.05e-05	-1.27055
Solyc08g067430.4	1105	902	865	491	591	501	28.2938	24.1029	26.5528	16.218	19.1233	16.2828	0.000818305	-1.27054
Solyc11g066290.2	1774	2360	2025	994	1079	1305	27.4378	38.0979	37.5651	19.8337	21.0833	25.5955	0.00142122	-1.26847
Solyc06g083210.3	1829	2335	1829	954	1162	1184	16.8624	22.4679	20.2154	11.3547	13.5379	13.8507	9.14e-05	-1.26801
Solyc06g035970.3	9618	11181	11482	4773	5755	7179	126.216	153.122	180.7	80.8505	95.4731	119.53	0.00629803	-1.26758
Solyc05g054920.4	10855	15129	9290	4854	6168	7895	185.54	269.868	190.435	107.091	133.258	171.215	0.0105503	-1.26745
Solyc06g083150.3	793	1055	867	537	499	460	12.9659	18.0087	17.0063	11.3274	10.3042	9.5519	0.00023127	-1.26736
Solyc10g080670.2	7390	10116	10592	4570	4354	6367	148.741	212.493	255.7	118.739	110.79	162.592	0.0187122	-1.26578
Solyc12g010060.2	22557	29201	22015	11178	13568	15671	589.552	796.519	690.06	377.156	448.276	519.678	0.000699149	-1.26552
Solyc01g068000.4	1072	1430	1200	756	646	638	13.9936	19.4815	18.7836	12.736	10.652	10.5613	0.000430852	-1.2651
Solyc06g062510.3	4486	4734	4417	2118	2548	2878	88.5925	97.5649	104.609	53.978	63.6033	72.1015	0.00037708	-1.26378
Solyc03g007090.1	847	844	1087	403	570	554	12.9481	13.4604	19.9378	7.94952	11.0058	10.7364	0.0209068	-1.26103
Solyc11g067010.2	1576	2062	1308	673	934	1064	48.0407	65.5878	47.8095	26.4571	35.9771	41.1246	0.0088769	-1.26009
Solyc05g026080.4	555	415	508	233	237	334	4.82662	3.76071	5.29783	2.61301	2.60632	3.68282	0.0289405	-1.26005
Solyc01g111260.2	5045	5742	6075	2933	3428	3038	75.7423	89.9634	109.38	56.8344	65.0533	57.8664	0.000542101	-1.25962
Solyc05g013960.3	2915	2579	1957	1139	1386	1552	20.561	18.9799	16.5558	10.3692	12.3526	13.8867	0.00237752	-1.25911
Solyc01g110020.4	1841	1830	1847	884	1108	1079	34.9934	36.3055	42.1169	21.6922	26.6194	26.0272	0.000330854	-1.25864
Solyc03g111700.3	5995	4405	5857	2887	2320	3673	100.119	76.7822	117.315	62.2469	48.9847	77.8275	0.0274035	-1.25831
Solyc05g006820.4	1381	835	1134	483	622	717	22.2582	14.042	21.9303	10.0416	12.6762	14.6573	0.0393228	-1.25742
Solyc11g066830.2	2357	3358	3053	1369	1798	1670	35.1827	52.3298	54.6594	26.3846	33.9411	31.6357	0.00377113	-1.25661
Solyc09g008940.4	426	636	337	258	218	272	6.09873	9.49884	5.78845	4.7623	3.94897	4.92937	0.0158982	-1.25647
Solyc02g082070.4	502	704	611	269	376	351	4.27908	6.26633	6.24967	2.95707	4.05297	3.79433	0.00830167	-1.25629
Solyc06g009220.4	3120	3132	2832	1672	1847	1562	30.0585	31.4891	32.7298	20.7973	22.4984	19.0932	4.3e-07	-1.25545
Solyc07g005690.3	1027	1141	1166	687	671	490	13.9419	16.1665	18.981	12.0273	11.5106	8.43458	0.00423762	-1.25397
Solyc07g006350.3	1287	1177	1210	612	707	731	11.2513	10.7408	12.6869	6.90729	7.81436	8.10843	0.000413199	-1.25113
Solyc03g044200.3	440	525	451	247	309	229	6.24637	7.77615	7.6805	4.5195	5.54957	4.12587	0.00175889	-1.24831
Solyc05g007480.1	1346	1565	1562	689	710	1055	21.7121	26.3585	30.2331	14.3467	14.4689	21.5846	0.0154	-1.24789
Solyc06g076230.1	232	231	256	126	140	132	9.74143	10.0956	12.8676	6.81569	7.40982	7.01521	0.00951142	-1.24748
Solyc01g088100.4	8039	7368	6022	2835	4015	4865	60.4258	57.7985	54.2906	27.5064	38.1535	46.3978	0.0120035	-1.24592
Solyc09g008230.3	3729	4624	4964	2219	2453	2747	94.7475	122.612	151.28	72.7874	78.7792	88.5592	0.00460724	-1.24368
Solyc07g054080.3	2237	2328	2741	906	1411	1684	67.429	73.2471	99.1155	35.2458	53.7595	64.3999	0.0383854	-1.24315
Solyc09g008460.3	593	552	571	272	359	326	10.8294	10.5181	12.5215	6.41583	8.27667	7.55018	0.00275681	-1.24209
Solyc04g080280.3	92826	90391	130473	60578	59334	55395	1069.39	1086.78	1802.69	900.912	864.115	809.711	0.0165001	-1.24182
Solyc07g042830.4	801	838	891	470	534	412	7.69288	8.40013	10.2623	5.83001	6.48116	5.01327	0.00212176	-1.2416
Solyc12g019060.2	6330	7217	6091	3105	3809	4054	53.1856	63.2799	61.3766	33.6763	40.455	43.2139	8.49e-05	-1.24094
Solyc04g054320.4	1723	1527	1943	790	1081	1026	23.8618	22.0597	32.261	14.113	18.9191	18.0216	0.0120672	-1.23981
Solyc01g079870.4	4373	5196	6861	2579	3581	2966	76.3328	94.6663	143.647	58.1234	79.0312	65.7025	0.0283272	-1.23976
Solyc07g066310.3	262603	166488	197768	104532	116321	127048	7381.45	4883.99	6666.97	3793.07	4133.34	4531.05	0.0121721	-1.23795
Solyc03g113620.3	4557	3863	3394	1423	1951	2998	74.2942	65.7384	66.3741	29.9428	40.2101	62.0131	0.0490908	-1.23747
Solyc09g090100.3	6864	7652	5691	2905	3487	4702	47.0999	54.8036	46.8343	25.7356	30.2434	40.9357	0.00693843	-1.23739
Solyc05g007770.3	2237	2795	3442	1279	1793	1632	37.5841	49.0067	69.3617	27.7357	38.0871	34.78	0.0257931	-1.23711
Solyc02g071320.4	3165	2945	3759	1640	2049	1850	37.8194	36.7289	53.8829	25.3041	30.9601	28.0414	0.00687756	-1.23689
Solyc10g079755.1	2636	4859	3317	2242	2243	1363	91.9404	176.927	138.787	100.975	98.9051	60.3226	0.0373642	-1.23572
Solyc01g073750.4	12538	17025	14042	8326	7734	8369	39.9099	56.5614	53.6091	34.2135	31.1203	33.7986	7.01e-05	-1.23253
Solyc05g054590.4	190	210	243	130	96	127	3.01423	3.48013	4.62771	2.66486	1.92197	2.56715	0.0415299	-1.23117
Solyc06g071380.3	211	241	260	114	133	147	3.43879	4.107	5.08497	2.40855	2.7483	3.03807	0.0216767	-1.2311
Solyc08g008490.4	1685	2273	2385	1227	1293	1026	10.6162	14.9456	18.0195	9.9749	10.2943	8.2015	0.00867908	-1.23108
Solyc11g067110.2	425	265	338	178	183	205	6.59443	4.28478	6.27734	3.55196	3.58312	4.03367	0.0378187	-1.23069
Solyc04g005270.1	3215	3378	3136	1658	1536	2222	36.7432	40.2946	42.979	24.4643	22.1831	32.2156	0.00362204	-1.23041
Solyc12g005150.2	661	919	639	392	417	425	16.8359	24.4037	19.5174	12.859	13.3988	13.7344	0.000423547	-1.23003
Solyc08g015870.3	6227	8156	6983	4518	3880	3578	74.0269	101.189	99.5553	69.3346	58.3079	53.9567	0.000411142	-1.22947
Solyc07g064020.4	645	515	755	397	353	318	17.1851	14.3178	24.1212	13.6474	11.8764	10.7425	0.0306405	-1.22796
Solyc04g007640.3	1080	678	752	357	473	548	9.72616	6.36662	8.11955	4.14454	5.38223	6.25954	0.0408833	-1.22548
Solyc02g088520.4	380	360	529	233	239	235	8.52655	8.43998	14.2397	6.74839	6.76674	6.68852	0.0395065	-1.22462
Solyc03g080060.1	6148	5720	6188	2271	3464	4250	70.1654	68.1285	84.6901	33.4577	49.9702	61.5306	0.0295821	-1.22388
Solanum_lycopersicum_newGene_418	397	479	470	249	188	304	3.42684	4.30831	4.86054	2.76613	2.0446	3.32029	0.0292059	-1.22384
Solyc01g096020.4	501	528	325	268	221	255	7.6115	8.3631	5.91344	5.24389	4.24605	4.90244	0.00760168	-1.22352
Solyc03g083070.3	3040	2787	2352	1482	1565	1569	84.3547	80.704	78.2794	53.0838	54.8915	55.2398	4.36e-06	-1.22245
Solyc07g006620.4	6583	5180	5475	3364	3644	2701	61.415	50.4371	61.26	40.5153	42.9775	31.971	0.00304907	-1.22195
Solyc04g012160.4	1770	1862	1573	863	878	1169	33.3628	36.633	35.5576	20.9906	20.9077	27.9512	0.00152662	-1.22149
Solyc10g077130.1	2352	3400	2000	1459	1795	966	83.6377	126.203	85.2809	66.9492	80.6725	43.5899	0.030102	-1.22108
Solyc08g077240.3	8413	9463	8554	4359	5093	5482	77.2702	90.7097	94.2337	51.6855	59.1292	63.8848	7.65e-05	-1.22004
Solyc05g013220.2	1606	1635	891	781	698	782	18.877	20.0593	12.5603	11.8449	10.3651	11.6624	0.0110111	-1.21895
Solyc06g067970.3	486	664	838	352	383	371	12.5777	17.943	26.0308	11.7714	12.5285	12.1852	0.0433142	-1.21845
Solyc11g005450.3	6125	7056	5840	3113	3627	3985	90.044	108.257	102.971	59.0826	67.4024	74.3383	5.49e-05	-1.21821
Solyc06g068490.3	1433	1832	1361	660	818	1077	15.6943	20.9351	17.8742	9.32537	11.3137	14.9527	0.0117308	-1.21816
Solyc10g008420.3	2170	2047	2055	1274	1133	1150	17.7835	17.5005	20.1899	13.4768	11.733	11.9486	9.08e-05	-1.21784
Solyc12g013920.2	1304	1230	1514	762	828	702	43.8224	43.1369	61.0099	33.0525	35.1464	29.91	0.00541053	-1.21775
Solyc01g079590.3	1479	1583	1321	581	940	920	31.299	34.9837	33.5409	15.874	25.1594	24.6978	0.0107697	-1.21442
Solyc03g117770.3	8753	11556	9234	4607	6196	5816	115.616	159.305	146.277	78.5547	103.461	97.4637	0.000742909	-1.21395
Solyc11g070130.2	2354	2693	2903	1524	1591	1399	90.9	108.545	134.461	75.9735	77.6959	68.5698	0.00147563	-1.21353
Solyc02g089520.2	307	347	401	209	219	163	5.47028	6.45632	8.58661	4.80519	4.93078	3.68478	0.0251253	-1.21242
Solyc06g006010.3	869	1211	610	364	513	578	7.31749	10.6417	6.15956	3.9525	5.46034	6.16862	0.0364329	-1.2114
Solyc10g083920.2	2837	2939	2327	1064	1296	2076	26.2998	28.4322	25.8643	12.7269	15.1874	24.4098	0.0386371	-1.21088
Solyc06g084390.3	508	504	429	175	284	333	10.3125	10.6887	10.4396	4.58183	7.28624	8.57795	0.0415844	-1.20984
Solyc08g068150.4	15513	20321	24877	10042	14350	9681	235.814	322.381	453.517	197.051	275.758	186.711	0.0384967	-1.20812
Solyc02g069290.3	17028	14944	15800	7014	9261	10651	108.642	99.5058	120.905	57.7721	74.6965	86.2201	0.00770238	-1.20754
Solyc07g017430.3	4649	4831	3642	2326	2584	2530	28.5836	30.9983	26.8548	18.4592	20.0789	19.7307	2.72e-07	-1.20751
Solyc03g034050.3	289	295	343	155	189	178	6.17866	6.58141	8.81525	4.28724	5.11998	4.82395	0.016444	-1.2075
Solyc05g054740.3	2727	2084	1974	1171	1268	1387	24.2661	19.3541	21.0581	13.4451	14.2605	15.656	0.00266523	-1.20724
Solyc02g089400.4	1623	2170	1843	1029	932	1210	16.2214	22.6288	22.0903	13.2695	11.7726	15.3369	0.00253189	-1.20587
Solyc12g056900.2	575	652	529	292	379	322	16.0061	18.9516	17.6725	10.4832	13.3292	11.3522	0.000465909	-1.20568
Solyc08g066620.3	225	287	282	131	154	160	3.19304	4.24974	4.80817	2.39319	2.75259	2.88606	0.0169559	-1.20475
Solyc04g015830.3	12000	17917	16915	8806	10603	6882	72.9006	113.604	123.245	69.065	81.4353	53.0481	0.0184474	-1.20457
Solyc12g043090.3	1759	2003	2486	1045	1320	1177	34.2647	40.727	58.082	26.2682	32.5164	29.0783	0.0164011	-1.20324
Solyc12g010870.3	4447	4604	4095	2319	2635	2559	82.9731	89.654	91.6355	55.8401	62.1413	60.5835	2.02e-07	-1.20283
Solyc06g068630.4	223	372	325	172	167	172	7.04284	12.307	12.363	7.03356	6.67974	6.91561	0.0317212	-1.20193
Solyc01g103350.3	1517	922	1355	817	668	645	10.524	6.67192	11.2673	7.31773	5.85816	5.67739	0.0427337	-1.19995
Solyc06g073540.4	6015	4281	5366	3290	2274	3232	41.3122	30.6863	44.2015	29.1657	19.7405	28.168	0.0272178	-1.19935
Solyc09g090200.4	5037	5170	4672	2828	2843	2862	43.7743	46.8925	48.6952	31.7199	31.2278	31.5595	9.62e-09	-1.19749
Solyc02g062000.4	2015	3020	2386	1328	1532	1338	23.9352	37.4407	33.9992	20.3685	22.9999	20.1591	0.00149151	-1.1973
Solyc12g099900.1	492	786	585	329	316	394	7.68406	12.8149	10.9548	6.62781	6.22429	7.79807	0.0130417	-1.19721
Solyc04g078700.3	1542	1211	1495	738	860	823	15.3403	12.5715	17.8333	9.4737	10.8088	10.3891	0.0069784	-1.1971
Solyc10g007030.2	684	760	629	380	460	337	34.2965	39.8002	37.8109	24.6051	29.1665	21.4213	0.000789598	-1.19686
Solyc02g094130.3	25323	32050	26662	12596	14773	19808	364.998	482.114	460.885	234.366	269.173	362.246	0.0087977	-1.19618
Solyc07g007150.1	716	495	511	250	317	391	37.713	27.1939	32.2504	17.0053	21.1213	26.1287	0.0405729	-1.19577
Solyc11g008800.3	3038	2797	4406	1826	2080	1910	16.2244	15.5875	28.2233	12.5912	14.0446	12.9396	0.0387047	-1.1955
Solyc12g098690.2	1270	1316	1167	617	874	642	15.9307	17.225	17.5455	9.97958	13.8534	10.2193	0.00194997	-1.1953
Solyc12g056510.3	1902	1689	1857	873	961	1251	21.3699	19.8049	25.0204	12.6596	13.6484	17.8245	0.0103236	-1.19487
Solyc01g099750.2	2250	1911	2464	1188	1159	1422	31.4764	27.8969	41.3352	21.4473	20.4996	25.2342	0.0124076	-1.19482
Solyc01g017860.3	279	308	289	114	205	169	3.71745	4.29177	4.62423	1.96193	3.46396	2.85465	0.042049	-1.19475
Solyc06g053450.4	8125	7836	8065	4698	4208	4848	73.5256	74.0058	87.5243	54.8792	48.1294	55.6602	0.000222977	-1.19463
Solyc02g038800.1	919	964	1249	527	613	639	9.13508	10.0031	14.8985	6.76042	7.70667	8.06188	0.0210434	-1.19438
Solyc11g010600.2	12121	9386	9683	6183	5963	5666	131.432	106.22	125.926	86.5424	81.7414	77.9488	0.000891435	-1.19413
Solyc06g048510.4	1617	2076	1586	831	1104	1056	22.7142	30.443	26.7318	15.071	19.6092	18.8201	0.000881016	-1.19272
Solyc01g099400.4	1817	2111	2081	1021	1091	1314	31.0231	37.613	42.6109	22.4969	23.5414	28.4739	0.00278625	-1.18866
Solyc03g005760.1	404758	306807	282805	157596	175500	227476	11065.9	8754	9272.81	5562.12	6065.6	7890.74	0.0123795	-1.18685
Solyc10g083480.2	1164	1165	1283	558	615	867	13.1587	13.7498	17.3941	8.1375	8.78928	12.4441	0.0235975	-1.18665
Solyc02g070050.3	1553	1311	1259	710	821	827	29.3501	25.8476	28.5259	17.3074	19.612	19.8124	0.000782956	-1.18644
Solyc07g007670.3	4727	3516	5341	2920	2842	1947	52.931	41.0838	71.7187	42.2046	40.2183	27.651	0.0478125	-1.1859
Solyc11g072100.2	1128	1079	842	709	600	397	21.6214	21.5823	19.3634	17.5499	14.538	9.6568	0.0253146	-1.18543
Solyc04g015450.3	6648	6844	5271	3529	3613	3615	59.085	63.482	56.1796	40.4894	40.5963	40.7615	8.45e-09	-1.18514
Solyc11g044960.3	492	523	415	264	245	303	6.71563	7.45603	6.79733	4.65	4.22616	5.25176	0.00127946	-1.18428
Solyc06g063300.4	527	538	606	265	311	373	6.028	6.41842	8.30909	3.91111	4.49059	5.4117	0.0182381	-1.18374
Solyc07g063260.4	1028	926	1044	696	575	431	9.41014	8.84024	11.458	8.22504	6.65386	5.00341	0.0222823	-1.18338
Solyc07g005100.4	1424	1070	1257	822	734	581	23.3177	18.2883	24.6801	17.3751	15.1947	12.0626	0.0166595	-1.18199
Solyc08g007790.3	965	950	758	391	498	617	11.407	11.7282	10.7476	5.96378	7.43865	9.24764	0.0119903	-1.18108
Solyc06g042960.3	485	401	327	200	206	274	6.52582	5.62833	5.28073	3.4712	3.49724	4.67119	0.0228768	-1.17996
Solyc05g026070.1	177	167	208	100	101	111	2.88762	2.83282	4.06014	2.09552	2.07015	2.28671	0.0418589	-1.17956
Solyc11g012930.2	1220	1016	1382	622	773	680	23.2689	20.2245	31.6128	15.3101	18.6443	16.4473	0.0192044	-1.17868
Solyc02g079270.4	777	649	771	399	442	421	10.5424	9.18	12.5427	6.98607	7.57661	7.24538	0.0061605	-1.17865
Solyc10g007700.3	1034	968	1122	577	645	578	20.7327	20.252	26.9852	14.9334	16.3461	14.7039	0.00337508	-1.17817
Solyc07g007690.4	1459	987	1178	642	627	789	12.4185	8.76459	12.0306	7.05762	6.74427	8.52495	0.022735	-1.17802
Solyc05g042030.3	2441	2694	2385	1213	1505	1596	45.7005	52.6412	53.5368	29.3095	35.6128	37.9137	0.000491317	-1.17716
Solyc07g062700.3	24439	47735	25410	19560	19859	14488	258.761	527.481	322.662	267.346	265.81	194.626	0.0346951	-1.17638
Solyc02g078600.3	517	448	468	294	288	240	5.36612	4.84734	5.81845	3.9411	3.77375	3.16238	0.00510203	-1.17447
Solyc01g009120.3	1070	1164	1219	593	691	705	14.4841	16.4473	19.7871	10.3536	11.8157	12.1024	0.00227984	-1.17372
Solyc08g081730.4	5875	8193	7286	3805	4594	3858	110.187	160.364	163.875	92.1072	108.91	91.8025	0.00201481	-1.17361
Solyc09g150143.1	772	801	653	343	417	505	50.441	54.6775	51.1782	28.9357	34.4722	41.8673	0.00614017	-1.17288
Solyc02g092600.3	441	466	605	313	276	275	10.6272	11.721	17.4876	9.72063	8.39203	8.39418	0.0313804	-1.17267
Solyc12g009100.2	621	465	555	272	364	302	11.4748	8.97488	12.2953	6.47895	8.49458	7.08191	0.0209665	-1.17249
Solyc01g098570.2	657	675	691	432	438	285	12.2928	13.1754	15.5044	10.4213	10.3544	6.76532	0.0179778	-1.17161
Solyc07g021540.3	2877	3108	3360	1699	1879	1830	49.547	55.8611	69.4124	37.7724	40.9144	39.9821	0.00114937	-1.17101
Solyc07g044880.3	437	321	263	196	171	206	7.71323	5.91677	5.56968	4.45479	3.81841	4.60235	0.0315918	-1.17093
Solyc12g007200.2	1720	1942	1534	837	983	1150	22.4413	26.4438	24.0068	14.0946	16.2049	19.0409	0.00113897	-1.17079
Solyc07g006650.4	5472	7100	5942	2883	3283	4354	64.3873	87.1823	83.8546	43.79	48.8277	64.9983	0.00921468	-1.17048
Solyc10g079190.3	1351	1358	1286	658	664	954	17.7375	18.5991	20.245	11.1496	11.0169	15.8833	0.011126	-1.1692
Solyc12g096560.2	5418	5734	3215	2192	2351	3418	56.4399	62.3374	40.1601	29.4752	30.9594	45.1723	0.0348315	-1.16869
Solyc01g104980.4	1683	1676	1818	966	1000	1033	18.9034	19.6525	24.4968	14.0007	14.1979	14.7153	0.000851862	-1.16828
Solyc07g005970.3	2433	1940	1915	1077	1063	1447	11.3597	9.45111	10.725	6.49104	6.27521	8.5695	0.0111457	-1.16793
Solyc01g096810.3	6616	8819	7561	5004	4021	4184	72.4538	100.792	99.306	70.7372	55.6679	58.1359	0.00142038	-1.1666
Solyc11g065700.2	1052	1263	1317	603	763	726	18.2643	22.8717	27.4153	13.5079	16.7265	15.9897	0.00688392	-1.16637
Solyc12g100060.1	5242	6780	4094	2468	2504	3999	238.523	321.973	223.398	144.961	144.02	230.86	0.0332523	-1.16371
Solyc04g074180.4	8037	7590	6991	3251	4069	5544	40.546	39.9612	42.2975	21.1716	25.9465	35.4811	0.0192044	-1.16255
Solyc11g016990.3	690	893	997	470	479	532	8.9344	12.0707	15.4794	7.84665	7.83465	8.73918	0.0204094	-1.16241
Solyc06g076410.4	2181	2042	2005	1152	1309	1159	36.3962	35.5582	40.1214	24.8072	27.609	24.5407	7.51e-05	-1.1621
Solyc03g082380.4	8386	10504	8201	4390	5315	5859	141.247	184.632	165.666	95.4442	113.152	125.193	0.000693261	-1.16203
Solyc08g077510.4	6263	7018	6514	3731	4814	2819	90.6834	106.055	113.117	69.726	88.107	51.7831	0.0126939	-1.16168
Solyc06g009160.4	1780	2022	2590	1137	1277	1275	14.1861	16.8178	24.7558	11.6972	12.8587	12.8919	0.0229284	-1.16105
Solyc03g115590.4	2897	2381	2360	1296	1735	1382	21.7415	18.6494	21.244	12.5585	16.4605	13.1554	0.00361873	-1.15995
Solyc11g068950.3	11491	14671	13541	6798	9028	7128	105.415	140.466	148.979	80.4987	104.691	82.9611	0.00250294	-1.15989
Solyc08g013990.3	1267	1322	1051	569	713	805	21.4568	23.3702	21.3584	12.4403	15.2717	17.2957	0.00277463	-1.15924
Solyc03g094080.4	1889	2389	2075	975	1273	1399	42.8464	56.5374	56.4289	28.5459	36.4774	40.2369	0.00582642	-1.15892
Solyc09g009830.3	3293	2338	1843	1138	1514	1569	61.1721	45.3247	41.0546	27.2749	35.5556	36.9731	0.0306212	-1.15871
Solyc08g078270.3	1341	1415	1340	744	746	882	18.3312	20.1912	21.9709	13.128	12.8825	15.2976	0.000513311	-1.15869
Solyc10g024410.2	8119	7044	5582	4004	4001	3964	112.375	101.75	92.6604	71.5459	69.9961	69.6027	0.000235355	-1.1566
Solyc03g112060.3	3573	3843	3144	2155	1908	2069	26.9559	30.2564	28.4464	20.986	18.1919	19.8	9.32e-07	-1.15452
Solanum_lycopersicum_newGene_2786	1106	1165	1083	716	646	587	17.1257	18.8306	20.1128	14.3118	12.6421	11.5196	0.000251048	-1.15437
Solyc11g067060.3	1632	1332	1478	862	862	859	38.516	32.8005	41.85	26.2473	25.7207	25.7081	0.00216053	-1.15413
Solyc11g045250.1	1058	1198	906	474	619	716	12.0512	14.2377	12.3814	6.95845	8.91151	10.3406	0.0074961	-1.15163
Solyc07g007790.3	11673	8622	13313	5595	7186	6683	67.4998	52.0336	92.3331	41.7661	52.5335	49.0345	0.0392226	-1.15104
Solyc10g009160.3	383	495	395	270	249	214	4.3403	5.85644	5.37046	3.94557	3.56967	3.07877	0.00377949	-1.15079
Solyc10g008640.3	2505	1941	2611	1239	1458	1404	27.6933	22.3979	34.6146	17.6844	20.3778	19.6879	0.0167155	-1.15053
Solyc07g005750.3	305	424	286	207	184	189	5.53112	8.03402	6.22902	4.84801	4.22266	4.35475	0.0068167	-1.1484
Solanum_lycopersicum_newGene_2000	1291	1840	1860	1014	1062	807	9.04905	13.4619	15.6384	9.1776	9.41217	7.17398	0.0211095	-1.14581
Solyc07g008900.4	1822	1675	1430	795	818	1205	13.2135	12.6773	12.4379	7.44266	7.50035	11.0844	0.0182381	-1.14471
Solyc07g007830.4	1415	1328	1385	765	892	758	19.608	19.2002	23.0189	13.6802	15.6201	13.3255	0.000874682	-1.14434
Solyc11g072540.3	2471	1840	1959	1039	1336	1262	34.1169	26.5083	32.4284	18.5104	23.3165	22.1012	0.00929818	-1.14427
Solyc09g063010.4	2204	1738	1930	1055	1171	1197	24.4464	20.1229	25.683	15.0994	16.4163	16.8424	0.00392599	-1.14419
Solyc06g065020.3	9671	10628	10043	4981	5832	6831	107.036	122.761	133.302	71.1653	81.5873	95.9188	0.00221744	-1.14295
Solyc01g096470.3	1720	1496	1504	750	1047	948	25.4159	23.0724	26.6542	14.299	19.5537	17.7758	0.00554598	-1.14201
Solyc03g118640.3	3417	3269	2182	1283	1562	2165	16.6828	16.6596	12.7778	8.08727	9.6405	13.4106	0.0353023	-1.1413
Solyc12g070270.2	2462	2136	1964	1271	1241	1318	34.091	30.871	32.6158	22.7238	21.7258	23.1492	0.00019236	-1.14122
Solyc01g087370.2	691	778	706	399	480	391	8.70302	10.2393	10.6705	6.4859	7.64871	6.25299	0.000753578	-1.13976
Solyc05g007440.3	1611	1775	1928	949	1096	1065	25.7302	29.5804	36.9188	19.5599	22.124	21.5785	0.00355662	-1.13942
Solyc01g080170.3	869	863	950	409	530	614	9.78296	10.1438	12.828	5.94788	7.54816	8.7658	0.0213431	-1.13939
Solyc02g091240.1	1675	1715	1989	986	1081	1084	27.0803	28.9445	38.5674	20.5774	22.0973	22.2434	0.00514971	-1.13847
Solyc12g044410.2	2119	1749	2441	1251	1362	1073	14.9232	12.8514	20.6154	11.3657	12.1207	9.58818	0.0262233	-1.13753
Solyc03g113340.3	630	558	485	245	329	386	6.7203	6.20691	6.20103	3.37527	4.43209	5.22689	0.0246321	-1.13691
Solyc10g051110.1	15578	9904	9544	6868	5671	7515	131.896	87.5147	96.9152	75.0668	60.6949	80.7295	0.0343494	-1.13626
Solyc09g008240.3	6520	8472	6929	3690	4500	4580	33.656	45.64	42.8984	24.5905	29.3659	29.9921	0.0006231	-1.13613
Solyc04g011650.3	1424	1534	1081	651	750	923	12.0487	13.5455	10.964	7.10503	8.0146	9.91161	0.00609765	-1.13479
Solyc12g095900.2	3189	2909	2798	1517	1555	2093	23.3533	22.2349	24.5723	14.3435	14.3942	19.4458	0.0070864	-1.13472
Solyc07g054160.3	1270	1290	1448	707	884	759	18.9215	20.0492	25.8706	13.5962	16.6358	14.3437	0.00585478	-1.1346
Solyc02g067420.3	1601	1546	1361	856	883	905	38.3292	38.632	39.0826	26.4388	26.7241	27.485	7.5e-06	-1.1346
Solyc12g095770.2	7016	6369	5657	3472	4451	3195	162.316	153.796	156.967	103.703	130.187	93.7927	0.00192731	-1.13443
Solyc12g007000.3	1753	1960	1613	938	1049	1127	55.8309	65.1519	61.6111	38.5501	42.2137	45.5282	4.08e-05	-1.13424
Solyc05g048810.4	2124	3075	2354	1258	1538	1580	28.0817	42.4359	37.3345	21.466	25.7089	26.4996	0.00350913	-1.13375
Solyc01g107380.3	8178	8513	8197	4496	4790	5329	99.5264	108.129	119.645	70.6344	73.6954	82.2821	0.000153245	-1.1332
Solyc04g076030.3	3370	4432	4275	2333	2495	2246	76.6687	105.242	116.661	68.5288	71.7462	64.8327	0.00235662	-1.13266
Solyc06g071440.4	786	702	783	422	529	376	13.1289	12.2405	15.6907	9.09353	11.1681	7.96056	0.013369	-1.13243
Solyc02g068200.1	562	732	596	360	352	389	15.0699	20.487	19.1632	12.4404	11.9294	13.2462	0.00122225	-1.13102
Solyc04g014940.2	551	767	849	450	351	449	24.7321	35.9573	45.7652	26.0782	19.898	25.572	0.049972	-1.12992
Solyc04g005450.3	5085	6413	5326	3218	3505	3162	40.6382	53.4887	51.0553	33.1967	35.4073	32.0634	1.16e-05	-1.12869
Solyc04g081490.3	28135	22965	19547	11705	14830	14628	375.713	320.051	313.057	201.783	250.35	247.84	0.00392599	-1.1263
Solyc06g068540.3	966	885	1272	513	681	630	11.0344	10.5541	17.4275	7.55682	9.82762	9.12316	0.0494221	-1.12585
Solyc01g094030.3	2729	2296	2722	1292	1516	1732	28.6451	25.1452	34.2653	17.5024	20.1141	23.0601	0.0135328	-1.12505
Solyc02g068710.3	949	827	898	455	614	500	18.206	16.5679	20.6723	11.2675	14.8938	12.1761	0.0090411	-1.12471
Solyc03g119570.3	674	552	652	293	396	407	9.08532	7.76876	10.5497	5.09417	6.75212	6.9646	0.0288647	-1.12176
Solyc01g067710.3	1105	1294	1481	641	772	857	10.4279	12.7397	16.7565	7.80718	9.20836	10.2612	0.0249183	-1.12087
Solyc04g082600.3	1343	1218	1119	690	765	715	17.2191	16.2948	17.2052	11.4146	12.3916	11.6265	0.000142088	-1.12038
Solyc06g061030.3	2025	1585	2249	1040	1245	1162	21.074	17.2063	28.0636	13.9729	16.369	15.3379	0.0295924	-1.11954
Solyc03g053085.1	717	722	648	359	363	494	26.5061	27.8656	28.728	17.1368	16.9524	23.1726	0.0106115	-1.11806
Solyc07g043580.4	8947	8266	7190	3678	5012	5548	91.5938	88.3165	88.2762	48.6031	64.8581	72.0554	0.00867908	-1.11755
Solyc02g071980.3	1519	1659	1825	808	1053	1080	13.468	15.3447	19.4059	9.23786	11.8028	12.1403	0.0138135	-1.11702
Solyc04g054490.3	647	480	644	331	348	360	6.4014	4.95294	7.64646	4.22743	4.34889	4.51602	0.0315918	-1.11623
Solyc12g098950.2	3874	2869	2345	1591	1624	2043	52.5892	40.6498	38.1719	27.8786	27.8715	35.1899	0.0225357	-1.11459
Solyc06g084200.2	856	1241	936	523	620	628	27.8625	42.1582	36.5272	21.9487	25.4843	25.9367	0.00447854	-1.11351
Solyc11g020955.1	1754	1983	1585	803	1049	1247	11.7005	13.8045	12.6802	6.91496	8.84263	10.5544	0.0105503	-1.11343
Solyc10g078300.2	14370	16429	11157	7109	7914	9423	238.739	284.857	222.305	152.458	166.202	198.629	0.00195573	-1.11229
Solyc01g080330.4	7413	7959	6390	4002	4115	4718	126.213	141.417	130.482	87.9601	88.5599	101.915	2.18e-05	-1.11163
Solyc02g088340.4	4405	3690	3367	1797	2385	2533	49.3005	43.0918	45.1895	25.9585	33.7427	35.9632	0.00906934	-1.11144
Solyc07g062910.3	617	636	590	381	330	376	10.0831	10.8362	11.5446	8.01767	6.79964	7.78195	0.00120816	-1.11111
Solyc06g083810.3	2561	2348	1724	1160	1356	1367	47.7052	45.6466	38.5016	27.8732	31.9131	32.2969	0.00201481	-1.1094
Solyc07g022790.4	975	1265	761	557	557	627	12.8759	17.4498	12.0595	9.49254	9.2966	10.5147	0.00413649	-1.10939
Solyc07g061940.4	24198	28407	17447	10378	12726	17089	277.891	340.463	240.294	153.852	184.744	249.003	0.0287174	-1.10876
Solyc01g006880.4	4914	5329	6322	2522	3282	3913	18.8166	21.2966	29.0334	12.467	15.8881	19.0104	0.0379958	-1.10852
Solyc01g090680.3	4305	4463	3784	2313	2432	2687	69.0571	74.7276	72.8046	47.8938	49.3225	54.685	1.18e-05	-1.10835
Solyc08g080830.3	4189	4897	3653	2272	2609	2635	31.1687	38.0272	32.5923	21.8171	24.5356	24.8772	1.26e-05	-1.10802
Solyc02g093490.3	2013	1793	1881	1065	1155	1163	32.55	30.2581	36.4771	22.2257	23.6103	23.8493	0.000950798	-1.10379
Solyc07g063860.4	1174	1154	738	515	560	698	37.8319	38.8092	28.5234	21.4136	22.7922	28.5263	0.0191524	-1.10337
Solyc07g056280.3	225	223	255	131	160	122	3.94969	4.081	5.36714	2.94791	3.54287	2.70563	0.0396899	-1.10257
Solyc01g106770.4	7436	7531	9010	3921	4266	5909	20.5523	21.7252	29.8667	13.9893	14.9058	20.7237	0.0374053	-1.10198
Solyc02g067980.3	2656	2681	2411	1437	1566	1612	18.5566	19.5537	20.2065	12.9576	13.8362	14.2871	1.12e-05	-1.10004
Solyc05g052720.1	829	882	619	397	487	484	41.0264	45.5624	36.7356	25.3466	30.4363	30.3752	0.00231158	-1.09982
Solyc06g073950.3	1045	1277	1182	622	627	815	21.1737	27.0236	28.7257	16.2566	16.0611	20.9572	0.0100967	-1.09948
Solyc07g063230.3	2498	1931	1961	1114	1254	1408	22.0084	17.7587	20.7237	12.6734	13.9666	15.7347	0.00907835	-1.09863
Solyc10g006270.4	2005	1469	1983	980	1115	1141	55.3648	42.315	65.6512	34.9324	38.9213	39.9768	0.0277738	-1.09806
Solyc08g068330.3	808	925	788	437	534	524	10.4553	12.4903	12.2213	7.29066	8.72547	8.59316	0.000691396	-1.09783
Solyc04g071480.1	3359	3124	2336	1684	1441	2027	63.2525	61.3963	52.7576	40.9272	34.3051	48.4267	0.0107697	-1.09741
Solyc09g074460.3	4310	5273	4719	2248	2714	3445	83.5259	106.651	109.684	56.2316	66.5034	84.7101	0.015296	-1.09707
Solyc01g087210.3	14433	13892	12099	7078	8288	8666	78.0034	78.3556	78.4224	49.3804	56.6209	59.4269	0.0001497	-1.09666
Solyc04g074860.4	396	372	320	222	190	229	4.49106	4.39639	4.34858	3.24085	2.7143	3.2896	0.00718737	-1.09521
Solyc03g115700.3	1999	2394	2501	1043	1458	1567	21.5047	26.8771	32.2631	14.4856	19.828	21.3885	0.0286536	-1.09417
Solyc07g042260.4	4442	4931	2980	2086	2701	2435	26.88	31.1405	21.626	16.2905	20.6593	18.6913	0.0057997	-1.09302
Solyc06g069190.4	2369	4092	1979	1648	1437	1742	25.9247	46.7435	25.9794	23.2828	19.8778	24.1906	0.0422152	-1.09012
Solyc04g076530.3	1321	1203	1367	747	742	836	11.9142	11.3176	14.7811	8.69615	8.44992	9.55631	0.00655316	-1.08753
Solyc01g100960.3	980	900	1187	537	647	644	8.83365	8.46013	12.8341	6.23882	7.37191	7.36044	0.0318635	-1.08696
Solyc01g105020.3	7423	4552	5313	3299	3387	3539	45.4369	29.0789	39.0013	26.0623	26.2058	27.4801	0.0318857	-1.08681
Solyc01g087910.4	644	681	631	339	409	418	8.44257	9.31585	9.91077	5.72539	6.76737	6.95155	0.00237486	-1.08585
Solyc03g114580.4	4004	4541	4624	2657	3228	1934	36.7291	43.4748	50.8652	31.4573	37.4298	22.5003	0.0275144	-1.0856
Solyc01g087390.2	373	547	375	265	235	260	6.40125	9.79506	7.71473	5.86713	5.09354	5.65816	0.0115536	-1.08493
Solyc02g031840.3	2338	2193	2043	1044	1177	1653	17.9181	17.5406	18.7757	10.3285	11.4012	16.0667	0.0253282	-1.08383
Solyc07g055660.2	1145	848	1067	660	676	485	25.4699	19.6704	28.4674	18.9346	19.0076	13.6666	0.0413267	-1.08065
Solyc02g083670.4	1367	1227	1607	730	924	860	6.68709	6.26438	9.42763	4.60618	5.71385	5.33956	0.0292717	-1.0804
Solyc06g068030.3	585	627	575	355	357	359	10.4764	11.7158	12.3571	8.19947	8.08526	8.15034	0.000376697	-1.07968
Solyc11g013750.3	656	799	784	415	493	431	5.56826	7.08272	7.98012	4.54522	5.28571	4.64515	0.00666154	-1.07967
Solyc12g099600.2	1438	1713	835	713	873	719	14.2915	17.7694	9.94537	9.13947	10.9632	9.06696	0.0360942	-1.07949
Solyc08g079310.4	1593	1596	1395	863	746	1104	15.1819	15.8751	15.9433	10.6161	8.98497	13.3463	0.0132222	-1.07826
Solyc11g018580.2	2650	2542	3019	1594	1710	1646	23.748	23.7815	32.4567	18.4456	19.3712	18.7141	0.00699197	-1.07426
Solyc02g094320.3	1975	1800	1768	1038	1137	1161	24.8719	23.6565	26.7076	16.8667	18.0914	18.5527	0.000522516	-1.07396
Solyc04g082160.4	3826	6246	3684	2396	2645	3006	27.5851	47.0083	31.8626	22.3049	24.1091	27.5043	0.018096	-1.07374
Solyc03g098140.3	719	575	458	341	329	366	10.0523	8.38021	7.66761	6.15453	5.8003	6.4892	0.0167721	-1.07284
Solyc01g095270.3	3953	3820	4081	2033	2623	2479	65.8125	66.3827	81.4841	43.6986	55.1968	52.3624	0.00475375	-1.07272
Solyc04g049670.4	22742	24037	21418	11883	14232	14877	210.302	231.975	237.533	141.85	166.372	174.55	0.000267411	-1.07236
Solyc11g008580.3	4668	4941	5243	2769	3099	3093	49.0705	54.2062	66.0943	37.5683	41.1755	41.2406	0.00195564	-1.072
Solyc01g105120.4	12549	11185	15672	8416	8240	7154	101.336	94.2559	151.774	87.7269	84.1185	73.2895	0.0343191	-1.06327
Solyc08g008220.3	16023	24900	15662	9205	11859	12334	385.746	625.63	452.21	286.079	360.929	376.759	0.0159112	-1.06263
Solyc11g068870.2	804	1199	891	468	581	665	16.1066	25.0779	21.4311	12.0995	14.7178	16.8978	0.024679	-1.06149
Solyc05g005710.4	3952	5629	5338	3074	2794	3089	58.6855	87.249	95.0679	58.9291	52.4411	58.2094	0.0126992	-1.06063
Solyc11g067140.2	2513	1863	1676	1173	1303	1149	14.9278	11.551	11.9441	8.9962	9.78111	8.65752	0.0111541	-1.06045
Solyc06g051020.2	780	1174	930	483	600	634	9.81109	15.4057	14.0188	7.82944	9.54325	10.11	0.0201725	-1.05942
Solyc01g111630.3	36001	27034	38168	21081	21757	18402	497.687	390.034	632.821	376.208	380.231	322.775	0.033813	-1.05844
Solyc06g068220.3	13627	10291	11305	6428	7427	7420	189.208	149.121	188.257	115.215	130.356	130.724	0.00879593	-1.05829
Solyc12g005760.2	603	780	673	417	434	388	11.6852	15.7807	15.6556	10.4233	10.6229	9.5405	0.00253673	-1.05772
Solyc04g074980.3	1839	2104	1951	1051	1338	1177	13.3159	15.8996	16.9424	9.81806	12.2499	10.814	0.00150582	-1.05768
Solyc11g066090.1	879	651	617	434	355	487	12.5716	9.71586	10.5758	8.00849	6.40975	8.84206	0.0399217	-1.05659
Solyc11g071270.2	908	991	961	492	562	667	7.74583	8.82171	9.82601	5.41665	6.05282	7.21365	0.010598	-1.05643
Solyc10g081830.3	483	554	582	319	333	326	11.7634	14.0768	16.9859	10.0228	10.2429	10.0595	0.0110524	-1.056
Solyc08g079450.3	1651	1689	1790	977	1035	1100	23.4459	25.0438	30.4945	17.9065	18.5873	19.8203	0.00295365	-1.05576
Solyc02g067090.4	1493	1720	1712	856	1042	1078	16.2365	19.5255	22.3378	12.0112	14.3229	14.8763	0.00688392	-1.05567
Solyc04g080140.4	1047	1116	1092	640	735	599	9.60441	10.6771	12.0117	7.57587	8.52323	6.96437	0.001842	-1.05546
Solyc12g014070.2	2671	2612	2887	1434	1507	1978	29.1997	29.8071	37.858	20.2364	20.8304	27.4431	0.0213502	-1.05546
Solyc07g064440.3	2124	2230	2600	1353	1593	1278	21.3043	23.3417	31.283	17.5108	20.1935	16.2581	0.015574	-1.05199
Solyc10g005800.3	4029	4843	3718	2229	2635	2733	74.1552	93.0456	82.0684	52.9645	61.3135	63.8322	0.000280023	-1.05149
Solyc01g095700.3	3305	5121	4008	2386	2553	2529	66.6362	107.764	96.9256	62.0947	65.08	64.6885	0.00663834	-1.0511
Solyc01g100970.3	7682	10169	8744	4190	5793	5993	150.225	207.531	205.069	105.774	143.193	148.691	0.0153364	-1.0504
Solyc03g116760.3	1460	1563	1404	735	1036	906	17.6475	19.716	20.3473	11.4708	15.8332	13.893	0.00479295	-1.04992
Solyc08g075770.3	1163	1268	940	710	642	682	18.3992	20.9323	17.833	14.4858	12.824	13.6821	0.0001437	-1.04934
Solyc09g082115.1	1109	1309	1260	684	911	628	53.0659	65.4215	72.332	42.2826	55.1108	38.15	0.0170919	-1.0487
Solyc10g007930.4	1567	1645	2222	1092	1083	1119	27.7768	30.4195	47.2361	24.9685	24.2651	25.1517	0.045658	-1.04817
Solyc04g082210.3	480	501	527	257	366	288	7.67679	8.3651	10.1149	5.29191	7.38873	5.82985	0.0272869	-1.04746
Solyc09g098230.3	2007	2263	2530	1296	1441	1400	19.5933	23.0536	29.6193	16.3294	17.7869	17.3335	0.010905	-1.04717
Solyc05g010685.1	1025	776	784	542	548	473	12.577	9.93873	11.5361	8.58649	8.50097	7.36732	0.0137544	-1.04588
Solyc01g107750.3	5033	5371	5116	2698	3140	3584	43.1945	48.1091	52.661	29.8877	34.0606	39.026	0.0037509	-1.04369
Solyc02g091120.4	1580	1928	1855	904	1113	1232	6.78371	8.64175	9.5514	5.00992	6.04255	6.7131	0.0147833	-1.03993
Solyc02g064650.3	1451	1188	975	615	792	768	19.5917	16.7481	15.7822	10.7142	13.524	13.1479	0.0158983	-1.03984
Solyc10g011690.3	1560	1410	1580	748	1076	942	9.90163	9.33399	12.0268	6.1235	8.62668	7.58515	0.0228768	-1.03964
Solyc10g084650.3	3133	3233	3913	2202	2094	1984	14.0867	15.1697	21.0998	12.7818	11.904	11.3173	0.0163708	-1.03922
Solyc05g007850.2	650	585	600	354	368	395	4.15143	3.89614	4.58921	2.91645	2.97	3.19349	0.0056306	-1.03893
Solyc05g054150.3	1253	1235	1274	789	667	833	16.0575	16.5196	19.5694	13.0448	10.8038	13.5334	0.00806376	-1.03712
Solyc01g008810.3	648	731	492	368	343	413	12.3805	14.5805	11.2564	9.06653	8.28202	10.0109	0.00648519	-1.03611
Solyc10g079370.3	2987	3503	2360	1536	1442	2276	39.9594	48.8965	37.8559	26.5186	24.3807	38.6342	0.0403777	-1.03559
Solyc05g024410.4	814	760	812	462	388	589	12.8128	12.4826	15.3257	9.39027	7.72137	11.7512	0.0433846	-1.03443
Solyc02g086930.4	5266	5805	7176	3334	4271	3542	69.8986	80.4115	114.223	57.1187	71.6627	59.6425	0.0353467	-1.03409
Solyc07g006540.3	10909	15801	8945	6385	8273	6639	65.7642	99.4146	64.6732	49.686	63.0513	50.7782	0.0156355	-1.03234
Solyc05g009680.1	1074	1090	1109	680	598	720	16.2803	17.2503	20.1688	13.3149	11.4585	13.8526	0.0057712	-1.03184
Solyc05g053280.3	1406	1266	1253	694	835	867	11.9912	11.2714	12.8169	7.63624	8.99932	9.37984	0.00520611	-1.03164
Solyc10g078600.3	2638	2658	3180	1829	1655	1711	27.2462	28.6534	39.3893	24.3852	21.5985	22.4121	0.0154	-1.03047
Solyc05g056370.4	5514	5265	4724	2594	2916	3874	55.8211	55.6265	57.3616	33.9004	37.3159	49.7574	0.0176931	-1.02942
Solyc10g018850.2	586	771	681	358	381	492	9.0492	12.4349	12.6182	7.13567	7.43396	9.64934	0.0298108	-1.02829
Solyc07g062640.3	1408	1877	1431	883	1083	904	12.1971	16.9715	14.8674	9.8799	11.8572	9.94031	0.00210669	-1.02783
Solyc09g098040.3	18950	16548	15857	9630	10240	11578	96.2433	87.7081	96.5808	63.136	65.7391	74.6076	0.00214995	-1.02529
Solyc05g013320.1	1639	1729	1274	870	948	1009	38.4892	42.3555	35.8668	26.3559	28.1341	30.064	0.000421438	-1.02493
Solyc09g007530.3	2064	2545	2397	1190	1571	1520	23.116	29.7475	32.2069	17.2011	22.2407	21.5942	0.0109839	-1.02419
Solyc06g065440.1	601	684	454	376	297	373	12.4991	14.8532	11.3228	10.0823	7.80476	9.85092	0.0155345	-1.02372
Solyc01g096700.4	31674	35037	25448	14663	15963	24479	313.614	362.046	302.184	187.415	199.804	307.519	0.0470731	-1.02333
Solyc02g092160.3	1412	1546	1458	739	861	1086	16.9359	19.3572	20.967	11.4402	13.0502	16.5252	0.0200737	-1.02321
Solyc10g080530.2	273	301	252	174	138	187	6.09633	6.99492	6.73057	4.99706	3.86919	5.29937	0.0297328	-1.02196
Solyc04g005820.4	1021	1108	1126	643	643	714	14.4156	16.3314	19.075	11.7251	11.478	12.7811	0.00468447	-1.0203
Solanum_lycopersicum_newGene_2698	360	343	390	201	246	222	8.51359	8.48221	11.09	6.14928	7.3559	6.65756	0.0304885	-1.02021
Solyc04g009370.4	4118	3135	3780	2248	2254	2285	78.497	62.3574	86.4257	55.3041	54.3042	55.2694	0.0154748	-1.01936
Solyc03g006130.3	1177	1764	886	764	709	800	8.78791	13.7525	7.9387	7.35997	6.69243	7.58333	0.0380534	-1.01903
Solyc08g082060.3	1123	1210	950	577	721	709	11.7944	13.2649	11.9605	7.81699	9.57108	9.45014	0.00144612	-1.01855
Solyc06g050230.4	2876	2938	2493	1385	1790	1902	53.0713	56.5836	55.176	32.9751	41.7402	44.5352	0.00501023	-1.01808
Solyc05g009870.4	1440	1550	1415	803	1030	877	15.2583	17.1433	17.9815	10.9818	13.7964	11.788	0.00165261	-1.01753
Solyc05g006620.3	3150	3962	3237	2027	2427	1897	14.9612	19.6417	18.4391	12.4307	14.5722	11.4339	0.00138257	-1.01663
Solyc05g008380.4	701	776	581	341	438	471	7.00635	8.09137	6.95771	4.39378	5.53032	5.9648	0.0116741	-1.01647
Solyc03g121960.3	4591	5099	4259	2958	3020	2624	41.0537	47.5883	45.676	34.1401	34.1388	29.7712	4.21e-06	-1.01538
Solyc09g008490.4	3261	3471	3876	1969	2240	2333	12.6172	14.0151	17.9887	9.83248	10.955	11.4517	0.0118962	-1.01491
Solyc01g107510.3	4126	5188	4513	2713	3133	2669	20.9239	27.456	27.4485	17.7627	20.0857	17.1691	0.000817309	-1.01467
Solyc04g017690.3	16203	23787	17809	10128	11710	13294	375.68	575.605	495.228	303.139	343.241	391.077	0.011565	-1.01449
Solyc10g024360.2	863	676	696	429	438	501	7.40477	6.05611	7.15726	4.75303	4.74381	5.45667	0.0187542	-1.0144
Solyc01g096160.4	2191	2421	2128	1242	1654	1248	13.6525	15.7464	15.9048	9.99457	13.0348	9.86339	0.00366443	-1.01421
Solyc06g008960.3	1511	1709	1800	987	915	1177	7.60789	8.98108	10.8715	6.41853	5.82228	7.52297	0.0203132	-1.01372
Solyc01g112100.3	3345	2816	2881	1789	1765	2013	34.7395	30.5192	35.884	23.9834	23.1774	26.5214	0.00478642	-1.01333
Solyc06g042950.3	1217	1183	918	645	678	710	9.02412	9.16176	8.16403	6.17661	6.35152	6.68248	0.000693261	-1.01325
Solyc08g075420.4	2007	2317	2075	1098	1338	1488	18.6347	22.4528	23.0995	13.1596	15.706	17.5302	0.00687756	-1.01307
Solyc06g067880.3	2784	2600	2165	1430	1548	1658	65.7176	64.0455	61.2764	43.5688	46.1827	49.6477	0.000636753	-1.01307
Solyc02g069710.4	695	847	558	422	390	462	7.61244	9.68114	7.32452	5.96676	5.39224	6.42444	0.00658467	-1.0126
Solyc07g062290.3	567	529	381	280	262	349	17.7507	17.3106	14.2986	11.3318	10.3731	13.861	0.0340542	-1.01206
Solyc08g059730.1	702	839	750	525	461	421	6.34985	7.93013	8.13979	6.12692	5.27008	4.8334	0.00561341	-1.01204
Solyc08g081930.3	2404	2453	3039	1689	1577	1610	30.8792	32.8861	46.8079	28.0093	25.6002	26.234	0.0248461	-1.01183
Solyc10g078310.2	1905	1539	1596	897	1033	1163	47.9432	40.4178	48.1867	29.1328	32.8682	37.1344	0.0165308	-1.01173
Solyc05g008430.4	2314	2811	2423	1624	1510	1520	16.7328	21.2138	21.0171	15.1568	13.8043	13.9437	0.000200003	-1.01142
Solyc03g080090.4	6784	10377	7791	4718	5420	5097	63.0992	100.737	86.9163	56.6491	63.7254	60.1533	0.00674703	-1.01142
Solyc02g081880.3	6604	7116	6935	3997	4573	4225	117.443	132.063	147.896	91.7463	102.793	95.3201	0.000419133	-1.01058
Solyc10g045600.2	1235	1388	1069	702	823	746	11.4743	13.4683	11.9158	8.42128	9.67378	8.79327	0.000100981	-1.01058
Solyc03g025550.3	1252	1285	1331	654	987	736	15.6545	16.7731	19.9604	10.5558	15.6087	11.6769	0.0286536	-1.01054
Solyc07g053910.3	3424	4641	4014	2364	2288	2751	23.5543	33.3167	33.1117	20.9924	19.8958	24.009	0.00792784	-1.00997
Solyc09g010370.3	2648	3065	2419	1596	1764	1661	49.6603	59.9827	54.3987	38.6375	41.8011	39.5257	1.84e-06	-1.00791
Solyc07g063870.3	6799	7127	7067	3893	4264	4815	95.3605	104.323	118.884	70.4893	75.6006	85.6834	0.00311279	-1.00787
Solyc05g005020.4	19285	18062	17659	10459	11234	12332	83.8216	81.9309	92.0541	58.6841	61.7291	68.0104	0.00100872	-1.00783
Solyc03g116150.4	1095	895	855	484	662	599	10.1806	8.68009	9.53106	5.80387	7.77766	7.06674	0.0207714	-1.00731
Solyc07g045070.3	850	1017	854	490	545	634	8.14457	10.1695	9.8072	6.06277	6.59334	7.708	0.00621351	-1.00721
Solyc03g007260.3	1927	2512	2071	1452	1263	1289	30.25	41.1501	38.9819	29.4274	25.0563	25.6585	0.00183778	-1.00706
Solyc10g081200.1	1458	1789	1412	817	978	1062	7.25393	9.28877	8.4267	5.24825	6.15185	6.70214	0.00370017	-1.00695
Solyc03g026150.3	1574	1803	1576	980	1011	1071	25.2804	30.2184	30.3614	20.3122	20.5262	21.8265	0.000143626	-1.00628
Solyc06g150130.1	9666	7288	7918	4563	5931	4849	160.346	126.172	157.523	97.7199	124.367	102.06	0.0193015	-1.00603
Solyc12g008370.3	2595	3209	2757	1599	1916	1772	38.3324	49.4655	48.8376	30.4913	35.7638	33.2037	0.00084936	-1.00584
Solyc02g087850.1	2632	3138	2064	1498	1807	1484	45.9071	57.1244	43.1661	33.7197	39.8442	32.8266	0.00204563	-1.00572
Solyc01g109300.3	23741	25404	28119	16717	16263	15006	258.342	288.499	366.965	234.826	223.706	207.18	0.00678237	-1.00405
Solyc11g065750.2	3744	5125	3624	2046	2523	3024	24.6912	35.2677	28.6598	17.4176	21.0339	25.3031	0.0222131	-1.00249
Solyc04g026100.1	2274	2425	1518	2634	2968	3141	112.554	125.258	90.0909	168.332	185.713	197.269	0.00767672	1.00013
Solyc04g074280.1	123	151	130	180	204	194	2.18536	2.8145	2.77392	4.14877	4.59197	4.3891	0.0251183	1.00196
Solyc01g009990.3	6187	5874	3338	7052	6795	7922	105.829	104.864	68.4717	155.717	146.926	171.921	0.0373773	1.00242
Solyc06g068820.3	368	454	376	581	664	467	7.78404	10.0123	9.51575	15.8624	17.7576	12.5151	0.0160493	1.00332
Solyc02g032960.2	2823	3300	1924	3600	3446	4286	18.4785	22.5391	15.1041	30.4185	28.5118	35.5913	0.0165678	1.00432
Solyc12g014350.3	2888	3575	2086	4183	3655	4192	18.325	23.6809	15.8741	34.2722	29.3214	33.7534	0.00888344	1.00766
Solyc08g077290.1	373	500	325	580	567	547	8.52928	11.936	8.90803	17.1376	16.3839	15.8641	0.00463854	1.01069
Solyc01g005440.4	11527	8657	10088	14534	14332	14862	174.621	136.864	183.275	284.22	274.459	285.655	0.0130387	1.01102
Solyc05g056270.3	2290	2932	2061	3452	3299	3521	25.7591	34.4211	27.7931	50.1187	46.9126	50.2483	0.000180598	1.01249
Solyc07g064350.3	1498	2067	1421	2692	2235	2144	17.7246	25.523	20.1649	41.1259	33.4315	32.1891	0.00615139	1.0132
Solyc06g007210.3	639	539	402	764	679	813	39.6645	34.9107	29.9188	61.2218	53.2839	63.9792	0.0224146	1.01337
Solyc09g090460.3	1233	1692	901	1998	1737	1675	14.7099	21.0722	12.9002	30.7916	26.2145	25.3612	0.0231024	1.01338
Solyc04g017680.3	599	722	524	851	946	816	10.0695	12.6681	10.5504	18.4716	20.1116	17.412	0.000408829	1.0141
Solyc08g076930.1	3749	4565	3698	6836	6328	4142	39.8101	50.587	47.0952	93.698	84.9469	55.7986	0.0313804	1.01428
Solyc04g051670.3	1501	2109	1581	2415	2455	2497	9.34913	13.7094	11.8069	19.4176	19.3286	19.7316	0.00115009	1.01558
Solyc01g091220.3	1252	1581	1047	1808	1855	1813	29.0565	38.2759	29.1184	54.1693	54.4129	53.3762	0.000351343	1.01567
Solyc05g054960.4	1302	1694	1434	2081	2246	1995	26.1663	35.5457	34.5791	54.0231	57.0983	50.8891	0.00077451	1.0179
Solyc04g015070.3	143	158	102	220	173	186	4.1185	4.74339	3.50021	8.16389	6.29916	6.76559	0.0490751	1.01992
Solyc07g005760.3	5008	5364	4328	6908	8256	5861	61.1515	68.3603	63.3813	108.894	127.445	90.808	0.00219308	1.02108
Solyc01g086710.4	1844	2689	1965	3238	2951	3063	9.63882	14.6756	12.3243	21.857	19.5048	20.3233	0.00297531	1.02187
Solyc02g070100.3	865	1410	1152	1815	1798	1357	9.28965	15.8004	14.8354	25.1663	24.4192	18.4936	0.0406605	1.02283
Solyc07g063960.3	5260	3995	2877	5864	5519	6041	132.437	104.965	86.8615	190.58	175.654	192.972	0.0308273	1.02337
Solyc10g047300.2	589	983	574	1157	982	929	5.64978	9.83401	6.60477	14.3222	11.9069	11.3065	0.0354063	1.02424
Solanum_lycopersicum_newGene_925	1105	1448	1135	1666	2199	1454	9.98265	13.7525	12.3628	19.5133	25.1601	16.7408	0.0166451	1.02545
Solyc05g005690.1	1549	2445	1313	2528	2456	2564	76.6781	126.288	77.9145	161.555	153.646	161.008	0.0204056	1.02828
Solyc01g090200.4	5361	6093	4249	7855	7386	7041	32.8045	38.9112	31.1796	62.0485	57.1326	54.6628	4.6e-05	1.02888
Solanum_lycopersicum_newGene_1516	262	353	264	462	457	348	5.66033	7.943	6.82375	12.8796	12.4852	9.52866	0.0186446	1.02918
Solyc08g036600.3	156	192	152	290	208	227	5.68349	7.2998	6.63907	13.5998	9.58299	10.4577	0.0413267	1.03044
Solyc05g016030.3	1508	2082	1365	2554	2479	2039	10.4814	15.1034	11.3795	22.9249	21.7836	17.9813	0.00474074	1.03063
Solyc01g096800.3	717	930	604	1170	1151	899	10.8759	14.7204	10.9794	22.8993	22.0638	17.3004	0.00830167	1.03153
Solyc02g063280.4	488	779	533	1032	809	756	9.64487	16.056	12.616	26.3202	20.2096	18.9504	0.035473	1.03163
Solyc08g008320.3	287	352	249	420	468	384	3.89493	4.98416	4.0522	7.3717	8.03126	6.62276	0.0042198	1.032
Solyc10g080180.3	967	1238	896	1786	1261	1406	14.1685	18.9192	15.73	33.7774	23.3524	26.1368	0.0138074	1.03238
Solyc04g007850.3	422	571	416	797	657	575	6.78015	9.58039	8.02245	16.5544	13.3605	11.7283	0.0161525	1.03291
Solyc08g042000.3	224	203	198	323	267	318	1.39056	1.31275	1.4701	2.58445	2.09173	2.50419	0.0198664	1.03417
Solyc09g016940.4	1199	1524	1121	2263	1679	1598	13.269	17.6042	14.8796	32.3456	23.4981	22.4444	0.0129761	1.03802
Solyc08g079830.4	1835	1852	1134	2487	2307	2109	33.8881	35.6927	25.1036	59.2873	53.8677	49.4115	0.0100552	1.03841
Solyc07g056550.3	1543	2429	1631	2793	2853	2406	19.6271	32.2454	24.8798	45.8569	45.87	38.8165	0.00907835	1.03955
Solyc06g051200.3	5629	3688	3014	6175	5684	6128	109.885	75.1228	70.5453	155.605	140.26	151.768	0.0485101	1.04006
Solyc10g080260.3	1724	1734	1075	2078	1946	2482	15.9995	16.7937	11.965	24.8963	22.8342	29.2217	0.0184053	1.04022
Solyc01g067630.3	1132	1003	783	1420	1316	1461	17.4386	16.1328	14.4726	28.2495	25.6315	28.5591	0.00300812	1.04196
Solyc04g010050.4	300	461	312	583	540	433	3.41299	5.46757	4.25026	8.55535	7.75926	6.2516	0.0280358	1.04468
Solyc12g007150.3	176	226	142	285	250	250	2.31338	3.10391	2.24368	4.83591	4.15849	4.16424	0.0195397	1.04507
Solyc06g071180.3	164	144	121	232	174	222	3.44118	3.14681	3.02875	6.2804	4.60506	5.91365	0.0496805	1.04516
Solyc06g083520.3	477	717	428	795	850	691	4.53338	7.10947	4.8732	9.75758	10.2122	8.33867	0.0153983	1.04684
Solyc03g007540.3	322	299	279	472	414	421	7.90746	7.66866	8.22555	14.9562	12.857	13.1251	0.00430119	1.04802
Solyc03g111380.3	184	191	116	247	265	203	2.16299	2.3451	1.63736	3.74528	3.93895	3.02198	0.044354	1.04956
Solyc07g066390.1	923	659	518	1036	1137	903	11.6924	8.71732	7.87495	16.9373	18.217	14.5168	0.041433	1.04988
Solyc04g012060.3	610	646	408	881	839	682	4.69011	5.18558	3.75597	8.74878	8.15249	6.65487	0.0125595	1.04993
Solyc12g008700.3	769	815	562	938	987	1167	39.4907	43.6816	34.5702	62.149	64.0641	76.0269	0.00479295	1.05169
Solyc06g082610.4	716	580	412	863	843	777	6.93486	5.86496	4.79093	10.7924	10.3331	9.55712	0.0214632	1.05271
Solyc03g034400.3	391	532	282	577	598	562	5.19826	7.37646	4.48694	9.89885	10.0393	9.47588	0.0197026	1.05473
Solyc03g115490.1	410	306	262	536	398	505	33.689	26.2865	25.7843	56.9492	41.3617	52.6737	0.0492696	1.0557
Solyc05g007980.3	2020	1655	1616	2101	3238	2462	20.8377	17.8144	19.9959	27.9793	42.2334	32.2362	0.0232187	1.05608
Solyc06g071870.3	1860	2483	1778	2962	2893	2953	42.763	59.5726	49.011	87.903	84.0854	86.12	0.000123791	1.05789
Solyc11g005140.1	993	1232	813	1573	1303	1500	12.3202	15.9619	12.0976	25.2127	20.4521	23.6342	0.00258814	1.05836
Solyc01g111670.4	378	455	288	629	611	401	9.72855	12.2114	8.89721	20.9124	19.8875	13.1042	0.0427337	1.05925
Solyc04g072038.1	306	366	214	467	484	341	4.68859	5.85327	3.9279	9.24471	9.37853	6.62029	0.0362384	1.05962
Solyc03g095840.3	2044	2670	1693	3091	3373	2773	28.8811	39.3784	28.6889	56.4037	60.2647	49.7261	0.0014709	1.06164
Solyc11g068790.2	1667	1492	1385	2849	2269	1618	46.3235	43.259	46.1259	102.184	79.6775	57.0289	0.040641	1.06272
Solyc03g083020.3	369	294	267	428	514	425	14.8842	12.365	12.9176	22.3181	26.2345	21.7548	0.0146311	1.0637
Solyc10g007650.3	989	996	858	1344	1432	1342	35.0864	36.8999	36.5226	61.6113	64.2714	60.4316	3.48e-06	1.06385
Solyc10g005310.3	747	1183	723	1328	1280	1233	11.1495	18.4414	12.9487	25.6067	24.1654	23.3756	0.00960467	1.06419
Solyc01g005810.3	1508	1919	1237	2188	2242	2286	23.9186	31.7723	23.5323	44.8166	44.9625	46.0184	0.000376697	1.06493
Solyc02g072105.1	522	532	389	742	580	781	6.87931	7.32452	6.1573	12.6368	9.66895	13.0723	0.0124381	1.06692
Solyc11g007020.2	828	1151	576	1194	1278	1225	10.5452	15.2984	8.79992	19.6399	20.5859	19.7999	0.0208878	1.06729
Solanum_lycopersicum_newGene_523	114	121	126	175	184	177	1.01845	1.06329	1.13513	1.47861	1.89208	1.75298	0.026342	1.06931
Solanum_lycopersicum_newGene_2503	583	752	450	961	736	896	9.17475	12.3446	8.49066	19.524	14.6326	17.8877	0.0154778	1.07048
Solyc11g072390.2	711	1085	704	1152	1156	1325	7.93877	12.6439	9.41987	16.5979	16.3216	18.7718	0.0087751	1.07048
Solyc02g070640.3	1757	2635	1528	2681	2845	3047	57.5445	90.0823	60.0126	113.367	117.788	126.626	0.00800458	1.07171
Solyc05g054820.1	182	176	123	254	230	221	2.05331	2.07536	1.66008	3.71095	3.28434	3.17922	0.019062	1.07179
Solyc09g082380.4	196	209	209	340	304	266	2.0449	2.27712	2.62168	4.59318	4.0165	3.52247	0.0159835	1.07361
Solyc05g054070.4	1631	2059	1300	2371	2311	2533	33.5189	44.1762	32.0586	62.9194	60.0668	66.0718	0.000910678	1.07421
Solanum_lycopersicum_newGene_2245	126	117	81	154	149	176	3.57343	3.46068	2.76911	5.63326	5.34057	6.33052	0.049225	1.07458
Solyc09g015120.4	665	639	606	811	1041	956	6.14416	6.16414	6.71351	9.67546	12.1654	11.2109	0.00227239	1.07474
Solyc01g057445.1	346	452	314	578	516	524	13.0598	17.8323	14.2035	28.1879	24.6349	25.143	0.00223377	1.07538
Solyc04g074150.3	202	264	179	312	324	305	12.7137	17.3454	13.5104	25.3749	25.8442	24.4273	0.00485293	1.07624
Solyc02g078330.3	148	215	143	288	253	206	1.88979	2.85506	2.17811	4.73233	4.06961	3.32826	0.0400261	1.07626
Solyc06g083710.3	118	169	154	210	215	232	1.0215	1.5282	1.60004	2.35326	2.36225	2.55267	0.0374608	1.07717
Solyc09g007750.4	347	292	210	386	495	375	3.96874	3.47878	2.87718	5.69977	7.1558	5.43943	0.032089	1.0789
Solyc06g006022.1	2716	2961	1514	3706	3462	3317	17.8794	20.3393	11.9488	31.4916	28.8068	27.6996	0.0230357	1.08052
Solyc06g072600.3	359	402	269	432	513	562	13.0188	15.2347	11.6935	20.2397	23.5487	25.9035	0.00913845	1.08085
Solyc04g081360.3	1015	1589	984	1764	1933	1547	12.7754	20.8651	14.8469	28.657	30.7607	24.7041	0.00984532	1.08133
Solyc07g066620.3	933	910	816	1440	1472	1022	10.2668	10.4495	10.7706	20.4637	20.4854	14.2789	0.00808795	1.08173
Solyc05g051000.3	978	1464	895	1580	1677	1599	24.9015	38.9062	27.3263	51.9505	53.9821	51.6672	0.00401418	1.08193
Solyc11g007160.2	524	368	310	556	682	553	9.09119	6.66029	6.44853	12.4605	14.9589	12.164	0.0380534	1.08249
Solyc08g079240.4	4565	3837	2571	5264	5204	5618	94.1138	82.5679	63.5748	140.105	135.637	146.972	0.0130559	1.08311
Solyc01g057200.4	1361	1479	1050	2078	1874	1714	17.7392	20.1174	16.4074	34.9624	30.8753	28.3417	0.000352779	1.08348
Solyc06g066440.3	670	932	635	1117	1088	1054	7.72413	11.2226	8.79118	16.6359	15.8723	15.4307	0.000884472	1.08368
Solyc04g074130.3	743	728	553	902	1093	965	10.0044	10.2269	8.92695	15.6928	18.6111	16.4863	0.000750813	1.08377
Solyc04g050540.4	2269	3093	1675	3453	3527	3249	16.1557	22.9861	14.3074	31.7487	31.7542	29.3551	0.00673961	1.08457
Solyc11g007010.2	639	774	550	955	1010	895	4.9781	6.29095	5.1415	9.60897	9.94872	8.85004	8.95e-05	1.08568
Solyc01g067530.3	2283	2247	1776	2968	3259	2978	20.3665	20.9243	19.0082	34.1907	36.7662	33.7188	5.18e-06	1.08798
Solyc11g010480.2	6210	4623	4294	9145	7618	5861	69.9594	54.3522	58.0097	132.997	108.492	83.7706	0.0307866	1.08856
Solyc02g021140.3	1633	1666	1460	2620	2278	2098	33.9161	36.1135	36.3738	70.2587	59.8164	55.2899	0.000250534	1.08987
Solanum_lycopersicum_newGene_1619	609	906	927	1195	1140	1344	8.17487	12.6566	14.8753	20.6571	19.2754	22.8932	0.0356752	1.09117
Solyc04g040170.3	332	327	225	475	489	346	6.02562	6.18793	4.89884	11.1315	11.2199	7.97497	0.0226246	1.09122
Solyc04g015970.3	1796	3271	2735	4258	3852	3579	6.37706	12.1208	11.649	19.5224	17.2913	16.1251	0.037972	1.09148
Solyc05g018230.4	1452	2380	1088	2264	2423	2525	19.133	32.7501	17.1966	38.5338	40.3876	42.2322	0.0384905	1.09236
Solyc04g079740.3	235	378	240	485	419	360	3.92662	6.61404	4.8131	10.4863	8.87241	7.65011	0.0319976	1.09301
Solyc03g006540.3	588	428	348	661	679	690	20.3267	15.4327	14.4282	29.4957	29.6875	30.2884	0.0221544	1.09502
Solyc03g112070.4	1980	2771	1645	3119	3154	3062	19.8861	29.0446	19.8185	40.4397	40.0494	39.02	0.00190381	1.09585
Solyc11g072730.2	532	726	533	947	768	922	2.53578	3.61023	3.0462	5.82665	4.62586	5.57077	0.00460034	1.09604
Solyc10g078490.2	503	713	456	855	853	745	9.59307	14.1926	10.4182	21.0525	20.5693	18.0188	0.00348116	1.0962
Solyc07g008250.3	1789	1805	1525	2907	2211	2433	13.3322	14.0432	13.6293	27.9801	20.8337	23.0132	0.00136054	1.09699
Solyc03g007920.4	1289	1813	889	2254	2100	1545	26.0586	38.2529	21.539	58.8212	53.6709	39.6182	0.0418716	1.09862
Solyc01g106780.3	418	622	466	867	783	595	4.1195	6.39606	5.50371	11.0326	9.76386	7.43877	0.0219148	1.09904
Solyc10g054860.2	1308	1713	1350	2207	2189	2029	4.17579	5.70773	5.16957	9.09629	8.83306	8.21976	7.01e-05	1.09963
Solyc04g007700.3	263	324	193	299	396	466	7.91199	10.1776	6.96844	11.6323	15.0874	17.7926	0.0459459	1.10004
Solyc08g061610.4	4657	4343	2569	6110	5412	5528	33.5371	32.6383	22.1838	56.8043	49.269	50.5089	0.0148094	1.10092
Solyc09g082060.3	12997	14439	10647	19704	23276	13768	211.619	245.348	207.907	414.164	479.084	284.41	0.0148489	1.10232
Solyc06g066210.1	182	219	142	281	293	231	11.6727	14.6509	10.9097	23.2966	23.7317	18.78	0.0137956	1.10284
Solyc02g062020.3	584	647	441	813	1029	648	9.32631	10.7837	8.43545	16.7543	20.7669	13.133	0.0173884	1.10434
Solyc01g007850.2	977	975	962	1421	1525	1382	6.83735	7.1211	8.07818	12.8487	13.5023	12.28	0.0001104	1.1057
Solyc02g068390.3	310	263	166	390	334	381	8.95614	7.91882	5.73366	14.5536	12.176	13.9551	0.0413986	1.10833
Solyc09g090780.1	84	106	105	147	159	142	0.963356	1.27116	1.45394	2.18173	2.32301	2.07499	0.0397842	1.10888
Solyc01g096440.4	173	185	119	216	258	236	1.81422	2.02421	1.49491	2.92491	3.42232	3.13502	0.0155313	1.11107
Solyc07g032150.3	102	120	79	169	160	124	6.354	7.84339	5.93475	13.6332	12.6431	9.82982	0.0434532	1.11236
Solyc01g074030.3	7359	5811	3867	8073	8996	8328	85.5353	70.4859	53.9055	121.138	132.192	122.814	0.0188186	1.11242
Solyc05g055890.3	172	229	172	311	262	281	6.36795	8.88213	7.64325	14.928	12.3062	13.2598	0.0089464	1.11347
Solyc06g009380.3	1246	1395	1115	2160	1768	1644	18.8709	22.0528	20.2409	42.2363	33.8398	31.5962	0.000815869	1.11392
Solyc06g053330.4	1033	1487	914	1803	1828	1450	10.6817	16.05	11.3355	24.0752	23.9036	19.0273	0.00556607	1.11418
Solyc08g008160.4	588	859	593	1078	1026	918	7.45969	11.381	9.02741	17.6562	16.4563	14.7828	0.00270869	1.11428
Solyc12g008760.3	951	1306	1038	1823	1570	1505	13.9693	20.0214	18.2873	34.573	29.1593	28.0441	0.0018477	1.11432
Solyc01g009970.3	1271	1064	920	1616	1877	1382	19.6921	17.1972	17.0998	32.3303	36.7824	27.1738	0.00504874	1.1165
Solyc10g085150.2	362	492	306	540	652	529	4.96262	7.03989	5.02994	9.55689	11.3047	9.206	0.00607692	1.1169
Solyc10g007840.3	1445	1284	1125	1839	1918	1966	15.5649	14.4342	14.5341	25.5784	26.1175	26.8709	0.0001179	1.11691
Solyc06g050590.3	1178	1250	626	1493	1486	1556	17.2892	19.1488	11.0099	28.3002	27.5817	28.9869	0.0262519	1.11803
Solyc10g075020.3	1450	1104	767	1618	1682	1676	35.3595	28.0928	22.4248	50.954	51.8518	51.8571	0.0216802	1.1191
Solyc02g022890.3	331	311	230	547	354	413	11.6331	11.4239	9.70387	24.8395	15.7287	18.4495	0.0346434	1.11986
Solyc12g005140.2	297	542	311	624	594	507	3.55052	6.77249	4.45652	9.64571	8.98721	7.70234	0.0358882	1.123
Solyc06g005140.3	456	496	373	683	704	582	5.00957	5.68735	4.90416	9.68499	9.77831	8.10448	0.000358025	1.12315
Solyc09g010450.1	796	647	419	875	978	940	7.60299	6.45	4.79743	10.7857	11.8091	11.3909	0.0236707	1.12322
Solyc11g040110.2	1239	1881	1171	2038	2302	2024	27.7167	43.9215	31.4168	58.8711	65.1288	57.459	0.00315493	1.12364
Solyc08g080680.4	676	803	562	1057	1006	956	18.1382	22.465	18.0606	36.6191	34.1114	32.526	6.14e-05	1.12421
Solyc11g012270.2	262	285	185	400	336	355	5.0156	5.6804	4.25127	9.87399	8.13539	8.60868	0.00780896	1.12474
Solyc01g009447.1	587	710	490	908	861	877	18.6249	23.5057	18.6559	37.2047	34.5478	35.3247	9.58e-05	1.12719
Solyc10g078250.1	2410	1680	1799	3821	2607	2597	29.9537	21.7872	26.8222	61.3191	40.968	40.9572	0.0381802	1.12797
Solyc08g016410.1	589	358	336	601	705	660	29.5122	18.7373	20.1749	38.9167	44.6802	41.998	0.0485916	1.12921
Solyc01g111500.3	633	659	480	871	858	902	13.741	14.9445	12.5142	24.4203	23.5626	24.8614	8.73e-05	1.13044
Solyc10g081770.3	337	440	430	608	739	501	3.96454	5.41019	6.07844	9.25978	11.0112	7.48798	0.0232187	1.13165
Solyc02g082190.3	665	770	558	979	869	1125	6.3311	7.65588	6.3733	12.0393	10.4659	13.6054	0.00199114	1.13283
Solyc02g068890.3	326	307	289	370	573	462	2.40463	2.36242	2.55473	3.53053	5.35328	4.33366	0.0178629	1.13288
Solyc03g123530.4	1491	2180	1376	2512	2698	2300	9.43295	14.3908	10.4407	20.5144	21.5773	18.4585	0.00165511	1.1337
Solyc08g078310.3	560	752	421	1077	839	693	10.2113	14.2987	9.20102	25.3385	19.3394	16.027	0.0309197	1.13535
Solyc07g008760.4	1115	1519	1241	1890	1984	1928	7.44909	10.5929	9.94175	16.2988	16.7581	16.3444	0.000241985	1.13633
Solyc05g008190.3	534	735	581	993	935	847	5.81798	8.35924	7.5966	13.9652	12.8744	11.7134	0.00119676	1.13645
Solyc07g052700.3	509	685	431	916	951	594	10.159	14.2752	10.3065	23.625	24.0157	15.047	0.0274074	1.13846
Solyc05g056090.3	418	718	490	777	901	776	9.10764	16.3516	12.8062	21.8761	24.8457	21.4886	0.0142972	1.13896
Solyc03g120460.4	432	460	315	654	641	515	2.95125	3.28323	2.57638	5.76719	5.53984	4.4646	0.00318611	1.13969
Solyc01g097640.3	1246	1983	1526	2416	2463	2288	6.52942	10.8427	9.58624	16.3455	16.3171	15.2128	0.00420712	1.14104
Solyc08g008590.4	1276	1764	1080	1987	2044	2100	32.2169	46.5039	32.7206	64.8065	65.2666	67.2981	0.000912953	1.14127
Solyc07g053470.4	1793	2503	1540	3016	2775	2894	17.1053	24.914	17.6158	37.1418	33.4668	35.0196	0.00100803	1.14135
Solyc06g061170.3	160	260	127	286	275	266	2.80044	4.76575	2.67232	6.46957	6.09108	5.92567	0.0437272	1.14342
Solyc01g100580.3	266	385	384	587	532	476	3.17153	4.7995	5.49984	9.06101	8.03428	7.22024	0.0257931	1.14474
Solyc02g082250.4	1678	2435	1733	3144	3162	2487	24.2054	36.6629	29.9951	58.5662	57.6765	45.539	0.00250294	1.14516
Solyc12g038370.2	305	431	321	533	618	450	7.44521	10.976	9.39303	16.81	19.0799	13.9512	0.0080564	1.1454
Solyc12g010650.1	301	327	280	557	519	322	5.39698	6.1279	6.03056	12.9105	11.779	7.31809	0.035888	1.14554
Solyc11g010813.1	1098	1394	907	1240	2339	1617	23.05	30.5379	22.8312	33.5884	62.0758	43.0561	0.0390605	1.14565
Solyc10g007320.3	3007	2452	1438	3463	3025	3987	42.883	36.495	24.5941	63.7623	54.5373	72.153	0.0428793	1.14571
Solanum_lycopersicum_newGene_2872	107	119	86	142	192	144	1.71528	1.83872	1.41281	2.64213	3.48757	2.55122	0.0291991	1.1511
Solanum_lycopersicum_newGene_1081	230	318	226	402	349	418	5.92938	8.56851	6.99331	13.4002	11.3951	13.7015	0.00616433	1.15128
Solyc05g012510.3	11146	10470	8440	17797	12495	15161	76.8016	75.286	69.7451	158.309	108.838	132.546	0.00382086	1.15196
Solyc02g069120.3	487	583	451	750	822	713	5.55536	6.94829	6.18031	11.0666	11.8713	10.3354	3.51e-05	1.15243
Solyc09g065580.4	172	172	140	277	296	176	2.16059	2.2568	2.10393	4.50108	4.70732	2.80431	0.0447276	1.15263
Solanum_lycopersicum_newGene_2813	347	423	415	761	534	533	2.90403	3.69384	4.17383	8.33812	5.70923	5.88943	0.0238452	1.15277
Solyc08g068920.4	315	478	257	626	516	450	2.33091	3.6896	2.27323	5.98006	4.82639	4.22166	0.0293763	1.15373
Solyc05g052850.3	178	157	119	237	209	246	2.62531	2.41547	2.10661	4.52383	3.90698	4.61483	0.0172484	1.15392
Solyc01g106260.3	1969	2537	1705	3292	3289	2732	17.1289	23.0371	17.7849	36.9769	36.1795	30.1629	0.000254499	1.15409
Solyc11g030720.2	372	555	396	808	656	553	5.81845	9.04603	7.42256	16.3158	12.9574	10.9599	0.0166449	1.15578
Solyc11g010190.1	1320	1975	1385	2156	2526	2377	34.5163	53.9275	43.4549	72.8302	83.5439	78.9129	0.00134885	1.15768
Solyc06g062350.4	476	594	438	822	739	710	6.13499	7.99459	6.77295	13.7007	12.0539	11.6212	0.000204455	1.15889
Solyc12g099280.2	674	1151	792	1444	1400	1143	4.03089	7.19089	5.68325	11.1627	10.5954	8.6834	0.0134506	1.15943
Solyc08g007140.4	1745	1904	1215	2248	2463	2591	64.5449	73.5206	53.9092	107.377	115.213	121.609	0.000664438	1.15957
Solyc12g020050.2	1408	2120	1491	2710	2650	2230	13.6978	21.5377	17.3966	34.0472	32.6111	27.5335	0.00216974	1.15988
Solyc12g099370.2	340	414	284	626	470	478	7.8531	9.98581	7.84804	18.6606	13.71	14.014	0.00719147	1.16015
Solyc08g077385.1	249	327	208	441	416	333	2.00231	2.74633	2.00365	4.5865	4.23583	3.40234	0.00911362	1.16131
Solyc01g099530.3	191	202	128	288	225	281	0.983384	1.08678	0.792478	1.91681	1.47109	1.83853	0.0212698	1.16147
Solyc10g080040.3	1796	1617	1134	2542	2323	2024	18.5339	17.4207	14.032	33.8699	30.3172	26.508	0.00361494	1.1621
Solyc03g033530.4	174	133	146	221	271	213	1.98229	1.57768	1.99442	3.24241	3.90133	3.07353	0.0265738	1.16265
Solyc02g070390.3	1674	2293	1338	2744	2624	2607	21.6389	30.9404	20.746	45.7967	42.8866	42.7549	0.00119113	1.1666
Solyc01g110520.3	3595	4994	3052	5447	5312	6818	38.566	55.9064	39.2583	75.4214	72.0307	92.7941	0.00459698	1.16704
Solyc03g115815.1	168	113	126	234	227	179	18.6055	12.9771	16.6703	33.4207	31.8342	25.1465	0.049972	1.16749
Solyc09g011780.3	120	125	93	192	176	151	1.57913	1.70646	1.46239	3.25493	2.91466	2.50582	0.0157023	1.16823
Solyc07g066580.3	3880	6053	3411	6470	8237	5616	49.1828	80.0726	51.8545	105.867	131.997	90.3171	0.0148621	1.16978
Solyc09g065890.4	1018	1560	790	1766	1919	1438	14.1197	22.5846	13.1437	31.6347	33.6482	25.3181	0.0180256	1.17243
Solyc01g007250.4	495	730	506	874	940	816	8.45862	13.0072	10.362	19.2773	20.3107	17.6927	0.00140975	1.17366
Solyc11g068400.2	1127	1063	828	1554	1637	1389	40.5367	39.898	35.6843	72.1361	74.4359	63.3741	0.000100604	1.17378
Solyc11g010910.3	266	414	332	567	616	395	3.52463	5.72953	5.2727	9.70919	10.3349	6.64979	0.0322177	1.17617
Solyc05g011820.3	100	116	79	164	132	159	0.737887	0.890562	0.696197	1.5618	1.23216	1.4825	0.0250466	1.17709
Solyc05g041530.3	3639	2961	2472	4294	4700	4872	57.4489	48.7911	46.7989	87.5141	93.8134	97.6003	0.001129	1.17882
Solyc05g005990.3	566	478	464	943	854	563	6.98362	6.1603	6.86409	15.0279	13.3331	8.81498	0.0258946	1.1797
Solyc10g084610.3	246	275	159	329	324	387	7.00788	8.17468	5.42079	12.1101	11.6595	14.0012	0.0148489	1.18029
Solyc10g008520.3	7750	6864	5137	8565	12516	9286	83.9587	77.6034	66.7366	119.773	171.407	127.635	0.00668232	1.18041
Solyc03g097670.4	3279	3316	3347	5008	5845	4474	11.4459	12.0788	14.0138	22.5693	25.793	19.8158	0.000503029	1.18122
Solyc08g014450.4	1677	1658	1074	1923	2402	2396	17.0336	17.573	13.082	25.213	30.8384	30.8746	0.00339356	1.182
Solyc04g079380.1	357	450	306	527	639	531	23.9628	31.5692	24.6332	45.6818	54.2526	45.2441	0.000977589	1.1837
Solyc08g043170.4	2840	3895	2360	4861	4649	4268	24.8376	35.5498	24.7532	54.8879	51.4044	47.3607	0.000602406	1.18387
Solyc05g054140.3	463	560	436	723	821	682	9.25553	11.6775	10.4568	18.6584	20.7581	17.2877	8.12e-05	1.18519
Solyc10g083570.3	1736	2309	1152	2749	2410	2744	25.1657	34.9321	20.017	51.4467	44.1724	50.4695	0.010959	1.18541
Solyc12g056340.2	634	1002	602	1266	1198	964	5.2031	8.57602	5.91634	13.4055	12.4276	10.0337	0.00960467	1.18579
Solyc03g120780.3	1657	2222	1495	2671	2776	2698	56.4354	78.9977	61.0734	117.476	119.557	116.654	2.98e-05	1.18617
Solyc09g011420.3	1562	2094	1362	2431	2754	2431	44.6239	62.439	46.6816	89.6977	99.4837	88.1505	0.000141722	1.1865
Solyc06g007780.3	374	538	346	703	674	549	4.12507	6.20749	4.58382	10.0221	9.41505	7.70121	0.00486553	1.18659
Solyc03g116380.4	1741	2609	1781	3078	3394	2881	15.481	24.2048	18.9857	35.3214	38.1428	32.5022	0.000826472	1.18706
Solyc09g083390.3	1449	1644	2171	2942	3147	2321	9.78478	11.588	17.589	25.6561	26.8765	19.8916	0.0339317	1.18724
Solyc08g082830.3	1744	1654	1309	2800	2400	2024	14.8181	14.6591	13.3289	30.7107	25.7755	21.817	0.00143947	1.18816
Solyc05g052810.4	963	995	666	1383	1268	1341	27.907	30.1108	23.1528	51.7689	46.4619	49.3045	0.000330882	1.1894
Solyc03g111110.1	124	96	107	197	175	146	11.8724	9.65573	12.3193	24.4209	21.2844	17.8199	0.03905	1.18941
Solyc03g093180.1	155	155	188	298	258	233	5.04056	5.23491	7.31866	12.5272	10.6065	9.60085	0.0277783	1.19018
Solyc09g011650.4	754	833	553	780	1498	1068	19.8165	22.856	17.4268	26.4744	49.771	35.6017	0.0358692	1.19163
Solyc12g015780.2	772	1120	702	1362	1384	1213	12.8653	19.4884	14.0228	29.3177	29.1594	25.6497	0.00113858	1.1934
Solyc04g015690.4	1490	3017	1497	3653	2998	2651	9.18554	19.4139	11.0716	29.0829	23.3681	20.7387	0.0439156	1.19418
Solyc01g094550.3	1154	1718	1096	2358	2300	1493	13.735	21.3382	15.6403	36.2448	34.6088	22.5476	0.0182066	1.19445
Solyc01g104640.3	657	910	682	1238	1067	1141	5.09996	7.37719	6.34667	12.4114	10.4771	11.2462	0.000556481	1.19472
Solyc12g009480.2	628	435	448	752	932	691	14.1268	10.219	12.1005	21.8413	26.5073	19.7215	0.0165678	1.19513
Solyc12g057080.2	1374	1202	1065	2381	2159	1223	20.6619	18.8584	19.2156	46.2384	41.049	23.3275	0.0404111	1.19522
Solyc02g068350.1	584	491	345	777	702	711	13.6636	11.9891	9.6948	23.4945	20.7768	21.1224	0.00687756	1.19582
Solyc01g007140.3	339	576	372	693	618	673	2.41917	4.28742	3.1811	6.38106	5.57186	6.09246	0.0105263	1.19584
Solyc01g008460.3	414	654	399	780	829	650	9.12889	15.0744	10.5613	22.2247	23.1431	18.2032	0.00814896	1.19699
Solyc01g009245.1	446	300	292	609	464	560	15.7097	11.0124	12.3339	27.6987	20.6578	25.0505	0.0277263	1.19712
Solyc07g039510.4	532	415	397	779	657	654	8.7963	7.14768	7.86865	16.6238	13.7227	13.7036	0.00487622	1.19734
Solyc02g087800.3	314	362	315	604	443	490	5.55815	6.6853	6.68164	13.8081	9.92604	11.0023	0.00459167	1.19776
Solyc07g019650.4	2122	2031	1590	3042	2618	3142	18.4305	18.411	16.559	34.1119	28.749	34.6312	0.00020608	1.1988
Solyc03g093150.3	326	426	298	516	583	511	2.43129	3.31438	2.66411	4.97477	5.49976	4.8336	0.000406551	1.19928
Solanum_lycopersicum_newGene_61	238	272	208	442	331	339	2.51147	3.73909	2.3839	6.14907	3.99306	4.35623	0.00592251	1.20045
Solyc03g120230.3	845	503	479	976	862	1053	7.72305	4.79641	5.24067	11.5064	9.95404	12.2086	0.0384905	1.20192
Solyc06g083820.3	1939	2368	1419	2991	2949	2797	54.9846	70.0878	48.2348	109.497	105.732	100.65	0.000299301	1.20375
Solyc01g100740.4	223	449	352	603	544	479	2.5464	5.3618	4.8296	8.89814	7.86484	6.94842	0.0472594	1.20502
Solyc02g083470.3	1170	1708	1331	2499	2106	1918	9.43436	14.3744	12.8725	26.0147	21.4744	19.6219	0.00279162	1.20547
Solyc01g065580.4	1231	1866	1434	2672	2342	2019	11.6107	18.3622	16.2234	32.5291	27.9203	24.1599	0.00410512	1.20581
Solyc07g053730.4	1467	2070	1499	2562	2754	2419	13.8606	20.4147	16.9857	31.2541	32.9003	28.9989	0.000107094	1.20618
Solyc04g064870.3	2941	2758	2069	4137	4539	3327	65.6164	64.2204	55.3563	119.165	128.04	94.174	0.00108109	1.20651
Solyc02g093100.3	197	170	134	288	245	248	1.68462	1.51703	1.37068	3.17063	2.64111	2.69109	0.00973884	1.2066
Solyc02g083500.3	1808	2111	996	2712	2472	2393	33.244	40.5168	21.9678	64.3762	57.4591	55.826	0.0169249	1.20754
Solyc01g011080.3	101	129	103	221	167	140	4.0741	5.46602	5.00556	11.5771	8.54729	7.20959	0.0401786	1.20797
Solyc04g009220.2	161	266	125	325	272	265	1.37581	2.38179	1.28616	3.59874	2.9457	2.88089	0.0450375	1.20889
Solyc10g079990.3	535	732	441	1104	792	755	9.97451	14.2472	9.86097	26.5808	18.6732	17.8573	0.0147616	1.20933
Solyc12g045020.2	890	1137	1323	1861	1396	2116	11.4526	15.2676	20.4274	30.928	22.7178	34.5649	0.037302	1.20941
Solyc06g059870.1	1023	586	704	1196	1166	1330	111.855	66.8555	92.2169	168.833	161.14	184.458	0.031664	1.20964
Solyc04g008620.3	1463	1534	1273	2654	2236	1753	10.955	11.9925	11.4357	25.6658	21.1723	16.657	0.002528	1.20973
Solyc04g081740.3	1269	1887	1112	2283	2364	1921	18.2607	28.3477	19.1953	42.4178	43.0097	35.0836	0.00280949	1.21
Solyc11g066410.2	3318	2647	1883	4546	3727	3926	78.0031	64.9247	53.0738	137.95	110.761	117.078	0.00851797	1.21077
Solyc11g042610.2	907	1175	828	1392	1532	1541	24.2038	32.7378	26.5095	47.9647	51.7241	52.1994	2.54e-05	1.2113
Solyc01g110010.3	210	204	105	287	280	247	1.60757	1.62892	0.959957	2.84138	2.71042	2.39924	0.040132	1.21148
Solyc06g072610.3	908	1373	843	1857	1671	1315	11.6209	18.3397	12.9381	30.6842	27.0389	21.35	0.00777982	1.21269
Solyc04g007070.3	5746	12086	5266	12984	12747	10327	40.8421	89.6629	44.8894	119.151	114.555	93.1424	0.0478255	1.21354
Solyc09g008260.3	1018	772	539	1447	1009	1207	12.757	10.0902	8.09328	23.4227	15.9858	19.1902	0.030553	1.21356
Solyc02g092940.3	705	737	579	1442	981	772	5.63331	6.14212	5.54926	14.8829	9.90788	7.82223	0.0283272	1.21386
Solyc01g100850.3	751	874	502	1228	1350	766	11.1116	13.4971	8.914	23.4658	25.2677	14.3862	0.0321119	1.21475
Solyc02g082440.2	1161	1284	1074	2353	1784	1391	4.53749	5.23573	5.03324	11.8714	8.81309	6.89765	0.0104737	1.21486
Solyc02g093270.4	824	1436	1167	2036	2188	1265	16.4655	29.9549	27.9874	52.563	55.3024	32.1001	0.0462482	1.2154
Solyc06g005260.3	1539	1707	1156	2235	2790	1818	70.5953	81.7145	63.5886	132.397	161.818	105.837	0.00378151	1.21575
Solyc05g007580.1	282	368	204	530	478	332	6.90921	9.44195	5.98977	16.8147	14.8555	10.3509	0.0306611	1.21648
Solyc09g090290.3	259	287	271	477	457	351	2.10874	2.44384	2.64367	5.02267	4.7127	3.62956	0.00463854	1.21796
Solyc12g056300.3	374	382	193	523	507	452	3.19438	3.40999	1.97403	5.77125	5.48227	4.90551	0.0251751	1.21808
Solyc11g006380.2	676	921	537	1051	1081	1153	7.11856	10.1233	6.77299	14.283	14.3844	15.4079	0.00147674	1.21823
Solyc01g095680.2	962	1151	828	1560	1531	1429	18.3171	22.8671	18.9125	38.3486	36.8445	34.5291	8.09e-07	1.21888
Solyc03g111940.2	643	446	378	782	784	744	8.18038	5.92655	5.76873	12.8496	12.6144	12.0156	0.0122443	1.22014
Solyc02g085180.5.1	193	203	165	334	323	227	2.3735	2.60104	2.43093	5.30875	5.01969	3.54646	0.0116845	1.22017
Solyc05g013150.4	1047	929	846	1728	1396	1289	12.3718	11.4459	11.9778	26.3484	20.8551	19.3226	0.00158119	1.2205
Solyc09g064500.3	2139	1140	1217	2622	2459	2152	50.9179	28.3265	34.7588	80.5797	74.0194	65.0103	0.042181	1.22183
Solyc04g080230.3	1010	1187	850	1617	1936	1212	21.0521	25.8271	21.2383	43.5327	51.0397	32.0686	0.00479295	1.22187
Solyc07g017860.3	518	678	385	795	875	772	4.74633	6.48723	4.23595	9.40946	10.143	8.98509	0.00211856	1.22217
Solyc12g014230.2	1306	1971	1306	2289	2479	2315	19.3137	30.4174	23.1636	43.6926	46.3542	43.4366	0.00050459	1.22241
Solyc10g080350.3	1703	2736	1754	3444	3136	3018	7.4408	12.48	9.19481	19.4337	17.3272	16.7359	0.0022226	1.22346
Solyc08g076530.3	563	692	355	916	873	716	9.28371	11.9051	7.01125	19.5037	18.1935	14.9823	0.0123614	1.22471
Solyc01g107450.4	722	643	424	859	931	997	21.6475	20.1059	15.2217	33.2449	35.256	37.9187	0.00512633	1.22494
Solyc02g065510.1	149	232	119	281	281	224	1.65967	2.71245	1.58684	4.06358	3.97053	3.1771	0.0297839	1.22595
Solyc09g066470.4	1028	1212	666	1654	1687	1193	17.4904	21.5307	13.5948	36.3491	36.3106	25.771	0.0114175	1.22619
Solyc12g098360.2	178	163	106	232	244	226	2.03537	1.9454	1.4499	3.42628	3.51876	3.27146	0.0129059	1.22704
Solyc04g074160.3	220	311	175	399	390	314	2.34479	3.46482	2.23604	5.49616	5.25266	4.24449	0.0118168	1.2271
Solyc01g098150.3	1075	1177	830	1609	1632	1511	8.95788	10.2348	8.29822	17.3134	17.2033	15.9831	1.55e-06	1.22711
Solyc08g006540.4	2229	1511	1049	2678	2266	2647	49.5884	35.0637	27.9781	76.8968	63.7064	74.7164	0.0324618	1.22722
Solyc08g014130.3	1746	1757	1594	3358	2652	2047	15.4805	16.2527	16.9479	38.4371	29.7261	23.0266	0.0069077	1.22782
Solyc08g082480.3	298	381	215	452	504	434	2.2333	2.98621	1.93629	4.38204	4.78216	4.13105	0.00435931	1.2293
Solyc01g095980.3	486	349	282	624	554	588	7.4656	5.58711	5.20036	12.3741	10.7596	11.4724	0.0138669	1.23069
Solyc11g066160.1	163	129	98	198	189	234	11.4278	9.43051	8.22635	17.9685	16.7872	20.8706	0.0283272	1.23356
Solyc01g110360.3	17354	10983	16387	23310	23114	26188	234.879	155.142	265.998	407.29	395.487	449.727	0.0230203	1.23409
Solyc04g083150.2	414	255	258	471	520	496	5.06849	3.26156	3.78387	7.45474	8.06246	7.70871	0.0242624	1.23433
Solyc01g098630.3	303	514	316	624	481	682	4.75926	8.4255	5.94201	12.6421	9.55372	13.5939	0.0240396	1.23438
Solyc03g123700.4	1464	1248	1059	2045	1907	1935	13.4238	11.9412	11.6398	24.2033	22.103	22.5136	0.000128328	1.2349
Solyc12g099705.1	384	479	270	618	617	530	10.7845	14.0252	9.09765	22.4079	21.922	18.8696	0.00374828	1.2359
Solanum_lycopersicum_newGene_258	232	317	183	371	326	454	5.88486	8.39037	5.58162	12.1533	10.4551	14.6407	0.0172195	1.23793
Solyc03g113370.3	645	1032	635	1254	1160	1194	2.49846	4.17686	2.95249	6.27812	5.68572	5.87368	0.0027037	1.24046
Solyc11g012480.3	432	579	407	824	708	682	8.52759	11.9406	9.65449	21.0429	17.7011	17.1112	0.000601103	1.24047
Solyc04g076780.4	2374	2648	1659	2539	3911	4095	20.694	24.0941	17.3435	28.5681	43.107	45.3008	0.0130258	1.24268
Solyc03g120850.4	12007	10883	7392	16563	13373	17541	120.074	113.584	88.6527	213.825	169.057	222.565	0.00420263	1.24293
Solyc02g069770.3	521	982	578	1144	1129	1012	6.00971	11.8415	8.00452	17.0664	16.4863	14.8258	0.0134873	1.24664
Solyc03g119600.1	528	385	632	923	923	719	43.894	33.4175	63.0538	99.1845	97.1222	75.8522	0.0427745	1.24695
Solyc08g076670.3	738	766	495	1357	1054	773	11.9513	12.9368	9.6107	28.3594	21.567	15.8738	0.0213647	1.24726
Solyc09g020140.3	2277	3964	2079	4173	5052	3865	39.7141	72.1574	43.4903	93.9705	111.397	85.5282	0.0122338	1.24782
Solyc03g006760.4	103	124	119	208	192	157	1.00393	1.25984	1.3944	2.61693	2.37249	1.93926	0.0163605	1.24855
Solyc01g007770.2	294	553	333	781	656	463	8.86273	17.444	12.0486	30.4522	25.0544	17.7524	0.0465648	1.24945
Solyc02g068900.3	1093	1558	1023	1751	2322	1710	15.0095	22.325	16.8463	31.0445	40.3099	29.8061	0.00222546	1.25092
Solyc10g005280.1	328	501	280	707	515	532	5.95568	9.49906	6.09419	16.5708	11.8215	12.2621	0.0167393	1.25114
Solyc03g120470.4	11044	15796	6350	17052	21483	14184	60.9464	90.974	42.027	121.483	149.871	99.3167	0.0398288	1.2514
Solyc06g007220.4	488	363	279	644	503	661	25.9381	20.1523	17.7905	44.1815	33.7774	44.6159	0.0204351	1.25248
Solyc02g070385.1	226	264	156	369	354	296	22.6636	27.5776	18.7296	47.6831	44.8376	37.6274	0.0063926	1.25251
Solyc08g080910.3	707	992	733	1358	1396	1081	11.3366	16.6182	14.1145	28.1404	28.3215	22.0161	0.000868999	1.25384
Solyc02g094520.3	125	174	107	269	216	168	1.11296	1.61884	1.14115	3.09499	2.43515	1.90018	0.033899	1.25614
Solyc12g096660.3	70	75	72	124	111	116	0.425046	0.480043	0.527243	0.979434	0.854568	0.903854	0.0193015	1.25858
Solyc03g115060.3	436	356	383	716	432	776	5.50205	4.68178	5.79558	11.66	6.89048	12.4304	0.0414564	1.25868
Solyc07g052390.3	469	622	400	870	875	617	3.1909	4.41306	3.26083	7.63955	7.52353	5.32407	0.00482324	1.25909
Solyc02g071580.4	1024	756	472	1059	1228	1331	8.89638	6.85678	4.91924	11.8774	13.4935	14.6748	0.0303958	1.25938
Solyc09g008520.4	1463	2015	1186	2633	2757	1967	10.047	14.4431	9.76837	23.3428	23.9326	17.1368	0.0038569	1.25945
Solyc02g079220.4	3761	4663	1897	5733	4975	5637	42.9897	55.6206	25.998	84.5842	71.8797	81.7502	0.0297013	1.25947
Solyc08g066840.3	2002	1280	1040	2303	2672	2015	41.741	27.8502	25.9937	61.9888	70.4227	53.303	0.023655	1.26135
Solyc05g012250.3	147	184	83	228	238	198	1.71128	2.24066	1.15214	3.43617	3.50986	2.93878	0.0391723	1.26196
Solyc04g012040.3	550	581	380	928	861	616	5.36789	5.91822	4.44806	11.6968	10.6296	7.62687	0.00734542	1.26321
Solyc12g099290.2	425	374	254	679	567	445	4.42267	4.0699	3.1738	9.13483	7.46199	5.88178	0.0172662	1.26532
Solyc09g011850.4	1749	2226	1350	2694	2682	2964	21.7729	28.9253	20.1523	43.304	42.217	46.8334	0.000214739	1.2654
Solyc02g092300.1	193	294	152	398	378	254	8.45636	13.4584	7.97285	22.5053	20.9105	14.1247	0.0376399	1.26656
Solyc03g113490.3	429	520	289	657	677	622	3.71063	4.68724	2.99146	7.32977	7.39824	6.82349	0.00216832	1.27317
Solanum_lycopersicum_newGene_2283	141	236	151	365	281	216	2.86634	4.99645	3.6741	9.5715	7.21399	5.56325	0.0429622	1.27451
Solyc03g033330.3	168	145	96	194	255	213	3.53727	3.18179	2.42654	5.27941	6.81226	5.69892	0.0221125	1.27473
Solyc06g018100.4	811	657	392	1069	1046	879	10.7794	9.10774	6.23953	18.3369	17.5721	14.8158	0.0190748	1.27565
Solyc07g053130.4	1548	3008	1770	4107	3899	2313	12.0784	24.4928	16.5613	41.3651	38.4533	22.8954	0.0439318	1.27602
Solyc10g007400.4	178	163	174	305	336	207	1.93392	1.85595	2.26678	4.28873	4.62875	2.86117	0.0236181	1.27604
Solyc04g055200.3	908	800	654	1278	1149	1325	10.1794	9.35308	8.78542	18.4927	16.2766	18.8489	0.000240141	1.27607
Solyc05g006110.3	1106	1308	801	1686	1760	1616	27.9879	34.5611	24.2996	55.0862	56.3233	51.8911	9.17e-05	1.27692
Solyc07g053735.1	52	66	43	79	91	93	6.06883	8.07514	6.02267	11.9831	13.4735	13.8577	0.0385396	1.27705
Solyc10g076360.1	479	695	406	1006	873	652	15.5806	23.5865	15.8196	42.269	35.936	26.9353	0.0120401	1.27748
Solyc07g005740.1	112	193	120	289	198	206	1.71876	3.09023	2.20366	5.72182	3.82879	3.99586	0.041433	1.27797
Solyc08g075450.3	428	431	389	789	669	548	5.61488	5.90446	6.1163	13.3767	11.0965	9.13249	0.00194378	1.2782
Solyc08g082160.3	115	111	59	165	140	159	3.95775	3.97168	2.40853	7.35934	6.09145	6.97021	0.0442425	1.27835
Solyc06g008700.3	693	812	554	1172	1037	1040	9.33226	11.4171	8.9543	20.4017	17.6633	17.7919	2.77e-05	1.27883
Solyc10g008570.3	124	244	112	283	258	238	0.98003	2.01959	1.06402	2.90071	2.59238	2.39684	0.0497105	1.27914
Solyc11g008710.2	441	740	378	854	925	714	5.05611	8.8706	5.20708	12.6572	13.4285	10.4061	0.0134506	1.2807
Solyc01g067080.3	130	132	131	254	203	184	2.82388	2.99662	3.39672	7.12287	5.55809	5.05857	0.0120887	1.28153
Solyc01g081110.4	139	150	125	267	214	189	1.56889	1.77146	1.69338	3.90518	3.05474	2.70556	0.00876482	1.28166
Solyc08g068320.3	125	119	141	264	195	181	0.75071	0.747856	1.01273	2.05196	1.4843	1.37887	0.0313128	1.28425
Solyc10g012370.3	508	660	426	828	807	888	7.34732	9.96894	7.39021	15.4665	14.7663	16.3002	0.000156443	1.28474
Solyc07g005930.4	2336	2830	2188	4331	4448	3013	14.3099	18.0917	16.0746	34.2449	34.4455	23.414	0.00112911	1.28478
Solyc05g008950.4	3534	3945	1994	5897	4901	4341	29.2738	34.1054	19.8062	63.0678	51.3323	45.6277	0.0110524	1.28509
Solyc09g008290.4	1922	2608	1697	3562	3603	2738	18.7412	26.5337	19.8454	44.8381	44.4155	33.8662	0.000604872	1.2852
Solanum_lycopersicum_newGene_2606	182	359	205	440	367	401	4.25281	8.76758	5.75297	13.3042	10.8602	11.9318	0.0271576	1.28544
Solyc04g050930.3	3708	2231	2804	5845	5093	3629	43.5801	27.3676	39.5171	88.6905	75.6736	54.1091	0.0308273	1.28579
Solyc04g056425.1	50	84	59	104	120	95	1.52464	2.70135	2.17482	4.14824	4.69051	3.71859	0.0448615	1.28748
Solyc07g052610.3	544	365	450	772	796	667	13.3082	9.33177	13.2201	24.4018	24.6485	20.731	0.0101005	1.28794
Solyc02g089020.2	495	452	413	912	904	451	12.7141	12.1015	12.7097	30.2497	29.3525	14.6958	0.0414786	1.28922
Solyc08g078950.3	7621	13649	6866	13219	21728	11219	79.4634	148.535	85.8521	177.932	286.407	148.425	0.0479586	1.28975
Solyc01g103220.3	2302	2987	1886	4135	4053	3229	68.5534	92.8409	67.3642	158.959	152.57	122.011	0.000325422	1.29278
Solyc08g083380.2	391	481	332	727	587	608	12.0428	15.4602	12.2439	28.898	22.8506	23.7763	0.000468268	1.29372
Solyc05g004000.1	82	66	56	121	116	100	0.911775	0.764598	0.748539	1.741	1.6351	1.41634	0.0294493	1.29471
Solyc09g011250.3	140	127	105	226	205	174	3.21135	3.03029	2.87379	6.67302	5.93442	5.05057	0.0074573	1.2948
Solyc05g010425.1	3795	4528	2739	6004	6409	5183	402.919	501.717	348.773	823.024	860.341	698.311	0.0002127	1.29694
Solyc06g072250.3	532	833	526	1177	971	893	8.98541	14.6951	10.6622	25.6984	20.7589	19.1698	0.00405917	1.29847
Solyc01g097330.3	587	812	569	931	996	1232	7.33034	10.5709	8.50789	14.9992	15.7144	19.5125	0.00150133	1.29872
Solyc01g108490.3	877	1992	973	1939	2196	2113	10.8429	25.7255	14.432	30.9768	34.3548	33.1703	0.032089	1.29885
Solyc06g048900.1	86	170	90	201	208	162	0.736606	1.52246	0.922521	2.22459	2.25719	1.76309	0.0475339	1.30058
Solyc11g007350.1	83	110	56	134	145	128	1.30486	1.80006	1.04603	2.72386	2.88497	2.55199	0.0288238	1.30073
Solyc04g007950.4	402	391	174	533	560	488	7.27975	7.3853	3.77249	12.4713	12.8334	11.2207	0.0372147	1.30135
Solyc03g150155.1	168	171	112	268	254	209	8.91698	9.48013	7.11161	18.3723	17.0839	14.0559	0.00699574	1.30152
Solyc05g012080.3	314	398	299	647	523	463	9.57288	12.6799	10.9194	25.4744	20.1562	17.906	0.00200131	1.30179
Solyc10g005340.3	105	89	75	157	130	155	2.49024	2.21067	2.12844	4.82538	3.89219	4.69003	0.0168799	1.30255
Solyc01g079320.4	243	326	166	432	368	385	3.33112	4.67452	2.7236	7.65238	6.39274	6.70311	0.00989017	1.30457
Solyc06g063270.4	161	186	149	273	340	204	2.3854	2.87649	2.65429	5.23262	6.38716	3.83294	0.0139888	1.30601
Solyc05g007910.3	386	465	227	596	531	612	9.15951	11.5194	6.44282	18.2706	15.9502	18.4467	0.0115706	1.3066
Solyc07g056410.3	235	225	179	367	303	364	1.412	1.41381	1.2887	2.85147	2.30563	2.78338	0.00155966	1.30751
Solyc02g084770.3	76	133	83	153	193	138	1.28675	2.36023	1.69503	3.35356	4.1516	2.9809	0.0362384	1.30755
Solyc05g026460.1	146	229	185	340	238	349	18.6809	30.6165	28.4958	56.2798	38.6244	56.9205	0.0258745	1.30843
Solyc11g005400.2	307	491	249	634	615	454	5.05241	8.42369	4.90619	13.4621	12.7892	9.48192	0.0176931	1.30869
Solyc08g082640.2	3603	3329	2585	4948	6203	4261	34.2779	33.0527	29.4906	60.7776	74.617	51.4365	0.00078854	1.3091
Solyc10g049570.3	109	170	140	208	254	228	1.51949	2.48983	2.35116	3.75775	4.4956	4.0578	0.0119158	1.31003
Solyc05g012270.3	1324	1233	888	2105	1749	1697	15.7046	15.2622	12.6211	32.2336	26.228	25.5303	0.000490616	1.31176
Solyc04g064660.1	151	214	142	302	219	308	2.07855	3.08443	2.35017	5.39629	3.82129	5.40109	0.0144547	1.31214
Solyc06g049090.3	148	202	189	297	318	271	3.52462	5.0206	5.40272	9.14872	9.58897	8.19686	0.00479295	1.31228
Solyc11g010850.2	649	633	1074	1588	1372	1133	6.64516	6.76758	13.1874	20.998	17.7663	14.7241	0.0498118	1.31686
Solyc04g074220.4	414	487	403	863	685	581	7.71794	9.47906	9.00656	20.7954	16.1609	13.7556	0.00218069	1.3171
Solyc08g081060.3	184	155	145	334	208	264	1.54047	1.36093	1.4623	3.62697	2.20734	2.81364	0.0220007	1.3173
Solyc01g009100.4	1600	2428	1390	2924	3001	2773	39.8633	63.1336	41.519	94.0475	94.5453	87.6525	0.000689522	1.31739
Solyc10g085220.3	795	789	874	1846	1427	893	6.36302	6.59139	8.38999	19.074	14.439	9.07092	0.0330194	1.31778
Solyc03g097030.3	506	324	398	804	610	644	5.0243	3.35027	4.72963	10.3051	7.65348	8.11545	0.0173774	1.31865
Solanum_lycopersicum_newGene_677	88	121	78	198	145	133	0.856795	1.234	0.916651	2.5092	1.78963	1.6541	0.0286536	1.31866
Solyc04g081580.4	1797	2780	1791	3723	3491	3060	14.0789	22.7356	16.8233	37.6569	34.5809	30.424	0.000664681	1.31932
Solyc02g091640.3	1219	1622	1116	2338	2119	1911	16.8822	23.433	18.5337	41.7943	37.0866	33.5818	4.15e-05	1.32141
Solyc11g007580.3	2737	4233	2346	6033	5638	3600	10.1417	16.3717	10.4254	28.8602	26.4108	16.9281	0.015574	1.32157
Solyc02g071810.4	606	596	245	752	829	810	4.11233	4.21413	1.9918	6.58421	7.10984	6.96871	0.0411774	1.32218
Solyc02g079820.4	44	72	48	97	88	90	0.753852	1.29589	0.981028	2.1594	1.9168	1.96648	0.040641	1.32346
Solyc02g087580.3	851	986	378	1334	1273	1045	7.88568	9.53914	4.20112	15.9666	14.9194	12.2954	0.0396866	1.3237
Solyc09g059510.3	1787	2341	1556	3236	3404	2552	33.0879	45.2385	34.5462	77.3406	79.6846	59.951	0.00020804	1.32626
Solyc04g015940.3	802	1194	829	1584	1576	1411	4.64199	7.20803	5.7501	11.8347	11.5302	10.3635	0.000163521	1.32695
Solyc04g080873.1	1959	2584	2205	4339	4525	2431	25.9382	35.7049	35.0023	74.1683	75.7438	40.8395	0.0166595	1.32811
Solyc10g085630.3	653	863	416	1118	1026	990	8.16167	11.2646	6.23845	18.0523	16.2318	15.7168	0.00611563	1.32927
Solyc12g010350.3	568	519	413	783	711	957	30.9404	29.5163	26.9771	55.1117	48.9801	66.2004	0.00156515	1.33043
Solyc03g032240.4	45	63	49	86	95	83	0.353616	0.520136	0.465507	0.882098	0.959477	0.835325	0.029518	1.33094
Solyc02g079030.3	279	441	240	600	587	397	3.4259	5.65589	3.5341	9.52761	9.12819	6.18471	0.0179778	1.33123
Solyc10g083910.3	580	533	436	883	898	741	17.9769	17.2426	16.2212	35.3641	35.2125	29.1819	7.55e-05	1.33221
Solyc02g086600.3	548	1068	757	1418	1441	1086	3.35819	6.83501	5.56553	11.2281	11.1756	8.4484	0.01535	1.33306
Solyc09g007640.4	1008	1369	772	1769	1750	1570	13.1339	18.6269	12.0595	29.7629	28.8299	25.962	0.000509092	1.33411
Solyc11g013090.2	93	92	77	119	155	163	1.08924	1.12904	1.08474	1.81542	2.30902	2.43599	0.0141425	1.33439
Solyc04g082460.4	88	95	84	117	157	174	1.02982	1.1604	1.1706	1.76989	2.32015	2.58578	0.0195397	1.33475
Solyc11g012195.1	51	78	72	97	123	123	1.40823	2.24392	2.38902	3.44192	4.28733	4.32896	0.0414183	1.33528
Solyc12g088050.2	486	560	305	832	768	610	5.12232	6.15123	3.84782	11.3173	10.2312	8.1516	0.00614017	1.33601
Solyc03g111050.3	1763	2129	1178	2789	2606	2800	16.5364	20.8425	13.2529	33.769	30.9011	33.3187	0.000640673	1.33659
Solyc12g087990.3	242	314	176	420	395	377	5.34513	7.23899	4.65776	11.9739	11.0175	10.5643	0.0023195	1.33729
Solyc08g066490.3	548	572	398	1018	690	782	3.64773	3.97094	3.17157	8.7486	5.80548	6.60638	0.00346493	1.3383
Solyc10g083600.2	1119	1610	1101	2304	2118	1812	17.7039	26.5794	20.8957	47.0505	42.3655	36.3654	0.00026908	1.33902
Solyc05g051560.4	550	542	376	717	781	895	7.26301	7.45982	5.94258	12.2211	13.0354	14.9868	0.000594885	1.33935
Solyc09g075070.3	382	425	237	500	640	568	4.5809	5.33049	3.40729	7.75164	9.71297	8.65721	0.00420712	1.33944
Solyc01g016470.3	934	1378	793	1722	1623	1693	27.2488	41.9541	27.7518	64.8916	59.8771	62.6823	0.000559333	1.34311
Solyc02g088460.4	1224	1667	1217	2644	2315	1794	18.9707	26.9601	22.6197	52.8969	45.3526	35.2781	0.00113858	1.34557
Solyc02g081680.4	863	1329	822	1924	1680	1346	6.94418	11.1656	7.93691	19.9889	17.0965	13.745	0.00339765	1.34571
Solanum_lycopersicum_newGene_2741	247	222	131	442	318	255	1.75092	1.64207	1.109	4.0854	2.8521	2.39098	0.0398504	1.34746
Solyc02g082430.4	691	893	520	1201	1236	994	7.03724	9.49659	6.35162	15.7986	15.9292	12.8508	0.000679494	1.348
Solyc07g006030.4	9594	6844	7611	13601	12697	13712	31.582	23.5122	30.0463	57.7995	52.8383	57.2719	0.0010293	1.34812
Solyc01g110440.5.1	7003	7579	4911	13707	13247	6150	43.2635	48.8602	36.384	109.315	103.456	48.2007	0.0374608	1.34812
Solyc10g074560.2	390	522	422	703	724	757	4.05103	5.65238	5.25075	9.41975	9.50199	9.97698	4.53e-05	1.3485
Solyc04g078550.3	1441	2728	1167	3591	3229	2116	20.6555	40.8201	20.0539	66.464	58.5195	38.4894	0.0404841	1.34893
Solyc04g039940.3	174	295	146	374	312	332	1.63495	2.88928	1.63518	4.53645	3.704	3.95685	0.0169586	1.34896
Solyc04g078780.3	372	701	290	793	781	686	4.45295	8.75842	4.16153	12.2556	11.8192	10.4192	0.0273661	1.3491
Solyc12g087840.1	181	144	163	245	312	265	4.19527	3.48157	4.5192	7.3253	9.14512	7.77903	0.00661166	1.34963
Solyc01g005910.3	1237	1424	960	2216	2166	1561	20.3067	24.4101	18.9122	46.9909	44.9707	32.5334	0.000679494	1.35113
Solyc09g011910.3	284	353	235	615	508	340	3.36522	4.35857	3.33125	9.41059	7.60465	5.10439	0.0159369	1.35441
Solyc01g067800.3	448	982	435	1205	1124	813	5.40556	12.3913	6.30643	18.8059	17.1722	12.4674	0.042181	1.35673
Solyc04g014500.3	718	1107	938	1407	1759	1440	8.92091	14.3522	13.9774	22.5697	27.6451	22.7127	0.00194997	1.35748
Solyc02g082260.3	256	321	169	471	367	395	2.31224	3.02201	1.82503	5.49842	4.19651	4.52995	0.00801211	1.35779
Solyc06g074050.3	195	209	160	280	323	326	5.75423	6.42924	5.64069	10.6565	12.0392	12.1954	0.000266076	1.35781
Solyc04g064650.1	52	51	52	92	89	84	0.6063	0.623886	0.734324	1.39665	1.33559	1.25118	0.0236707	1.35814
Solyc04g005910.3	265	256	274	529	382	427	2.48661	2.5107	3.08153	6.42032	4.54167	5.08958	0.00426275	1.35977
Solyc02g081390.3	4961	5899	2700	7130	9946	5675	48.4411	60.1159	31.6119	89.8702	122.769	70.3105	0.0250253	1.3606
Solyc06g150128.1	267	468	310	657	630	464	2.22839	4.08447	3.10026	7.09326	6.65396	4.9144	0.0111427	1.36105
Solyc08g079530.3	242	217	334	482	534	374	2.92782	2.73624	4.8478	7.54149	8.16937	5.74607	0.0309059	1.36119
Solyc02g088790.3	877	1409	881	1609	1938	1666	14.9283	25.0206	17.9721	35.3454	41.7095	35.974	0.00096407	1.36156
Solyc03g122250.3	804	918	461	1272	1284	1048	9.47805	11.2873	6.50776	19.3513	19.1265	15.6768	0.00547055	1.36223
Solyc01g097340.3	759	725	563	1437	1062	914	9.90665	9.88097	8.81288	24.2266	17.5411	15.1432	0.00350913	1.36273
Solyc01g098840.3	971	1303	959	2348	1449	1602	12.6393	17.7105	14.9781	39.4894	23.8567	26.476	0.00616071	1.36351
Solyc09g089940.1	944	1919	1105	2594	2103	1938	10.841	22.9892	15.2129	38.4543	30.5253	28.2252	0.0150452	1.36371
Solyc12g096900.2	2588	2959	1314	4322	3401	3656	41.1597	49.1108	25.06	88.7377	68.381	73.7604	0.0144819	1.36375
Solyc08g013850.1	350	220	206	449	409	458	3.05252	2.00163	2.15389	5.04746	4.50683	5.06746	0.0143328	1.36461
Solyc01g106880.3	162	254	117	321	376	212	2.78708	4.56087	2.42055	7.13764	8.18992	4.62854	0.0454977	1.36588
Solyc04g056530.2	136	173	124	252	299	181	2.20147	2.93522	2.42089	5.28468	6.14211	3.73305	0.012767	1.36722
Solyc05g007510.4	3683	3469	2972	5290	6669	4835	21.2066	20.8466	20.5211	39.3221	48.5443	35.3245	5.52e-05	1.36959
Solyc02g022830.3	881	1264	829	1610	1763	1514	6.89775	10.3248	7.78091	16.2687	17.4436	15.039	5.61e-05	1.37014
Solyc05g012100.3	1695	1872	1269	2966	2502	2466	15.3925	17.7422	13.8225	34.7704	28.7184	28.4136	1.91e-05	1.37059
Solyc01g020495.1	285	356	315	546	512	530	1.30276	1.69974	1.73024	3.22626	2.96615	3.08319	6.52e-05	1.37375
Solyc11g011190.1	716	1207	655	1832	1210	1278	15.0121	26.4243	16.4689	49.631	32.0952	34.0345	0.0144919	1.37419
Solyc05g048750.3	314	315	256	406	621	460	4.37493	4.5793	4.27839	7.31032	10.9556	8.13829	0.00254536	1.37512
Solyc01g008600.4	217	351	261	454	589	367	1.95572	3.30276	2.82568	5.28623	6.71448	4.19415	0.0126649	1.3766
Solyc12g009390.2	308	547	312	653	681	612	4.42359	8.21445	5.37845	12.1415	12.383	11.179	0.00471798	1.37902
Solyc09g007320.4	1383	1381	1601	2905	2999	1670	12.421	12.9424	17.2455	33.6862	34.0464	19.0283	0.0157448	1.37994
Solyc07g017760.1	878	719	523	1217	1251	1074	7.62521	6.51907	5.44867	13.6511	13.7405	11.8424	0.00103801	1.38338
Solyc03g097160.4	786	1246	777	1482	1669	1505	5.59867	9.26577	6.63921	13.63	15.0304	13.6049	0.000447043	1.38339
Solyc05g025820.4	454	503	313	1033	732	438	7.26332	8.40185	6.00595	21.3323	14.8028	8.88683	0.0437272	1.38379
Solyc03g121640.3	1058	1985	1288	2383	2622	2256	10.1543	19.8881	14.8333	29.5366	31.8182	27.477	0.0037856	1.38403
Solyc06g051060.4	181	148	83	272	244	194	3.60117	3.07177	1.96822	6.99286	6.16196	4.89721	0.0357845	1.38629
Solyc12g099550.1	225	446	182	596	452	412	4.94967	10.2395	4.77651	16.9092	12.5646	11.4828	0.0429018	1.38953
Solyc08g007520.4	411	316	251	470	644	545	7.5318	6.04688	5.51647	11.1213	14.9218	12.6649	0.00511578	1.39002
Solyc08g080510.4	322	306	206	526	503	376	5.48449	5.42809	4.19977	11.5664	10.8256	8.11712	0.00372363	1.39006
Solanum_lycopersicum_newGene_2598	162	272	245	384	392	389	1.25178	2.19918	2.27573	3.84465	3.8396	3.8236	0.0087751	1.39357
Solyc01g081300.4	703	790	549	1208	1163	1014	9.27057	10.8838	8.6846	20.5868	19.3955	16.9755	3.74e-06	1.39448
Solyc10g081340.1	275	248	192	427	451	330	4.07308	3.83442	3.41202	8.17354	8.45544	6.19401	0.00183778	1.3955
Solyc12g011320.2	70	123	56	145	158	127	1.58994	2.92199	1.52152	4.26385	4.56754	3.67691	0.0379578	1.39891
Solyc06g075000.3	144	130	81	228	220	162	1.72087	1.62305	1.15869	3.53031	3.32553	2.46614	0.0184757	1.39919
Solyc06g063130.3	96	98	89	168	189	130	1.61944	1.73731	1.80158	3.68318	4.068	2.79276	0.00867011	1.3994
Solyc06g053700.1	84	114	96	174	123	218	5.29441	7.45691	7.19657	14.1614	9.81034	17.433	0.0360646	1.40024
Solyc11g071330.3	266	378	165	435	514	420	6.47938	9.63355	4.81647	13.6965	15.8583	13.0065	0.01412	1.40037
Solyc01g090390.1	130	183	71	264	224	178	1.5908	2.34646	1.03974	4.1831	3.47098	2.77241	0.0492601	1.40129
Solyc11g013810.3	6090	5765	10286	12672	16974	10692	40.6586	40.1715	82.3684	109.222	143.269	90.5802	0.0415311	1.40173
Solyc01g093990.3	289	224	164	450	382	327	5.02624	4.05611	3.40544	10.1073	8.39938	7.22034	0.00994314	1.40252
Solyc07g049560.3	327	417	188	657	445	487	5.24961	6.99371	3.62522	13.6304	9.03447	9.93886	0.0226133	1.40264
Solyc06g082760.4	631	475	327	870	680	898	16.2481	12.7675	10.0809	28.9228	22.1411	29.3457	0.0116004	1.4031
Solyc07g049150.2	475	342	539	911	892	616	9.77403	7.35079	13.3107	24.2244	23.2263	16.0942	0.0241401	1.4047
Solyc03g123880.3	3191	3242	2191	4991	4608	4739	56.1035	59.4804	46.1954	113.292	102.418	105.715	3.8e-06	1.40631
Solyc04g016380.3	1314	2050	1412	2956	2752	2323	22.0097	35.8365	28.367	63.9187	58.27	49.3794	0.000441647	1.40745
Solyc01g110130.3	565	390	319	908	698	599	4.08444	2.94308	2.76841	8.47457	6.38248	5.49716	0.014831	1.40884
Solyc04g079110.1	186	273	172	300	339	435	4.22761	6.50141	4.69033	8.82247	9.77389	12.5802	0.00730888	1.40935
Solyc12g011400.3	144	213	111	359	279	181	1.45377	2.24553	1.34557	4.69775	3.57058	2.32335	0.0430518	1.40954
Solyc03g095770.3	706	1007	417	1251	1239	1112	15.6668	23.3218	11.0868	35.845	34.7611	31.3082	0.0112829	1.41091
Solyc03g006990.1	89	85	60	175	101	135	1.20531	1.20249	0.966667	3.05825	1.71951	2.31969	0.0379233	1.41094
Solyc01g109070.2	305	298	186	463	440	427	10.8574	11.0667	7.93119	21.3011	19.8469	19.3261	0.00101303	1.41278
Solyc01g094280.3	1192	1653	1465	2575	2679	2091	15.0738	21.8309	22.2232	42.0524	42.8531	33.5731	0.000299301	1.4176
Solyc07g047800.3	5450	13186	5343	17904	12695	11141	85.2504	215.293	100.244	361.592	251.068	221.143	0.0464012	1.41769
Solyc01g091240.4	345	227	236	468	498	433	3.56256	2.44481	2.91693	6.23056	6.50234	5.66657	0.00482041	1.41888
Solyc09g083080.4	3165	4805	3324	6650	6167	6160	31.9418	50.6088	40.2292	86.6294	78.6805	78.8691	3.44e-05	1.42091
Solyc07g008530.1	1051	920	607	1504	1481	1377	14.7465	13.464	10.2032	27.2385	26.2759	24.5173	0.000602406	1.42283
Solyc02g062910.3	465	918	485	1191	1044	959	8.15696	16.8169	10.2112	27.0148	23.1773	21.3575	0.00987489	1.42338
Solyc11g044530.2	3022	2299	1665	4055	4197	3658	70.4284	55.913	46.5374	121.999	123.655	108.184	0.00161834	1.42345
Solyc04g080200.4	338	457	208	697	551	473	3.25574	4.60178	2.3972	8.67936	6.71321	5.78257	0.0158735	1.42354
Solyc02g078030.3	1200	2445	1190	3334	2709	2270	33.2866	70.8139	39.5901	119.438	95.0388	79.9208	0.0174483	1.42396
Solyc11g073230.1	137	112	115	213	277	156	2.11629	1.79543	2.11725	4.23686	5.39834	3.05581	0.0213502	1.42483
Solyc11g069830.2	185	192	170	296	371	271	3.08794	3.34312	3.39187	6.37754	7.82141	5.73257	0.00079076	1.42564
Solyc09g090730.2	4679	7362	6162	11941	11514	8023	69.8167	114.642	110.279	230.017	217.201	151.902	0.00374828	1.4268
Solanum_lycopersicum_newGene_2309	99	134	114	254	225	138	0.330222	0.812138	0.521978	1.39604	1.36515	0.651722	0.0279591	1.42874
Solyc06g069230.3	226	222	139	411	337	266	1.55421	1.59325	1.14137	3.64699	2.92189	2.31414	0.0095175	1.42934
Solyc11g007570.2	171	323	152	371	432	316	4.85544	9.61108	5.18091	13.6586	15.5758	11.4105	0.0202607	1.43028
Solyc08g005880.4	137	228	128	280	298	266	1.64165	2.84094	1.83552	4.33222	4.51243	4.03294	0.00531494	1.43031
Solyc08g014300.4	180	224	165	400	314	265	5.26195	6.85335	5.81084	15.1669	11.6367	9.84432	0.00349043	1.43055
Solyc04g071870.1	668	1101	592	1745	1391	957	12.8011	22.0213	13.5978	43.2007	33.7106	23.2697	0.0172161	1.43077
Solyc12g056150.2	809	644	443	1199	935	1121	15.6517	12.9945	10.2574	29.9276	22.854	27.5136	0.00435931	1.43169
Solyc01g068640.3	550	862	528	1272	1126	910	4.90605	8.02239	5.64437	14.654	12.7024	10.3006	0.00201481	1.43199
Solyc12g009940.2	172	215	107	248	313	287	2.82512	3.6701	2.0915	5.25884	6.49972	5.96795	0.00857275	1.43216
Solyc08g065470.4	210	172	183	314	369	296	7.19529	6.14337	7.53523	13.9308	16.036	12.903	0.00143385	1.43278
Solyc09g090610.3	729	1136	666	1453	1432	1389	22.1669	36.0904	24.2844	57.0916	55.0902	53.6182	0.000297545	1.43296
Solyc06g008530.3	110	206	93	197	261	257	0.478283	0.93633	0.485451	1.10385	1.43305	1.41791	0.0302766	1.43517
Solyc03g025370.3	192	135	117	287	246	242	3.97089	2.90462	2.9034	7.65745	6.4241	6.35393	0.00876071	1.43616
Solyc08g082860.4	239	243	173	402	420	302	2.28562	2.41807	1.98506	4.95513	5.07133	3.66517	0.00128933	1.43716
Solyc05g012890.1	440	895	332	1256	823	854	2.63422	5.59267	2.38291	9.70649	6.22746	6.48933	0.0437272	1.44308
Solyc02g079830.1	188	310	158	419	389	324	3.42793	5.89863	3.46061	9.86158	8.97275	7.50178	0.00833641	1.4443
Solyc10g080070.3	173	292	231	415	426	369	2.96593	5.22033	4.74547	9.17686	9.22822	8.03307	0.00351329	1.44535
Solanum_lycopersicum_newGene_1527	98	139	106	265	184	159	1.19515	1.77559	1.5644	4.2056	2.85017	2.46906	0.0189263	1.44802
Solyc05g007100.3	475	669	451	952	1005	769	8.33941	12.2522	9.49445	21.5784	22.3186	17.1322	0.000180584	1.44877
Solyc03g114500.4	378	450	308	761	554	629	4.05534	5.03118	3.95864	10.5306	7.51571	8.56448	0.000475666	1.44908
Solyc05g006450.3	101	126	93	157	188	211	1.62657	2.1212	1.79736	3.28014	3.85632	4.34921	0.00380401	1.45021
Solyc03g005700.1	191	272	222	445	375	365	13.8445	20.5332	19.2499	41.667	34.3504	33.5121	0.00090101	1.4516
Solyc03g096380.3	660	777	580	1008	1148	1280	8.82707	10.8459	9.30645	17.4109	19.4228	21.7271	7.38e-06	1.45216
Solyc06g073060.3	946	1205	714	1554	1811	1506	15.5942	20.7271	14.1091	33.0791	37.7403	31.5004	5.99e-05	1.45342
Solyc01g010215.1	325	340	240	531	469	546	7.89295	8.59834	6.96816	16.6457	14.3973	16.8075	6.05e-05	1.45501
Solyc07g054460.4	954	1549	936	2153	2117	1642	7.88582	13.3568	9.27226	22.975	22.1233	17.221	0.00117282	1.45583
Solyc06g007930.3	1014	1694	972	2591	1902	1861	27.0114	47.0839	31.0293	89.1122	64.0361	62.8828	0.0039838	1.45621
Solyc11g068680.2	1061	827	622	1615	1614	1152	16.4159	13.3503	11.5322	32.2654	31.5744	22.6256	0.0032954	1.45907
Solyc08g065440.4	110	149	91	214	202	190	1.31286	1.85112	1.29821	3.29752	3.05403	2.87487	0.00204098	1.46187
Solyc07g025380.3	112	114	108	207	216	164	0.974253	1.03638	1.1277	2.32885	2.38554	1.81316	0.00222918	1.46402
Solyc05g009370.4	2796	2398	1391	4073	3451	3893	53.9573	48.2905	32.1748	101.467	84.1867	95.3108	0.00359945	1.46496
Solyc04g054510.4	164	225	182	351	392	261	3.87707	5.57651	5.16779	10.7623	11.766	7.85049	0.00327081	1.46617
Solyc05g018747.1	133	142	90	212	221	200	5.80785	6.4847	4.71883	11.9755	12.244	11.1423	0.00128758	1.46747
Solyc09g082470.4	1378	2447	1151	3713	2785	2239	18.6625	34.6059	18.7036	64.9528	47.704	38.4865	0.0151123	1.47008
Solyc04g076610.3	296	451	233	741	491	489	4.47211	7.10612	4.21591	14.4525	9.36858	9.37734	0.0123648	1.47072
Solyc03g063160.1	109	147	80	226	230	143	1.28775	1.81671	1.13709	3.46451	3.45212	2.14517	0.0198938	1.4722
Solyc03g117570.3	179	316	152	406	386	340	1.94418	3.58795	1.97816	5.69914	5.30956	4.69967	0.00949674	1.47279
Solyc02g093930.4	118	179	171	293	318	229	1.06191	1.67861	1.84795	3.40459	3.62108	2.6147	0.00960467	1.47381
Solyc01g014320.4	200	211	132	440	317	219	5.2804	5.82285	4.15598	15.0198	10.5974	7.3186	0.0242584	1.47432
Solyc01g111620.3	996	1616	755	2207	1943	1692	13.7404	23.264	12.4903	39.3132	33.8808	29.6098	0.00479295	1.47476
Solyc06g082300.4	1180	627	474	1294	1250	1604	16.2929	9.03633	7.85187	23.0761	21.8216	28.1101	0.0333472	1.47611
Solyc02g084830.4	204	223	135	321	364	292	2.19297	2.50809	1.74015	4.46085	4.95218	3.98374	0.00098447	1.47795
Solyc03g098660.3	246	333	182	671	384	321	5.30397	7.49639	4.71066	18.6775	10.4671	8.79238	0.034153	1.47881
Solyc12g099160.2	475	783	423	1191	1207	619	6.097	10.5084	6.52272	19.7672	19.6149	10.1009	0.023784	1.47921
Solyc01g008290.3	387	518	415	961	752	610	4.40835	6.15982	5.66406	14.1506	10.8352	8.81771	0.00190039	1.47978
Solyc01g107080.3	37	54	37	72	67	95	0.465711	0.701744	0.554033	1.16163	1.06151	1.51148	0.037741	1.47988
Solyc03g112820.4	717	969	734	1458	1557	1182	7.69618	10.8599	9.45409	20.218	21.1344	16.1043	2.93e-05	1.48174
Solyc01g110110.3	209	279	185	541	305	353	2.26376	3.15154	2.40266	7.56198	4.17625	4.84539	0.0130938	1.48195
Solyc11g071890.3	372	213	194	523	594	324	5.21568	3.11153	3.26145	9.47675	10.5354	5.7653	0.0371633	1.48223
Solyc07g065090.2	963	1451	417	1853	1899	1351	18.2556	28.7169	9.46461	45.3513	45.5262	32.4987	0.0465965	1.483
Solyc08g075070.3	149	133	79	260	208	178	3.62103	3.37424	2.28472	8.15079	6.39446	5.4843	0.016413	1.48397
Solyc09g005740.3	875	995	599	1505	1395	1350	18.0478	21.4224	14.811	40.0967	36.3959	35.339	2.7e-05	1.48567
Solyc07g005020.3	364	262	227	615	426	480	3.16385	2.37104	2.3639	6.89684	4.67776	5.28663	0.0067961	1.48579
Solyc03g120610.3	180	298	157	419	394	306	4.6752	8.10284	4.89986	14.1173	12.9993	10.1315	0.00734743	1.4859
Solyc02g081430.3	1250	2541	1079	3882	3277	1730	27.0596	57.4206	28.0014	108.506	89.6904	47.5212	0.0477088	1.48623
Solyc10g086150.2	14034	12962	8243	22673	19833	18629	244.82	235.992	172.456	510.605	437.378	412.341	0.000257291	1.48728
Solyc01g008160.4	781	940	572	1416	1376	1165	11.4839	14.4312	10.0993	26.8953	25.6022	21.7515	3.88e-05	1.48748
Solyc05g056120.3	270	183	210	451	417	327	3.81961	2.70527	3.55952	8.24622	7.46862	5.87561	0.00633274	1.48792
Solyc01g006180.4	425	580	328	862	887	591	4.15088	5.90466	3.83497	10.8667	10.9429	7.31876	0.00303364	1.48934
Solyc09g083210.3	4633	11540	6100	15770	14469	9959	43.5707	113.273	68.8099	191.476	172.03	118.838	0.0255812	1.49181
Solyc08g080100.4	473	357	273	769	645	546	9.33024	7.3552	6.44282	19.5999	16.0988	13.6653	0.00427881	1.49232
Solyc12g008500.2	895	1862	1163	3670	2097	1509	6.29965	13.6812	9.81373	33.3498	18.6618	13.4779	0.0485916	1.49313
Solyc02g082160.2	122	204	109	322	250	207	1.25789	2.19848	1.34426	4.29578	3.26161	2.71707	0.0161254	1.49389
Solyc03g043860.2	40	42	41	71	75	79	1.37112	1.49106	1.6976	3.1524	3.29606	3.46754	0.0190169	1.49442
Solyc08g014150.4	841	1627	736	2157	1798	1693	10.6571	21.5353	11.1925	35.3026	28.8279	27.2429	0.00957122	1.49493
Solyc05g055880.4	129	324	169	412	380	336	1.52712	4.00953	2.40227	6.30223	5.70186	5.04877	0.0293763	1.4952
Solyc04g054520.3	2006	1158	1268	3235	2800	2049	43.2248	26.0395	32.7539	89.9758	76.272	56.0157	0.0121259	1.4976
Solyc05g055910.4	554	820	774	1761	1251	917	6.45643	9.98346	10.8207	26.5199	18.4505	13.5651	0.0150602	1.49801
Solyc07g062440.1	749	985	815	1667	1521	1277	9.19144	12.6111	11.985	26.4025	23.5902	19.881	2.65e-05	1.49927
Solyc06g008940.4	557	837	511	1278	1080	970	6.44717	10.1073	7.08932	19.0927	15.8045	14.2434	0.000491117	1.49955
Solyc10g005470.3	197	184	230	443	372	299	6.24738	6.08708	8.77213	18.1749	14.9378	12.0604	0.0067961	1.49983
Solyc03g116170.3	730	922	580	1383	1221	1258	13.9819	18.4272	13.316	34.2032	29.5712	30.5769	6.34e-06	1.50067
Solyc07g008540.3	5209	3108	2579	6393	7389	5848	61.8555	38.5141	36.7174	98.0021	110.913	88.0984	0.00805307	1.5008
Solyc06g075090.4	183	199	74	257	280	290	4.69445	5.32324	2.27471	8.53155	9.09554	9.44982	0.0329013	1.50086
Solyc07g047790.3	2118	3301	2234	4742	4696	3916	16.7652	27.2725	21.213	48.4714	46.9978	39.3419	7.58e-05	1.50119
Solyc02g092980.3	393	378	208	694	649	417	5.78364	5.80903	3.66818	13.2	12.0976	7.80386	0.0137271	1.50155
Solyc10g007940.1	57	56	52	94	88	119	0.513408	0.524982	0.556862	1.10442	1.00488	1.36795	0.0155081	1.50184
Solyc08g014550.3	772	1103	567	1464	1413	1370	17.4352	25.9972	15.3489	42.6761	40.3321	39.2561	0.000490616	1.50241
Solyc04g009530.4	1425	837	544	1818	1651	1654	25.6948	15.7423	11.752	42.3037	37.615	37.8342	0.0229823	1.50545
Solyc04g009210.1	99	154	83	217	219	165	1.28851	2.09576	1.30085	3.65613	3.60592	2.73792	0.00921468	1.50566
Solyc06g009890.2	36	34	25	65	59	53	1.27955	1.26501	1.06735	2.95665	2.65756	2.39229	0.0355828	1.5081
Solyc01g010390.3	126	132	68	198	176	210	1.46028	1.60039	0.948488	2.9725	2.58085	3.09087	0.0107168	1.50942
Solyc12g044840.2	186	101	169	286	262	313	1.7564	0.990748	1.91291	3.49478	3.13122	3.75367	0.026529	1.51105
Solyc03g082690.3	2485	6384	3048	9061	8321	4668	16.3953	43.9642	24.1204	77.1845	69.4117	39.0776	0.0418334	1.51168
Solyc03g119230.1	45	65	30	77	87	94	1.22128	1.84687	0.957647	2.72472	3.01028	3.25969	0.0343191	1.51408
Solyc12g099840.1	232	331	181	467	484	366	2.14191	3.19417	2.00618	5.57956	5.66449	4.29409	0.00195564	1.51558
Solyc06g081980.1	7915	7830	5148	12541	15982	8852	187.071	193.118	145.912	382.634	477.504	265.451	0.00301875	1.51564
Solyc09g010670.4	120	99	77	203	190	144	2.70895	2.33424	2.09606	5.94723	5.46127	4.13558	0.00785563	1.51687
Solyc03g120740.1	156	185	99	255	339	203	6.83593	8.44288	5.18649	14.4218	18.7548	11.2968	0.0124987	1.5176
Solyc11g040120.3	1637	1260	910	2583	2183	2015	12.2732	9.85787	8.18337	25.0013	20.6927	19.1663	0.00143947	1.51854
Solyc05g014980.4	588	893	488	1288	1091	1081	10.804	17.1306	10.7569	30.5703	25.3676	25.2276	0.000628021	1.51886
Solyc11g013240.3	319	430	195	643	461	581	2.23503	3.15194	1.63651	5.82672	4.0914	5.17886	0.00913098	1.51928
Solyc09g011920.3	1041	1658	632	1984	2203	1755	15.0139	24.9499	10.9317	36.9291	40.1607	32.1087	0.0108678	1.51986
Solyc05g051510.4	125	74	85	214	175	144	2.89597	1.78603	2.36868	6.43288	5.15557	4.24282	0.0251366	1.52056
Solyc04g009330.4	127	141	81	205	200	216	2.64334	3.06169	2.01306	5.53257	5.29706	5.72712	0.00228874	1.52136
Solyc11g005960.1	46	89	58	126	137	96	0.434416	0.890311	0.662523	1.55853	1.65971	1.16915	0.0283272	1.52255
Solyc07g009220.2	90	108	48	171	143	135	0.786379	0.981613	0.494742	1.93087	1.5791	1.49388	0.0219696	1.52265
Solyc10g078530.2	1614	1816	1128	3226	3189	1794	19.7502	23.1833	16.5483	50.9644	49.3353	27.8504	0.00544196	1.52287
Solyc02g081600.4	616	360	552	862	967	1011	10.4044	6.35034	11.1832	18.8032	20.6542	21.6752	0.00910325	1.52314
Solyc05g005960.3	1133	903	1510	2638	2943	1330	12.1363	10.096	19.3989	36.4885	39.861	18.0735	0.039768	1.52342
Solyc12g005240.1	691	666	440	1147	1042	973	15.7073	15.7943	11.9936	33.6732	29.9731	28.0642	6.05e-05	1.52389
Solyc02g081840.4	262	408	261	572	552	519	4.21241	6.85897	5.02934	11.8903	11.2352	10.6066	0.00020844	1.52396
Solyc05g046280.3	152	188	128	345	300	204	1.53648	1.98759	1.55313	4.51394	3.85285	2.6276	0.0061429	1.52955
Solyc04g016260.3	4672	7460	3556	14896	7896	6322	31.644	52.7365	28.8847	130.259	67.6071	54.3267	0.0348381	1.53049
Solyc05g012300.1	69	101	66	140	155	131	2.29181	3.50569	2.60986	5.98549	6.5005	5.5145	0.00406087	1.53051
Solyc01g008560.3	1531	2913	1298	5184	3155	2314	17.6087	34.976	17.913	77.006	45.8954	33.7762	0.0361029	1.53121
Solyc08g078560.3	352	433	283	667	718	511	15.8531	20.3479	15.2454	38.7838	40.8542	29.1608	0.000221965	1.53167
Solyc03g025690.4	125	134	87	194	226	198	4.9494	5.52936	4.08653	9.91648	11.2881	9.91758	0.000836497	1.53263
Solyc09g075120.3	1804	3225	1889	5011	3669	3697	23.0474	43.0118	28.9394	82.6568	59.2738	59.9345	0.00271753	1.5344
Solyc06g083440.3	172	114	88	262	244	188	4.6945	3.24571	2.86768	9.24173	8.41873	6.52096	0.0169582	1.53554
Solyc03g025700.2	73	122	44	157	179	114	0.979352	1.71875	0.714064	2.74367	3.05875	1.94876	0.0486052	1.53558
Solyc08g006330.3	487	641	587	1055	1378	730	6.1895	8.50272	8.94225	17.2998	22.1446	11.7649	0.00574297	1.53878
Solyc04g076330.3	83	131	79	166	187	176	0.991101	1.6392	1.13324	2.58486	2.84094	2.68327	0.00358994	1.53968
Solyc04g080740.1	252	327	225	614	457	381	12.432	16.8799	13.3283	39.2212	28.5804	23.9008	0.00235684	1.54118
Solyc01g005450.3	316	289	218	543	472	452	6.22036	5.94063	5.14645	13.7992	11.7489	11.2792	8.28e-05	1.54169
Solyc05g010340.3	536	473	357	1154	958	467	4.96155	4.56762	3.96507	13.7939	11.2175	5.47926	0.0273496	1.54231
Solyc05g010620.3	64	127	89	169	202	150	0.625591	1.29769	1.04708	2.15022	2.5146	1.87097	0.0169582	1.54257
Solyc01g058720.4	745	1266	589	2167	1620	1023	22.503	39.9451	21.3264	84.548	61.8928	39.2314	0.0238971	1.54428
Solyc05g052210.3	522	1175	592	1676	1466	1067	7.27811	17.1187	9.90547	30.2051	25.8662	18.9008	0.0167589	1.54618
Solyc03g120080.4	558	900	540	1410	1160	1011	5.20537	8.76574	6.04727	16.9855	13.6924	11.9771	0.00110228	1.54674
Solyc04g014920.3	62	56	39	89	85	120	3.6925	3.46793	2.80134	6.88982	6.47159	9.12046	0.0224692	1.54785
Solyc01g088390.3	79	74	65	193	114	107	1.02901	0.995319	1.00374	3.24261	1.8764	1.76186	0.0277187	1.54843
Solyc08g014170.1	60	122	50	184	117	139	6.894	14.6949	6.88206	27.5657	17.198	20.4522	0.0485101	1.54882
Solyc10g051130.3	89	116	74	234	184	110	1.28685	1.7586	1.29459	4.40765	3.39123	2.02745	0.0300681	1.55015
Solyc05g023680.4	268	271	260	651	419	401	2.52565	2.66785	2.93633	7.94018	5.00238	4.80019	0.00405917	1.55017
Solyc04g081220.3	254	351	212	486	549	425	6.78662	9.7951	6.80551	16.8021	18.5733	14.4365	0.000255	1.55052
Solyc05g009760.3	305	609	237	859	786	497	6.11032	12.7288	5.68871	22.2141	19.9132	12.634	0.0302546	1.55107
Solyc06g060050.1	56	126	84	170	152	178	0.646199	1.51268	1.15546	2.52999	2.21677	2.60331	0.0246496	1.55144
Solyc05g008330.3	167	250	107	320	329	301	2.34475	3.67388	1.80929	5.83086	5.85546	5.38145	0.00778883	1.55178
Solyc03g112620.4	146	139	118	383	218	170	1.48627	1.47562	1.43675	5.0463	2.81523	2.19862	0.031041	1.55465
Solyc10g007440.3	483	584	446	911	874	895	8.13295	10.2485	8.99864	19.8066	18.5901	19.1066	1.2e-09	1.5567
Solanum_lycopersicum_newGene_2595	153	221	138	377	307	249	0.918925	1.4341	1.00537	3.28098	2.41236	1.7616	0.00336372	1.55863
Solyc02g093860.3	1831	3923	1857	5650	4597	3704	20.7174	46.3324	25.2027	82.5432	65.7702	53.1872	0.0118473	1.55909
Solyc02g094310.3	114	159	92	254	223	187	1.07109	1.56179	1.03087	3.09185	2.65938	2.23243	0.00327081	1.55931
Solyc10g084940.3	725	471	247	1076	769	886	9.08026	6.15392	3.70983	17.3836	12.1634	14.0706	0.0319853	1.55998
Solyc07g014670.3	1330	1998	1488	3698	3335	1895	16.3841	25.683	21.9782	58.809	51.9455	29.614	0.00697506	1.56106
Solyc03g080195.1	284	441	314	603	561	712	5.51469	8.92401	7.29136	15.093	13.7609	17.5194	0.000513311	1.56127
Solyc07g042130.4	372	581	307	779	825	661	2.45223	3.99703	2.43043	6.63285	6.88045	5.53331	0.000927497	1.56135
Solyc10g009090.3	132	170	118	284	260	216	2.50251	3.3744	2.69526	6.98499	6.254	5.22684	0.000549497	1.56177
Solyc02g081810.4	2101	3482	2181	4890	4492	4509	21.46	37.1335	26.7258	64.501	58.0198	58.4592	8.65e-05	1.5642
Solyc07g055270.1	171	193	93	414	272	187	5.3839	6.33187	3.51117	16.8729	10.821	7.45481	0.0387899	1.56421
Solyc05g013680.3	408	354	207	565	817	433	6.05916	5.48334	3.67669	10.8268	15.3316	8.14648	0.0156576	1.56499
Solyc09g015170.4	66	77	37	105	95	140	0.519878	0.627253	0.340787	1.06649	0.940798	1.39114	0.0296677	1.5654
Solyc09g008450.3	221	260	179	436	455	308	5.20448	6.37347	5.03736	13.2495	13.5276	9.18737	0.000731829	1.56576
Solyc07g043170.4	193	359	138	544	474	288	2.31276	4.4934	1.97647	8.42678	7.18743	4.37976	0.0364551	1.56607
Solyc01g107580.4	267	450	234	686	568	479	2.98657	5.26022	3.13756	9.92265	8.05145	6.80736	0.00443483	1.56635
Solyc02g087640.3	490	654	452	978	1059	823	4.75662	6.62537	5.25981	12.2481	12.9968	10.126	7.34e-06	1.56819
Solyc05g054315.1	345	240	244	730	407	436	6.35891	4.6055	5.37642	17.3567	9.47018	10.1952	0.0156355	1.56846
Solyc10g085900.3	289	392	274	663	505	553	6.88916	9.76361	7.82354	20.4045	15.2158	16.7223	0.000136051	1.5686
Solyc01g006090.3	158	226	125	352	349	234	3.36106	5.02461	3.18613	9.67613	9.38745	6.31042	0.00551944	1.56869
Solyc01g005480.3	272	404	266	629	649	440	3.48368	5.40508	4.09224	10.4224	10.5205	7.16241	0.00122701	1.57079
Solyc05g053430.3	155	138	102	282	213	229	5.02318	4.66802	3.95472	11.8096	8.73308	9.39781	0.00209737	1.57089
Solyc11g068470.3	109	219	109	292	291	228	1.6656	3.50247	1.9907	5.76308	5.62549	4.42367	0.0129906	1.57124
Solyc05g006460.3	76	108	47	124	150	157	0.797506	1.17849	0.579363	1.66751	1.983	2.07817	0.0183283	1.57146
Solyc11g012640.1	1179	917	724	2001	1514	1624	48.2299	39.1451	35.5083	105.719	78.3096	84.2994	0.000609525	1.57301
Solyc08g077320.3	62	65	31	117	112	75	0.701973	0.769622	0.416404	1.72714	1.61614	1.07678	0.0377716	1.57306
[truncated: 1,018 more rows]
